# Supplementary material for: A plasma miRNA-based classifier for small cell lung cancer diagnosis
Source: Front Oncol. 2023 Oct 5;13:1255527. doi: 10.3389/fonc.2023.1255527 (PMC10585112; doi:10.3389/fonc.2023.1255527)
Supplement: Supplementary file 5 [file DataSheet_1.xlsx]

## Sheet: CTRvsSCLC_All_miRNAs
Entity_ID	PValue	FDR	logFC	LinearFC	avg_Benign	sd_Benign	avg_SCLC	sd_SCLC	L0050SF_S2	L0058SF_S10	L0059SF_S11	L0071SF_S23	L0072SF_S24	L0073SF_S25	L0075SF_S27	L0080SF_S32	L0084SF_S36	L0055SF_S7	L0056SF_S8	L0078SF_S30	L0086SF_S38	L0087SF_S39	L0089SF_S41	L0091SF_S43	L0096SF_S48
hsa-miR-375	2.51227e-07	7.23534e-05	4.85394	28.9189	66.2	34.4	1923.5	1800.4	33.1	138.1	55.3	78.5	57.4	85.6	56.1	73.4	17.9	68.7	3039.1	1411.5	781.3	4453.9	4458.9	724.3	450.5
hsa-miR-200a-3p	0.00250291	0.32702	2.42732	5.37892	33.9	24.4	175.5	294.2	77.1	22.7	23.7	4.1	57.4	20.8	59.4	24.5	15.5	27.7	145.5	102.9	53.4	140	892.4	16.9	25.5
hsa-miR-145-5p	0.00340646	0.32702	1.14122	2.20568	73.3	36.2	163.1	93.8	154.3	102.2	65.2	45.4	53.8	41.6	56.1	87.4	53.8	141	239	74.1	164.8	339.9	193.7	82.6	69.7
hsa-miR-6087	0.00592985	0.426949	0.957708	1.94222	45.4	19.4	87.3	32	44.1	22.7	27.7	61.9	61	81	26.4	42	41.8	77.1	88.3	20.6	73.3	110	99	124.9	105.4
hsa-miR-92b-3p	0.0077107	0.444136	0.959438	1.94455	231.7	97.5	450.5	195.1	437.2	268.7	152.2	264.3	136.3	118	250.6	265.8	192.4	94	592.2	411.5	399.8	589.9	659.3	588.7	268.6
hsa-miR-200b-3p	0.00955982	0.458871	2.08625	4.24643	28.3	35.7	113	194.4	117.6	15.1	15.8	0	14.3	9.3	46.2	17.5	19.1	38.6	46.8	16.5	44.3	100	590.4	33.9	34
hsa-miR-26a-5p	0.0171286	0.647887	1.09583	2.13736	433.8	145.2	924	899.3	606.2	480.6	565.4	338.6	340.7	418.8	290.2	230.8	633.2	1000.4	420.8	156.4	1086.5	284.9	2980.4	537.9	924.8
hsa-miR-181c-5p	0.0185831	0.647887	-0.546025	-1.46006	1140.5	304	780.6	230.8	940.5	773.9	1271.1	1135.5	1771.5	1318.8	1229.9	961.7	861.4	819.6	826	814.8	933.9	544.9	393	760.3	1152.6
hsa-let-7f-5p	0.0219943	0.647887	0.959547	1.9447	4032.9	1573.7	7837.2	6560.4	4118.3	3733.1	1787	4410.1	2811.4	7410.9	3109.4	4004.2	4911.7	19053.9	3252.1	2238.7	7016.8	3064.3	17218.7	5434	5419.6
hsa-miR-23a-3p	0.0224961	0.647887	0.879714	1.84001	738.4	286.5	1357.6	1093.2	679.6	1084.2	1302.7	627.6	602.5	458.1	451.7	612	826.8	649.6	685.7	473.3	1500.1	1549.6	3846.3	743.3	1412.7
hsa-miR-320b	0.0272948	0.678722	0.517529	1.4315	402.1	118.2	575	134.8	433.5	285.7	179.9	520.3	545.1	407.2	382.5	507.1	357.2	465.2	633.8	629.6	569.2	604.9	530.1	813.2	353.6
hsa-let-7e-5p	0.0327896	0.678722	1.02518	2.03522	232.7	121.9	469	406.7	290.2	126.8	47.4	322.1	143.4	398	131.9	283.3	351.3	583.3	161	185.2	494.4	180	1366	576	205.7
hsa-miR-1	0.035614	0.678722	1.15781	2.23119	115.6	40.9	255.7	289.3	143.3	98.4	77.1	61.9	64.5	157.3	155	160.9	121.9	902.7	316.9	78.2	25.9	65	338.9	252	66.3
hsa-miR-320c	0.0401481	0.678722	0.500409	1.41461	255.7	78.9	360.7	99.1	356.4	181.6	122.6	309.7	294.1	231.4	214.3	353.2	237.8	249.5	400	428	341.8	279.9	408.4	529.4	248.2
hsa-miR-148a-3p	0.0407228	0.678722	0.8469	1.79863	304	156.4	544.6	506.7	705.4	266.8	288.6	235.4	254.6	222.1	201.1	220.3	341.7	239.8	368.8	263.4	384.6	779.8	1722.1	241.4	357
hsa-miR-1908-5p	0.0420114	0.678722	-0.513566	-1.42757	250.9	62.1	177.2	62.4	220.4	298.9	316.3	309.7	175.7	231.4	187.9	328.7	188.8	83.2	259.8	251	120.6	155	152.5	220.2	175.1
hsa-miR-10b-5p	0.0424013	0.678722	0.981415	1.9744	26.9	13.4	53.9	49	40.4	54.9	21.7	16.5	25.1	20.8	13.2	31.5	17.9	28.9	20.8	32.9	61	145	111.3	10.6	20.4
hsa-miR-151a-5p	0.0456095	0.678722	0.71976	1.64691	97.2	27.5	157.3	99.2	84.5	115.4	53.4	99.1	111.2	134.2	59.4	122.4	95.6	276	93.5	107	309.8	35	223.9	91.1	122.4
hsa-miR-1180-3p	0.0469153	0.678722	1.05863	2.08295	20.8	18.8	44.3	31.2	14.7	5.7	7.9	24.8	3.6	9.3	62.6	35	23.9	16.9	36.4	57.6	68.7	105	34.4	14.8	20.4
hsa-miR-33a-5p	0.0529158	0.678722	-0.560564	-1.47485	751.9	215.1	511.5	239.9	499.6	541.1	899.4	887.8	821.2	1126.8	801.3	706.4	483.9	408.6	903.9	666.7	181.6	404.9	353	417.2	756.5
hsa-miR-1307-5p	0.0645672	0.678722	-0.487532	-1.40204	2252.5	927	1607.9	507.4	1190.3	1803.2	1850.2	2576.7	3951.8	3459.1	2275.2	1720.6	1445.7	1407.7	1844.2	2345.7	1306.3	1839.6	984.6	1008	2126.7
hsa-miR-146a-5p	0.0673421	0.678722	1.0471	2.06637	87.1	67.1	177.2	217.7	202.1	85.1	47.4	53.7	78.9	41.6	42.9	31.5	200.7	79.5	72.7	32.9	137.3	70	684.5	69.9	270.3
hsa-miR-532-5p	0.0676366	0.678722	0.396356	1.31618	380	46	501.9	172.4	396.8	454.1	308.4	359.2	430.3	393.3	339.6	346.2	391.9	321.8	514.3	637.9	654.7	729.8	281.7	326.1	549.1
hsa-miR-424-3p	0.0688241	0.678722	0.680058	1.6022	45.3	20.4	76.7	56.2	22	70	37.6	24.8	39.4	37	33	69.9	74.1	39.8	62.3	90.5	53.4	209.9	54.7	63.5	39.1
hsa-miR-301b	0.068997	0.678722	-0.512251	-1.42627	54.4	16.2	38.2	15.3	44.1	45.4	51.4	45.4	68.1	92.5	46.2	52.5	44.2	36.2	57.1	57.6	32	10	43.7	31.8	37.4
hsa-miR-210-3p	0.0725305	0.678722	0.533041	1.44698	332.8	90.6	483.5	196.6	194.7	316	237.2	309.7	444.7	416.5	448.4	353.2	274.8	109.7	701.3	674.9	590.6	579.9	372.7	366.4	472.6
hsa-miR-30d-5p	0.0782551	0.678722	-0.293682	-1.22576	33386.1	4911.4	27237.5	6506	39727.9	40836.7	30965.8	31010.8	36362.3	27066.2	27315.1	33572.4	33617.1	20998	28479.1	30037.2	33510.4	24474	15792.5	35359.1	29250
hsa-miR-136-5p	0.0865574	0.678722	-0.792821	-1.73246	133	88.3	75.9	49.8	121.2	47.3	83	235.4	301.2	57.8	171.5	52.5	126.6	57.9	140.3	82.3	24.4	35	151.9	25.4	90.1
hsa-miR-24-2-5p	0.0878778	0.678722	0.468171	1.38335	50.6	13.3	69.2	25	51.4	37.8	39.5	57.8	61	78.7	42.9	42	44.2	98.8	72.7	41.2	83.9	75	91.6	25.4	64.6
hsa-miR-505-3p	0.0879926	0.678722	0.424249	1.34187	202.6	55.5	270.3	94.7	135.9	194.9	142.3	305.6	197.2	247.6	168.2	181.9	249.7	324.2	171.4	139.9	396.8	284.9	355.5	180	309.4
hsa-miR-744-5p	0.0889317	0.678722	-0.433722	-1.35071	2337.8	229.3	1731.7	754	2439.4	2217.5	2020.2	2646.9	2366.8	2519.7	2265.3	2559.9	2004.8	1266.7	2317	2502.1	1809.9	884.8	555.4	2545.5	1972
hsa-miR-191-5p	0.0913758	0.678722	0.598967	1.51463	948.3	395	1434.7	863.8	955.2	1566.6	1128.7	664.8	634.7	610.8	478.1	982.7	1512.6	1001.6	587	502.1	2733.1	829.8	2545.6	1442.1	1836
hsa-miR-19a-3p	0.092079	0.678722	-0.391581	-1.31183	5764.1	2154	4395.6	1080.5	5701.7	4839.9	2510.5	6334.3	10388.7	6170.8	6238.6	3874.8	5817.3	3277.1	5714.5	5740.8	3914.3	5583.6	3695.6	3490	3748.5
hsa-miR-7-5p	0.0964854	0.678722	0.580505	1.49537	110.4	50.6	164.2	84.3	69.8	126.8	49.4	53.7	104	129.6	214.3	129.4	117.1	208.5	129.9	111.1	210.6	195	316.7	65.6	76.5
hsa-miR-370-3p	0.0979628	0.678722	-0.682347	-1.60475	695.6	481.1	433.2	206.2	760.5	367.1	610.8	1288.3	1628.1	192	715.5	255.3	443.3	245.9	768.9	547.3	222.8	190	511.7	387.5	591.6
hsa-miR-141-3p	0.0983439	0.678722	0.680241	1.60241	40.6	14.6	66.2	48	29.4	37.8	53.4	37.2	35.9	34.7	72.5	42	22.7	20.5	67.5	70	16.8	145	128.5	31.8	49.3
hsa-miR-1277-3p	0.10035	0.678722	-0.33283	-1.25948	318.9	81.8	252.7	48.8	385.7	327.3	211.5	264.3	462.6	395.7	260.5	251.8	310.6	289.3	311.7	234.6	210.6	175	264.5	228.7	307.7
hsa-miR-485-3p	0.100772	0.678722	-0.731478	-1.66034	870.8	518.7	524.2	345.3	1517.3	514.6	541.6	1643.4	1090.2	131.9	1220	706.4	471.9	320.6	883.2	567.9	306.7	269.9	199.9	457.4	1188.3
hsa-miR-335-5p	0.103209	0.678722	0.519121	1.43308	798.6	188.5	1143	810.3	613.5	836.3	1057.6	1090.1	774.6	687.2	521	860.3	746.7	764.1	1584.5	1032.9	537.2	449.9	2952.7	1001.7	821.1
hsa-miR-181c-3p	0.104291	0.678722	-0.505631	-1.41974	87	36.7	60.8	26.1	58.8	75.7	138.4	95	154.2	71.7	49.5	83.9	56.2	49.4	72.7	45.3	61	30	35.7	86.8	105.4
hsa-miR-185-5p	0.10505	0.678722	0.304204	1.23474	1809.9	428.8	2234.5	521.6	1359.3	1884.5	1626.9	1668.2	2348.8	2105.5	1411.3	1377.9	2506.6	1826	1631.2	2164.6	2984.9	2194.5	2974.2	1742.9	2357.9
hsa-let-7a-5p	0.109762	0.678722	0.51915	1.43311	12995.3	4608.6	18618.7	12138.3	13130	10663.8	5349.1	16599.7	8853.9	21268	11728.6	14929.2	14435.2	45839.6	10182.2	8000	21018.2	9492.7	20764.3	18612.4	15039.8
hsa-miR-574-3p	0.110075	0.678722	-0.29431	-1.2263	512.2	42.6	419.1	106.4	499.6	535.5	504.1	536.8	416	534.5	504.5	570	509	303.7	467.6	489.7	372.4	529.9	240.5	529.4	419.9
hsa-miR-181a-3p	0.110444	0.678722	-0.516938	-1.43092	47.2	18.8	31.9	14.8	18.4	60.5	73.1	37.2	46.6	41.6	72.5	28	46.6	31.3	31.2	16.5	56.5	10	42.4	40.2	27.2
hsa-miR-424-5p	0.111805	0.678722	0.681146	1.60341	58.4	31.7	97.7	79.8	47.8	107.8	25.7	28.9	50.2	74	26.4	59.5	105.1	45.8	88.3	65.8	48.8	279.9	132.2	84.7	35.7
hsa-miR-361-5p	0.112443	0.678722	0.647058	1.56597	94.7	40	146.6	124	80.8	117.3	152.2	49.6	100.4	76.4	52.8	66.4	156.5	126.6	77.9	53.5	131.2	35	430.5	146.1	171.7
hsa-miR-199a-5p	0.112507	0.678722	-0.402921	-1.32218	16713.4	5756	12640.7	5968.1	10279.2	12336.3	29823.3	16822.6	20892.2	16719.1	15161.2	14331.2	14055.2	12257.5	11252.4	14864.3	7918.7	9657.7	8032.1	10840.5	26302.2
hsa-miR-30a-3p	0.11312	0.678722	-0.328416	-1.25563	350.7	67.8	277.6	80.9	341.7	399.2	369.7	346.9	455.4	418.8	253.9	300.8	270	368.8	213	193.4	309.8	195	295.2	239.3	406.3
hsa-miR-584-5p	0.118207	0.694681	0.571473	1.48604	258.8	94.8	382.9	272.2	150.6	353.8	389.4	214.7	240.3	212.9	115.4	332.2	320.2	159.1	207.8	284	520.4	140	955.7	501.9	294.1
hsa-miR-98-5p	0.120604	0.694681	0.518218	1.43219	928.9	323.8	1326.6	859.3	1043.3	773.9	488.3	838.2	735.1	1656.6	798	996.7	1029.9	3065	727.3	514.4	1176.6	534.9	2014.8	1323.6	1256.3
hsa-miR-30e-5p	0.128642	0.697171	-0.255311	-1.19359	32967	4161.7	27622.4	7679.8	30032.9	33120.8	32108.4	33038.3	41791.6	36638.2	32650.2	28088.9	29233.5	22895.1	36126.1	29214.1	20471.9	38175.7	18057	22481.4	33557.7
hsa-miR-28-3p	0.129228	0.697171	-0.263054	-1.20002	1128.3	157.5	939.8	218.1	1194	1369.9	1097.1	1197.5	1312.5	948.6	900.2	1021.2	1113.5	1119.7	909.1	942.4	1176.6	709.8	693.1	1234.6	732.7
hsa-miR-625-5p	0.129668	0.697171	0.635344	1.55331	164.8	74.5	252.3	226.9	260.8	92.7	166	293.2	100.4	210.6	95.6	118.9	144.6	541.2	109.1	127.6	148	125	147.6	133.4	686.8
hsa-miR-130b-5p	0.131166	0.697171	-0.320826	-1.24905	207.4	48	166.5	39	135.9	227	160.1	214.7	233.1	298.5	181.4	230.8	185.2	172.4	187	201.6	209.1	145	103.9	192.7	120.7
hsa-miR-15b-5p	0.13314	0.697171	0.317981	1.24658	2312.2	293	2881.3	1241.9	1884.6	2236.4	2419.5	2192.6	2248.4	2776.5	2482.9	1951.4	2617.7	3424.1	1989.7	2139.9	2211.2	3439.2	5546.2	1814.9	2485.4
hsa-miR-652-3p	0.136614	0.702585	0.372947	1.295	1355.9	407.3	1754.7	654.6	870.7	1564.7	1755.4	1189.2	946.7	1497	926.6	1398.8	2053.8	1688.6	1106.5	1181.1	2096.8	839.8	2638.4	2371.8	2114.8
hsa-miR-181d-5p	0.141695	0.715677	-0.408041	-1.32688	363.8	105.1	273.3	113.5	462.9	210	249.1	474.9	494.9	398	395.7	307.7	280.8	276	394.8	209.9	326.6	115	132.8	423.5	307.7
hsa-miR-376c-3p	0.144862	0.715677	0.920028	1.89215	93.7	69.8	175.5	275.8	88.2	73.8	110.7	119.7	93.2	16.2	62.6	24.5	254.5	36.2	155.9	49.4	59.5	50	850.6	80.5	122.4
hsa-miR-328-3p	0.147807	0.715677	-0.402513	-1.32181	1762.3	618.7	1334.3	523	2575.3	1536.4	1000.2	2242.2	1850.4	1133.7	1790.5	2612.3	1119.5	824.4	1885.8	1901.2	1420.7	1229.7	518.5	1846.6	1047.2
hsa-miR-486-3p	0.150974	0.715677	0.522085	1.43603	77.6	29	113.5	76.2	73.5	96.5	63.3	45.4	46.6	55.5	105.5	80.4	131.4	59.1	98.7	131.7	271.6	165	42.4	86.8	52.7
hsa-miR-181a-5p	0.152014	0.715677	-0.272068	-1.20754	3839.1	1061.7	3178.1	733.9	2872.9	3910.9	5786	3584.2	2696.7	3324.9	5387.8	3402.7	3585.5	3208.4	2717	2353.9	4695.6	2494.4	3335.9	3464.5	3155.2
hsa-miR-454-3p	0.154069	0.715677	0.471955	1.38699	194.5	51.9	267.3	161.3	183.7	204.3	102.8	173.4	193.6	270.7	187.9	164.4	270	497.8	239	82.3	320.5	100	497.6	226.6	175.1
hsa-miR-654-3p	0.166566	0.750099	-0.542142	-1.45613	912.9	465.1	625.5	368	1149.9	579	1203.8	1726	1301.7	270.7	596.8	524.6	863.8	429.1	867.6	600.8	198.4	219.9	869.6	533.7	1285.2
hsa-miR-409-3p	0.168118	0.750099	-0.537981	-1.45194	2665.1	1668	1834.9	935.5	4360.7	1523.1	1727.7	5438.2	4453.8	583.1	2545.5	1619.2	1734.8	1053.4	3246.9	1781.9	1007.2	969.8	1541.9	1829.7	3248.7
hsa-miR-30e-3p	0.17045	0.750099	-0.293844	-1.2259	180	26.6	145	46.6	158	204.3	191.7	173.4	208	194.4	155	202.8	132.6	221.8	88.3	94.7	141.9	110	158.7	154.6	190.4
hsa-miR-432-5p	0.176872	0.750099	-0.545962	-1.45999	562.6	354	384.9	211.8	1002.9	246	452.7	1242.9	606	124.9	514.4	381.2	492.2	237.4	737.7	312.8	183.1	165	375.8	654.4	413.1
hsa-miR-301a-3p	0.177003	0.750099	-0.262101	-1.19922	405.4	79.6	337.3	82.6	382.1	416.3	314.3	384	595.3	425.7	405.6	339.2	385.9	418.2	446.8	279.8	357.1	195	355.5	275.3	370.6
hsa-miR-590-5p	0.177107	0.750099	-0.269234	-1.20517	108.4	18.2	90.5	18.9	91.8	104.1	98.8	115.6	121.9	148.1	95.6	90.9	108.7	63.9	83.1	115.2	65.6	110	100.9	95.3	90.1
hsa-miR-1304-3p	0.182157	0.753969	-0.301482	-1.23241	54.3	14.7	44.5	9.1	58.8	87	39.5	49.6	61	41.6	59.4	42	50.2	35	46.8	53.5	41.2	40	32.6	59.3	47.6
hsa-miR-4446-3p	0.183256	0.753969	-0.418138	-1.3362	85.3	25.6	63.8	30.5	62.5	100.3	67.2	132.1	104	101.8	56.1	80.4	63.3	45.8	72.7	82.3	76.3	25	22.8	112.2	73.1
hsa-miR-425-3p	0.187867	0.762054	-0.205423	-1.15302	1175.7	92.5	1020.1	200.9	1227	1129.6	1166.3	1271.8	1316.1	1062	1131	1231	1046.6	777.4	1231.2	1205.8	1162.8	879.8	717.1	1124.5	1062.5
hsa-miR-22-5p	0.19268	0.769158	0.348938	1.27362	898.5	195.2	1141.5	697.3	767.8	758.7	725.5	1176.8	1083	1103.7	689.1	748.4	1033.5	988.3	924.7	794.2	732.5	614.9	2795.9	1016.5	1264.8
hsa-miR-431-5p	0.19496	0.769158	-0.570291	-1.48482	176.6	100.2	117.9	73.1	172.7	121.1	316.3	272.5	297.6	27.8	155	73.4	152.9	66.3	181.8	111.1	44.3	45	231.9	74.1	188.7
hsa-miR-186-5p	0.200749	0.781293	-0.199143	-1.14802	6764.7	1134.3	5891.7	1130.6	5312.2	5829.5	8272.7	6392.1	7376.5	8378.1	5443.9	6700.5	7177	7019.4	5018.4	5950.6	5449.5	4009	5460.1	7096.4	7129.7
hsa-miR-133a-3p	0.204171	0.78153	0.531886	1.44582	284.1	124.6	410.4	336.3	202.1	257.3	156.2	173.4	179.3	351.7	445.1	500.1	291.5	1066.7	633.8	238.7	120.6	224.9	237.4	637.4	124.1
hsa-let-7d-3p	0.206237	0.78153	-0.251696	-1.19061	5449.7	985	4579.2	1432.8	5999.2	5159.7	4080	7234.5	6185.9	4546.5	5819.8	5476.5	4544.9	3065	6150.9	6078.2	4250	5548.7	2255.9	5315.4	3969.5
hsa-miR-99b-5p	0.214343	0.801698	0.329651	1.25671	204	70	256	91.2	172.7	247.9	243.1	247.8	125.5	162	131.9	339.2	166.1	124.1	218.2	316.9	352.5	209.9	336.4	338.8	151.3
hsa-miR-1296-5p	0.220495	0.805723	-0.285376	-1.21873	88	19.7	72.1	20.7	110.2	104.1	77.1	78.5	50.2	81	82.4	111.9	96.8	56.6	62.3	57.6	91.6	70	44.3	99.5	95.2
hsa-miR-185-3p	0.22274	0.805723	-0.255324	-1.1936	373.6	97.1	312.8	70.5	319.6	312.2	288.6	516.2	516.4	451.2	382.5	279.8	296.3	342.3	337.7	366.3	332.7	239.9	171.6	332.5	379.1
hsa-miR-382-3p	0.223812	0.805723	0.566024	1.48044	41.2	19	60	56.1	51.4	41.6	71.2	53.7	32.3	16.2	46.2	10.5	47.8	30.1	41.6	32.9	13.7	50	106.4	25.4	180.2
hsa-miR-369-3p	0.242888	0.823568	0.573797	1.48844	392	198.1	578	676.6	576.8	227	468.5	763.9	455.4	162	257.2	209.8	407.4	306.1	467.6	275.7	114.5	195	2174.7	307.1	783.7
hsa-miR-26b-5p	0.243766	0.823568	0.321266	1.24943	3617.7	703.4	4516.2	2749.9	3857.4	3871.2	2759.5	3212.6	4421.6	3604.8	3303.9	2727.8	4800.6	5822.6	3049.5	1958.9	3448.9	2194.5	10516.2	4548.8	4590
hsa-miR-503-5p	0.243856	0.823568	0.401073	1.32049	78.1	52.4	103.4	21.5	33.1	98.4	33.6	45.4	161.4	159.6	39.6	42	89.6	103.7	103.9	90.5	68.7	90	130.4	105.9	134.3
hsa-miR-543	0.246303	0.823568	-0.470962	-1.38603	1130.3	751.9	813.8	449.6	1363	459.8	869.8	2708.8	1703.4	273	1355.2	654	786.2	560.4	1163.7	868.3	433.4	299.9	785.4	690.4	1708.5
hsa-miR-3613-5p	0.251938	0.823568	0.262459	1.19952	378.6	83.2	454.2	179.5	554.7	418.1	274.8	400.5	333.5	381.8	408.9	293.8	341.7	818.4	571.5	300.4	276.2	519.9	334	389.7	423.3
hsa-miR-29c-5p	0.253898	0.823568	0.26876	1.20477	80.8	20.1	96.9	28.6	47.8	71.9	81	74.3	104	99.5	92.3	56	100.4	129	52	78.2	138.9	110	100.9	84.7	81.6
hsa-miR-122-5p	0.255236	0.823568	-0.48544	-1.40001	1447.1	748	1036.2	732.9	1392.4	961.2	721.5	1350.3	1513.3	2688.6	2661	793.8	941.5	1136.6	976.7	777.8	302.2	2454.4	158.1	872.5	1611.6
hsa-miR-20b-5p	0.258862	0.823568	0.318137	1.24672	199.1	77	249.4	102.8	143.3	177.9	110.7	165.2	179.3	210.6	375.9	178.4	250.9	290.5	213	246.9	318.9	439.9	211.6	97.4	176.8
hsa-miR-140-3p	0.262085	0.823568	0.242784	1.18327	3075	459.8	3641.8	1596.7	2641.4	3299.8	2903.8	2502.3	3564.5	2737.2	3294	2853.7	3878.2	2106.8	3397.5	4070	4137.1	7053.3	2230.1	2471.3	3668.6
hsa-miR-454-5p	0.264093	0.823568	-0.32104	-1.24923	35.9	12.6	29.5	10.4	18.4	18.9	49.4	49.6	46.6	41.6	36.3	38.5	23.9	19.3	31.2	49.4	21.4	35	19.1	25.4	35.7
hsa-miR-1249	0.264623	0.823568	-0.600019	-1.51574	48.4	31.4	32.4	23.4	73.5	39.7	5.9	103.2	43	30.1	59.4	69.9	10.8	26.5	52	41.2	16.8	30	6.2	76.2	10.2
hsa-miR-6852-5p	0.267907	0.823568	-0.272235	-1.20768	46	12.3	37.5	11.1	58.8	32.2	53.4	49.6	64.5	44	33	49	29.9	39.8	41.6	45.3	38.2	20	29.5	29.6	56.1
hsa-miR-148b-3p	0.268776	0.823568	0.313318	1.24256	237.1	61.1	293.2	170.5	147	298.9	274.8	318	204.4	238.3	161.6	206.3	284.4	245.9	239	168.7	312.8	269.9	689.4	135.5	283.9
hsa-miR-15a-5p	0.271708	0.823568	0.253934	1.19245	765.8	168.4	912.6	383.2	595.1	679.3	577.2	739.1	767.4	1041.2	817.7	657.5	1017.9	955.8	701.3	699.6	1014.8	1104.7	1709.8	540	574.6
hsa-miR-671-5p	0.272565	0.823568	-0.288424	-1.22131	101	31.9	81.5	23.4	102.9	109.7	41.5	99.1	114.8	143.5	102.2	132.9	62.1	104.9	77.9	61.7	100.7	50	55.4	108	93.5
hsa-miR-320a	0.274523	0.823568	0.264969	1.20161	11788.2	4203.6	14163.8	4391.6	15044	8480.3	4297.5	12069.9	19515.2	12024.5	9987.6	12439.3	12235.6	13162.6	12722.6	15897.2	17117.7	12681.9	8382.1	22672	10674.2
hsa-miR-26a-2-3p	0.2903	0.831118	-0.291589	-1.22399	31.4	8.9	25.5	8.8	33.1	18.9	37.6	37.2	32.3	39.3	33	14	37	12.1	15.6	24.7	21.4	30	28.9	36	35.7
hsa-miR-744-3p	0.293877	0.831118	-0.298685	-1.23002	42.1	12.6	34.5	15.5	18.4	45.4	63.3	49.6	39.4	44	49.5	31.5	38.2	32.5	46.8	32.9	19.8	20	25.8	31.8	66.3
hsa-miR-107	0.294177	0.831118	0.356674	1.28047	170.3	43	214.5	141.7	172.7	174.1	96.9	144.5	200.8	252.2	161.6	143.4	186.4	455.6	62.3	86.4	296.1	110	359.2	152.5	193.8
hsa-miR-152-3p	0.294925	0.831118	0.351563	1.27594	151.3	67.4	191.9	125.3	95.5	179.7	138.4	198.2	114.8	106.4	105.5	118.9	304.7	177.2	192.2	78.2	225.9	100	478.5	141.9	141.1
hsa-miR-30c-5p	0.295831	0.831118	0.262221	1.19932	3519.9	856.5	4219.9	2037.2	2454.1	4646.9	2119.1	4141.7	4382.1	3829.3	3739.2	3171.9	3194.8	6713.3	2997.5	2930.1	7859.1	4613.9	3501.9	2166.4	2976.7
hsa-miR-2355-3p	0.29599	0.831118	0.358937	1.28248	100.8	41.6	127.6	68.1	77.1	87	92.9	144.5	121.9	164.3	19.8	104.9	94.4	104.9	93.5	111.1	71.7	70	214.6	101.6	253.3
hsa-miR-374a-5p	0.298566	0.831118	0.272927	1.20826	286.8	52.2	344.9	174.7	323.3	353.8	318.3	210.6	251	319.3	207.7	286.8	310.6	374.8	348.1	123.5	308.3	234.9	721.4	262.6	385.9
hsa-let-7b-3p	0.304593	0.831118	0.277156	1.2118	155.7	32.2	191.3	86.3	161.6	217.6	112.7	177.6	139.9	122.6	178.1	150.4	141	77.1	290.9	205.8	201.4	324.9	92.3	180	158.1
hsa-miR-28-5p	0.304787	0.831118	0.279702	1.21394	144.8	43.4	174.9	74.6	77.1	140	179.9	144.5	132.7	189.7	79.1	167.9	192.4	208.5	171.4	131.7	116	85	318.6	141.9	226.1
hsa-miR-1306-5p	0.305897	0.831118	-0.374036	-1.29597	81.6	42.8	64.4	35.7	77.1	49.2	63.3	132.1	68.1	34.7	89	167.9	52.6	30.1	124.7	111.1	54.9	60	33.2	65.6	35.7
hsa-miR-942-5p	0.312291	0.839027	-0.264706	-1.20139	60.8	23.7	50.3	11	69.8	58.7	35.6	61.9	78.9	37	33	66.4	106.3	45.8	52	49.4	64.1	30	53.5	63.5	44.2
hsa-miR-127-3p	0.319378	0.839027	-0.379446	-1.30084	141.4	84.8	107.8	52.6	205.7	90.8	152.2	326.2	125.5	25.5	95.6	136.4	114.7	74.7	192.2	90.5	51.9	65	183.9	97.4	107.1
hsa-miR-136-3p	0.319898	0.839027	-0.41239	-1.33089	347.6	183.8	260.8	163.8	378.4	181.6	496.2	644.2	563	129.6	300.1	188.8	246.1	136.2	483.1	279.8	50.4	140	458.8	158.8	379.1
hsa-miR-125a-5p	0.320462	0.839027	0.276418	1.21118	801.6	250.8	969.7	447.6	1212.3	889.3	680	962.1	570.2	421.1	613.3	1028.2	837.5	495.4	810.4	888.9	1794.6	879.8	1196.2	1279.1	413.1
hsa-miR-142-5p	0.323489	0.839323	-0.150989	-1.11033	3034.4	481.4	2733.9	493.6	3063.9	2711.3	3979.2	3187.8	2538.9	3491.4	2888.5	3011	2437.3	2946.9	3356	2551.5	1968.6	3399.2	2478.5	2359.1	2811.8
hsa-miR-21-5p	0.32688	0.840548	0.166581	1.1224	31069.7	6503.5	34871.6	9077.7	27689.1	28455	29661.2	28149.2	37491.9	45367.9	23434.2	28742.8	30636.2	38046.4	36079.4	28967.2	24166.5	30637.5	53859.1	29474	37743.1
hsa-miR-363-3p	0.342961	0.874095	0.281426	1.2154	132.4	54.6	161.4	65.6	80.8	193	215.5	103.2	100.4	155	75.8	83.9	184	135	62.3	148.1	256.4	195	242.3	114.4	137.7
hsa-miR-433-3p	0.351451	0.884219	-0.408587	-1.32739	209.3	134.8	158.3	96.9	385.7	121.1	124.5	441.8	272.5	32.4	220.9	164.4	120.7	54.2	353.3	218.1	70.2	90	183.3	152.5	144.5
hsa-miR-1229-3p	0.361127	0.884219	-0.274087	-1.20923	36.6	11.8	30.7	12.6	33.1	43.5	23.7	49.6	53.8	18.5	36.3	42	28.7	31.3	52	32.9	42.7	25	11.7	29.6	20.4
hsa-miR-139-5p	0.362526	0.884219	0.262728	1.19974	168.1	14.6	199.3	119.6	191	168.4	160.1	165.2	147	155	164.9	171.4	190	161.5	57.1	131.7	233.5	150	290.9	131.3	438.6
hsa-miR-103a-3p	0.365338	0.884219	0.168438	1.12384	9392.6	1642.3	10553.2	3223.5	9974.2	8378.1	6428.4	8679.7	11030.6	11760.8	9288.6	8358.1	10634.6	15804.6	8966.6	6201.7	13346.8	6818.3	11326.2	10277.2	11684
hsa-miR-140-5p	0.372632	0.884219	0.181409	1.13399	277.8	47.5	315.4	103.9	224.1	247.9	344	227.1	272.5	286.9	250.6	290.3	357.2	294.1	233.8	263.4	235	454.9	498.8	237.2	306
hsa-miR-324-3p	0.373728	0.884219	-0.149333	-1.10906	357	27.5	322.3	65.8	334.3	369	345.9	379.9	322.7	319.3	362.7	391.7	387.1	197.7	311.7	353.9	419.7	354.9	270	332.5	338.3
hsa-miR-27a-3p	0.375867	0.884219	0.193916	1.14386	3890	1439	4450.4	1367.3	2821.4	3710.4	7460.3	3241.5	2908.3	4400.7	2908.3	3853.8	3705	3289.2	4623.6	3930.1	2989.5	4813.8	7243.1	3534.4	5179.9
hsa-miR-99a-5p	0.375929	0.884219	-0.300072	-1.23121	133.2	53.4	111	66.2	165.3	134.3	217.4	82.6	61	124.9	171.5	171.4	70.5	100	150.7	107	88.5	254.9	62.1	44.5	79.9
hsa-miR-5193	0.38323	0.884219	-0.31185	-1.2413	29.3	13.1	24.4	13	47.8	20.8	13.8	49.6	28.7	25.5	29.7	35	13.1	14.5	46.8	41.2	25.9	20	9.8	16.9	20.4
hsa-miR-299-3p	0.391418	0.884219	-0.458751	-1.37435	56.3	50.9	38.1	34.1	47.8	18.9	33.6	173.4	104	18.5	36.3	28	46.6	22.9	36.4	28.8	6.1	25	111.9	12.7	61.2
hsa-miR-326	0.394093	0.884219	-0.195052	-1.14477	1109.7	201.6	969.3	404.2	889	1288.5	1454.9	1263.6	1230	978.7	956.2	1003.7	922.4	676.2	701.3	1679	1242.2	514.9	619.9	1103.3	1217.2
hsa-miR-128-3p	0.396139	0.884219	-0.139367	-1.10142	2272.3	451.2	2063.2	389.3	1609.1	2389.7	3192.5	2011	2219.8	2249	1846.5	2472.5	2461.2	1692.2	1662.4	2456.8	2254	1714.6	1886.9	2132.5	2706.4
hsa-miR-193a-5p	0.396297	0.884219	0.455832	1.37157	37.5	19.9	55.3	57.2	44.1	47.3	7.9	45.4	14.3	39.3	72.5	45.5	21.5	10.8	77.9	57.6	41.2	185	9.2	29.6	30.6
hsa-miR-486-5p	0.397847	0.884219	0.404233	1.32339	8460	4818.9	11200.6	9200.7	9445.2	6732	7731.1	5937.9	3284.8	5243	19797.2	11071.9	6897.4	3905	9693.9	19712	20151.4	25378.8	1102.7	5258.2	4403
hsa-miR-760	0.398704	0.884219	-0.283401	-1.21706	26.6	10.9	21.8	11.7	14.7	20.8	27.7	24.8	32.3	25.5	19.8	52.5	21.5	10.8	31.2	16.5	22.9	10	10.5	31.8	40.8
hsa-miR-331-3p	0.400968	0.884219	-0.159653	-1.11702	346.3	75.6	309.7	66.4	334.3	387.9	470.5	408.8	283.3	300.8	257.2	409.2	265.2	300.1	290.9	312.8	433.4	249.9	218.3	366.4	306
hsa-miR-130a-3p	0.403305	0.884219	0.19575	1.14532	3144.4	743.8	3600.2	1664.1	2207.9	2537.3	3502.8	3097	3180.8	4678.4	2466.4	3612.5	3016.8	2575.6	4052.1	3613.2	2252.4	1989.5	7206.8	2960.5	4151.4
hsa-miR-93-5p	0.408756	0.884219	-0.114493	-1.08259	7465.3	1108.2	6896.9	1039.5	5819.2	6313.9	7395	7374.9	6949.7	8817.7	8454.4	9047.1	7015.7	7142.4	7319.8	7860.1	6313.3	8627.9	5407.9	6175.2	6329
hsa-miR-142-3p	0.410974	0.884219	0.266003	1.20247	2869.4	1182.4	3446.9	2058.1	1476.8	2944.1	1413.4	3216.7	3632.6	5312.4	2212.5	2741.7	2874.6	6113.1	2659.8	2119.4	4128	1859.5	6925.7	1573.4	2196.4
hsa-miR-139-3p	0.412583	0.884219	-0.26101	-1.19832	33.5	12.3	27.8	12.2	40.4	18.9	39.5	24.8	35.9	25.5	46.2	52.5	17.9	20.5	20.8	28.8	21.4	30	11.1	40.2	49.3
hsa-miR-378a-3p	0.414092	0.884219	0.168585	1.12396	342.2	73.7	386.2	137	260.8	367.1	282.7	309.7	380.1	499.8	366	272.8	340.5	309.8	327.3	341.6	380	719.8	311.8	332.5	367.2
hsa-miR-30d-3p	0.41807	0.884219	-0.22302	-1.16717	34.9	10	28.8	12.4	25.7	43.5	23.7	28.9	46.6	48.6	26.4	42	28.7	21.7	31.2	16.5	29	15	49.2	23.3	44.2
hsa-miR-345-5p	0.42117	0.884219	0.173655	1.12791	185.2	42.2	209.5	59.3	158	225.2	128.5	161	265.4	201.3	148.4	185.3	193.6	107.3	176.6	181.1	209.1	314.9	231.2	232.9	222.7
hsa-miR-340-5p	0.423075	0.884219	-0.159937	-1.11724	632.4	161.5	564.7	136.9	837.6	807.9	521.9	495.5	738.7	784.4	461.6	430.1	614.1	566.5	431.2	489.7	564.6	404.9	844.4	597.2	618.8
hsa-miR-20a-5p	0.423688	0.884219	0.157827	1.11561	2763.3	683.7	3081.1	908.1	2310.8	2266.7	1609.1	2824.4	3725.9	3521.5	3181.9	2346.6	3082.5	3944.8	2696.2	2530.9	2316.5	2944.3	4952.7	2450.2	2813.5
hsa-miR-21-3p	0.431325	0.89368	-0.229077	-1.17209	277.1	128.3	237.8	75.1	91.8	234.6	525.8	260.1	204.4	421.1	230.8	311.2	213.9	247.1	322.1	308.6	119	185	179	222.4	319.6
hsa-miR-431-3p	0.440842	0.894816	-0.37772	-1.29929	40.9	29.9	30.4	23.6	80.8	17	31.6	49.6	96.8	11.6	26.4	38.5	15.5	21.7	72.7	16.5	9.2	5	40.6	23.3	54.4
hsa-let-7d-5p	0.44657	0.894816	0.205803	1.15333	3515.3	824	4050.5	2293.9	3839.1	2709.5	2565.8	4079.7	2603.5	4935.2	3142.4	4200	3562.8	8891.2	2581.9	1946.5	4727.7	1894.5	3462.6	5173.5	3726.4
hsa-miR-223-5p	0.44664	0.894816	0.169549	1.12471	143.2	31.6	161.4	52.2	202.1	147.6	87	144.5	154.2	141.1	125.3	122.4	164.9	104.9	150.7	123.5	138.9	254.9	220.8	173.7	124.1
hsa-miR-660-5p	0.449688	0.894816	0.194599	1.14441	233.1	43.6	269.6	129.3	180	232.7	282.7	173.4	208	226.7	253.9	234.3	305.9	133.8	233.8	382.7	299.1	514.9	246	127.1	219.3
hsa-miR-3173-5p	0.450358	0.894816	-0.325318	-1.25294	36.9	20	30.5	17.8	33.1	18.9	7.9	66.1	50.2	20.8	52.8	56	26.3	19.3	31.2	45.3	25.9	60	9.8	42.4	10.2
hsa-miR-4433b-5p	0.450515	0.894816	-0.306039	-1.23631	2608.4	1625.6	2108.1	1243.7	4386.5	2083.2	1700	1560.9	2424.2	1633.5	1932.2	6235.4	1519.7	2856.5	680.5	2835.4	4082.2	2174.5	385	2543.3	1307.3
hsa-miR-339-5p	0.456193	0.89836	0.13383	1.0972	1231.7	182.8	1351.7	367.3	1366.6	1494.7	1294.8	1242.9	1355.5	1207.8	1180.4	867.3	1075.3	1374	1376.7	1703.7	1983.9	1154.7	944.1	889.4	1387.2
hsa-miR-664a-3p	0.46331	0.89836	-0.194822	-1.14458	209.1	64.6	182	65.7	257.2	187.3	108.7	322.1	265.4	162	201.1	216.8	161.3	247.1	176.6	185.2	277.7	205	119.3	173.7	71.4
hsa-miR-382-5p	0.465308	0.89836	-0.284124	-1.21767	940.6	570.1	771.4	419.5	1256.4	495.7	577.2	2056.4	1509.7	296.2	923.3	524.6	825.6	360.4	1298.8	835.4	322	309.9	903.5	779.3	1361.7
hsa-miR-342-5p	0.469391	0.89836	-0.236946	-1.1785	32.7	15.4	29	11	29.4	26.5	67.2	37.2	10.8	37	29.7	35	21.5	16.9	36.4	32.9	38.2	40	19.7	36	11.9
hsa-miR-93-3p	0.470265	0.89836	-0.162877	-1.11952	149.7	28.3	133.5	44.9	187.4	164.6	126.5	144.5	197.2	113.4	148.4	136.4	129	96.4	98.7	160.5	195.3	140	74.4	114.4	188.7
hsa-miR-1260b	0.474059	0.89836	-0.274743	-1.20978	55.7	36.2	46.5	25.6	22	130.6	94.9	41.3	28.7	30.1	36.3	69.9	47.8	33.7	15.6	41.2	38.2	60	30.1	52.9	100.3
hsa-miR-590-3p	0.475667	0.89836	-0.18164	-1.13417	99.6	16.4	87.2	31.6	95.5	90.8	96.9	95	111.2	134.2	102.2	73.4	96.8	112.1	77.9	82.3	25.9	80	136.5	88.9	93.5
hsa-miR-197-3p	0.480257	0.89836	-0.180556	-1.13332	1053.7	328	930.7	311.7	1473.2	1436.1	1057.6	1226.4	796.1	425.7	1018.9	1175	874.6	499	862.4	1107	955.3	1179.7	453.3	1313	1076.1
hsa-miR-423-3p	0.485993	0.89836	-0.124818	-1.09037	12749.3	2186.8	11692.2	3284.7	15451.8	15880.2	10045.9	11842.7	14154	9738.6	13463	12624.6	11542.6	9550.5	10587.4	12946.6	15857.1	9252.7	6322.4	14256.3	14764.4
hsa-miR-204-5p	0.487996	0.89836	-0.290862	-1.22337	35.1	21.6	29.3	21.8	73.5	26.5	15.8	66.1	14.3	25.5	26.4	45.5	22.7	10.8	77.9	16.5	39.7	25	28.9	23.3	11.9
hsa-miR-221-3p	0.488515	0.89836	-0.149262	-1.109	30500.5	9829.1	27500.6	7752.8	35172.5	24746.5	20870.6	35177.3	51853.9	27195.8	28983.6	18964.9	31539.4	31111.4	28146.6	27473.4	22854.1	12996.8	24516.5	34700.5	38205.5
hsa-miR-144-5p	0.492185	0.89836	0.280647	1.21474	92.7	36.3	115.3	84.4	110.2	66.2	35.6	57.8	86.1	104.1	148.4	90.9	135	124.1	114.3	111.1	158.7	289.9	25.8	31.8	66.3
hsa-miR-32-3p	0.49285	0.89836	-0.210932	-1.15744	30.8	15.2	26.5	7.9	25.7	26.5	11.9	41.3	25.1	60.2	29.7	14	43	33.7	36.4	24.7	18.3	15	30.8	21.2	32.3
hsa-miR-2355-5p	0.507641	0.909852	0.275844	1.2107	30.4	15.1	36.8	19.4	25.7	39.7	45.5	0	28.7	30.1	16.5	42	45.4	24.1	5.2	32.9	38.2	45	60.9	25.4	62.9
hsa-miR-92a-3p	0.510477	0.909852	0.174552	1.12861	35740.4	9795.6	40339.8	18708.5	46373.8	37319.3	38459.7	38336.2	21526.9	21048.2	40138.5	48620.5	29840.5	20109.7	38354.8	51979.6	56382.8	69553.1	17169.5	44266.1	24903.1
hsa-miR-222-3p	0.512216	0.909852	0.118117	1.08532	3660.3	842.8	3971.8	905	4408.5	3924.2	2945.4	3588.3	4159.8	2522	3749.1	2612.3	5033.6	4435.4	4259.9	2967.1	5118.4	2699.3	3997.6	4993.5	3303.1
hsa-miR-766-3p	0.512356	0.909852	-0.157021	-1.11498	152.9	42.4	136.9	40	161.6	217.6	195.7	123.9	132.7	92.5	161.6	185.3	105.1	141	119.5	135.8	196.9	110	65.8	171.5	154.7
hsa-miR-7-1-3p	0.517745	0.909852	0.186855	1.13828	52.1	18.4	58.8	22.9	29.4	53	79.1	74.3	53.8	30.1	36.3	66.4	46.6	50.6	41.6	53.5	77.8	80	92.9	23.3	51
hsa-miR-191-3p	0.51811	0.909852	-0.156426	-1.11452	72.6	20.7	66.7	20.3	47.8	83.3	100.8	61.9	96.8	64.8	42.9	87.4	68.1	44.6	103.9	65.8	67.1	90	54.7	55.1	52.7
hsa-miR-1307-3p	0.525534	0.917296	-0.144419	-1.10529	1747.4	452.4	1581.9	531.3	2270.4	1585.6	1035.8	2304.1	1997.4	1476.2	1859.7	2003.8	1193.6	1048.6	2072.8	2333.3	1510.8	1544.6	749.1	1980	1416.1
hsa-let-7i-3p	0.53165	0.918935	-0.178578	-1.13177	56.1	18	49.6	21.2	40.4	43.5	67.2	66.1	50.2	92.5	56.1	31.5	57.3	60.3	20.8	57.6	76.3	75	46.1	25.4	35.7
hsa-let-7g-5p	0.540052	0.918935	0.140898	1.10259	11442.2	2766.9	12612.5	5157.5	13747.2	9144.4	6833.6	11425.7	13401	15631.7	9882.1	9784.9	13129.3	21917.6	8956.2	6913.6	10976.8	6913.3	14599.9	15092.8	15529.4
hsa-miR-223-3p	0.541089	0.918935	-0.101741	-1.07307	139230	26915.9	129751	33064.1	125161	176735	154736	135762	176967	126490	100938	110250	146028	101926	105230	125642	128762	194848	100019	119648	161932
hsa-miR-1287-5p	0.54482	0.918935	-0.211429	-1.15783	37.7	17.4	31.8	16.5	18.4	47.3	21.7	70.2	50.2	20.8	46.2	38.5	26.3	18.1	5.2	61.7	33.6	30	36.9	40.2	28.9
hsa-miR-22-3p	0.547824	0.918935	-0.103881	-1.07466	27442.4	6478.2	25536.3	5356.9	16337.2	22086.2	36277.4	29235.2	33522.2	34007.5	24172.8	24025.2	27318.3	20123	23995.8	30148.3	19200.7	25283.9	30803.8	21314.6	33420
hsa-miR-539-5p	0.553844	0.918935	0.205589	1.15316	34.4	18	37.6	18.7	62.5	15.1	19.8	41.3	64.5	27.8	23.1	28	27.5	43.4	46.8	28.8	18.3	15	73.2	44.5	30.6
hsa-miR-29a-3p	0.555189	0.918935	0.164184	1.12053	3105.2	1393.3	3481.9	1557.8	2321.8	3233.6	6347.4	2407.4	2969.2	2600.7	1866.3	2077.3	4123.1	2179.1	3106.6	2407.4	2980.4	6218.5	5265.2	1783.1	3915.1
hsa-miR-423-5p	0.555745	0.918935	0.134345	1.09759	3442	887.3	3777.5	1511	3857.4	4541	2718	3951.7	3668.5	2313.7	2070.7	4406.4	3450.5	2206.8	2644.3	3559.7	6813.8	4423.9	2997	4771.2	2803.3
hsa-miR-19b-3p	0.556955	0.918935	-0.116821	-1.08434	8467	2733.1	7809.1	1595.6	7152.8	8120.8	4337	9043.1	14028.5	8755.2	8144.4	6147.9	10473.3	5403.2	7886	8572.1	8858.7	10062.6	8823.1	5957.1	6910.4
hsa-miR-32-5p	0.563383	0.918935	-0.14074	-1.10247	104.6	31.8	96.5	30.4	73.5	75.7	134.4	78.5	78.9	115.7	161.6	94.4	129	73.5	109.1	119.3	61	150	109.5	78.4	71.4
hsa-miR-143-3p	0.563553	0.918935	0.233368	1.17558	439.7	191.6	519.2	324.6	587.8	246	587.1	578.1	387.3	273	356.1	748.4	193.6	567.7	955.9	489.7	54.9	1009.8	428.7	288	358.7
hsa-miR-18a-3p	0.565825	0.918935	-0.170807	-1.12569	163.4	61.1	146.4	75	202.1	136.2	118.6	152.8	136.3	124.9	313.2	143.4	143.4	94	114.3	164.6	233.5	279.9	60.3	120.7	103.7
hsa-miR-576-5p	0.577029	0.918935	0.134201	1.09748	134.2	33.7	148.4	58.6	135.9	164.6	108.7	128	129.1	108.7	151.7	83.9	197.1	113.3	119.5	98.8	152.6	269.9	142.1	97.4	193.8
hsa-miR-199b-5p	0.588425	0.918935	0.21364	1.15961	45.2	13.8	54.9	52.4	25.7	66.2	63.3	49.6	50.2	46.3	36.3	38.5	31.1	38.6	46.8	8.2	41.2	180	32.6	36	56.1
hsa-miR-3168	0.59125	0.918935	-0.306148	-1.2364	952.1	1052.2	773.9	656.6	727.4	529.8	569.3	3716.3	620.4	391	801.3	884.8	328.6	317	1189.7	1535	305.2	1824.6	62.1	641.7	316.2
hsa-miR-337-5p	0.592284	0.918935	-0.234101	-1.17617	61.9	33.3	51	41.6	80.8	24.6	87	123.9	75.3	20.8	46.2	38.5	59.7	30.1	77.9	32.9	12.2	35	142.7	29.6	47.6
hsa-miR-181a-2-3p	0.594768	0.918935	-0.152101	-1.11119	34.7	13.8	32	10.6	25.7	54.9	55.3	20.6	28.7	34.7	23.1	45.5	23.9	44.6	26	41.2	29	40	17.2	19.1	39.1
hsa-miR-25-3p	0.599369	0.918935	0.11993	1.08668	10566.6	2044.1	11485.2	5517	8644.3	9420.7	10516.3	9480.8	9158.7	10416.5	15362.3	10110.2	11989.5	6897.7	8301.6	13354	16957.4	22044.6	7219.1	7672.4	9434.9
hsa-miR-4433b-3p	0.601159	0.918935	-0.146791	-1.1071	126.3	48.4	114.1	39.1	187.4	124.9	112.7	66.1	111.2	192	65.9	174.9	101.6	154.3	83.1	156.4	158.7	105	51	105.9	98.6
hsa-miR-337-3p	0.60143	0.918935	-0.239566	-1.18064	212.7	126.1	177	143.2	271.9	177.9	425	227.1	362.2	39.3	164.9	66.4	179.2	129	135.1	127.6	79.4	55	449.6	88.9	351.9
hsa-let-7a-3p	0.605372	0.918935	-0.130182	-1.09443	230.2	80	210	75	139.6	266.8	353.8	144.5	340.7	256.8	164.9	188.8	216.3	179.6	150.7	222.2	203	180	252.8	124.9	367.2
hsa-miR-1301-3p	0.609556	0.918935	0.149773	1.1094	114.6	40.3	125.7	60.8	172.7	183.5	94.9	86.7	93.2	101.8	59.4	118.9	120.7	141	88.3	53.5	236.5	70	115	184.2	117.3
hsa-miR-374a-3p	0.612182	0.918935	0.179969	1.13286	36.8	16.6	40.2	22.4	25.7	39.7	15.8	49.6	21.5	71.7	36.3	38.5	32.3	66.3	26	8.2	39.7	50	75	25.4	30.6
hsa-miR-766-5p	0.612624	0.918935	-0.180248	-1.13308	24.4	12.2	21.6	10.9	22	22.7	21.7	33	21.5	11.6	13.2	52.5	21.5	28.9	31.2	16.5	15.3	15	6.8	40.2	18.7
hsa-miR-625-3p	0.613806	0.918935	0.205361	1.15297	473.4	330.8	542.4	296.5	1120.5	316	262.9	929.1	211.6	245.3	375.9	538.6	260.5	740	457.2	325.1	766.1	384.9	114.4	497.7	1054
hsa-miR-200c-3p	0.616088	0.918935	0.14304	1.10423	78.9	46.5	86.4	11.4	191	90.8	57.3	61.9	32.3	60.2	95.6	73.4	47.8	82	67.5	90.5	79.4	90	94.1	105.9	81.6
hsa-miR-496	0.620513	0.918935	0.273412	1.20866	34.6	15.7	39.1	45.9	36.7	18.9	49.4	49.6	53.8	13.9	26.4	17.5	45.4	22.9	31.2	16.5	9.2	0	100.2	10.6	122.4
hsa-miR-23a-5p	0.626771	0.918935	-0.160798	-1.11791	65.8	27.5	59.2	31.3	66.1	53	33.6	115.6	57.4	62.5	102.2	35	66.9	31.3	93.5	78.2	42.7	25	36.9	110.1	56.1
hsa-miR-769-5p	0.633406	0.918935	-0.0973742	-1.06982	351	74.2	329.5	103	271.9	327.3	316.3	346.9	509.2	372.5	303.4	419.7	291.5	251.9	545.5	353.9	235	334.9	222.6	347.3	345.1
hsa-miR-27b-3p	0.640678	0.918935	0.132167	1.09594	1106.5	616.7	1212.1	520.2	767.8	872.2	2700.2	1028.2	667	1106	784.8	1098.1	934.3	1230.6	1314.3	1082.3	943.1	714.8	2413.3	917	1081.2
hsa-miR-181b-5p	0.644876	0.918935	-0.080561	-1.05743	381.2	82.3	360	55.2	352.7	374.6	440.8	379.9	308.4	298.5	560.5	311.2	403.8	268.8	327.3	341.6	389.1	314.9	427.4	406.6	404.6
hsa-miR-224-5p	0.647925	0.918935	0.178618	1.1318	991.2	354.2	1120.5	1035.2	551.1	1114.4	642.4	739.1	1154.7	1395.2	1018.9	723.9	1580.7	1128.1	898.7	604.9	3514.5	294.9	433	1425.2	664.7
hsa-miR-3613-3p	0.64939	0.918935	-0.133288	-1.09679	40.2	10.6	36.7	17.2	55.1	43.5	29.7	57.8	35.9	27.8	42.9	35	34.6	30.1	15.6	41.2	54.9	55	16	55.1	25.5
hsa-miR-134-5p	0.650432	0.918935	-0.192525	-1.14276	534.4	340.7	467.1	311.6	892.7	300.8	300.5	1011.7	1007.7	145.8	372.6	290.3	487.5	184.4	961.1	312.8	177	244.9	450.2	495.5	911.2
hsa-miR-664a-5p	0.651759	0.918935	0.148413	1.10835	23.9	10.5	25.7	13.7	18.4	18.9	27.7	45.4	21.5	11.6	16.5	35	20.3	24.1	46.8	8.2	42.7	10	21.5	25.4	27.2
hsa-miR-144-3p	0.652333	0.918935	0.209965	1.15666	745.2	457	867.3	746.7	426.2	476.8	685.9	454.2	344.3	703.4	1839.9	828.8	947.4	683.4	862.4	1349.8	903.4	2424.4	121.8	258.4	334.9
hsa-miR-376b-3p	0.654516	0.918935	-0.206489	-1.15388	70.4	48.2	58.3	47.3	47.8	35.9	69.2	165.2	125.5	18.5	79.1	24.5	68.1	25.3	57.1	49.4	33.6	20	161.1	29.6	90.1
hsa-let-7c-5p	0.656164	0.918935	-0.141668	-1.10318	416.2	177.3	375.7	196	800.9	253.5	199.7	425.3	269	481.3	428.7	479.1	408.6	731.6	503.9	148.1	383	219.9	210.3	506.1	302.6
hsa-miR-329-3p	0.658812	0.918935	-0.176649	-1.13026	363.5	204.3	319.5	183.1	481.3	266.8	484.3	635.9	631.1	76.4	286.9	129.4	279.6	167.5	358.5	345.7	158.7	155	613.8	201.2	555.9
hsa-miR-132-3p	0.661445	0.918935	0.101631	1.07299	106	21.6	115.4	43.1	128.6	106	98.8	95	132.7	78.7	72.5	118.9	123.1	69.9	161	90.5	88.5	200	103.9	105.9	103.7
hsa-miR-550a-3p	0.662901	0.918935	0.255442	1.1937	48.9	44	61.2	55.8	47.8	20.8	53.4	28.9	10.8	16.2	155	38.5	69.3	26.5	31.2	98.8	114.5	160	5.5	36	17
hsa-miR-7704	0.663947	0.918935	-0.263204	-1.20014	48.4	72.4	43.4	31.5	22	24.6	239.2	37.2	7.2	18.5	36.3	38.5	11.9	57.9	67.5	20.6	32	105	11.1	19.1	34
hsa-miR-98-3p	0.668504	0.918935	0.112282	1.08094	60.4	17.3	64.9	22.6	44.1	73.8	77.1	66.1	75.3	64.8	39.6	31.5	71.7	71.1	62.3	70	62.6	25	79.3	46.6	102
hsa-let-7f-1-3p	0.669862	0.918935	-0.0971998	-1.0697	61.9	14.2	58	16	66.1	53	87	66.1	39.4	64.8	52.8	52.5	75.3	38.6	36.4	74.1	73.3	65	66.4	42.4	68
hsa-miR-421	0.670057	0.918935	0.100837	1.0724	199.6	45.3	212.2	78.9	161.6	166.5	187.8	272.5	269	201.3	155	164.4	218.6	195.3	207.8	185.2	207.5	80	367.8	241.4	212.5
hsa-miR-106b-3p	0.699238	0.950154	-0.0745156	-1.05301	941.2	172.2	895.6	274.5	731.1	824.9	1025.9	772.2	946.7	1161.5	1203.5	1010.7	794.5	813.5	862.4	1000	891.2	1479.6	514.2	753.9	850
hsa-miR-377-3p	0.700586	0.950154	-0.161433	-1.1184	273.3	149.2	244	159	297.6	147.6	535.7	495.5	229.5	94.9	240.7	195.8	222.2	113.3	420.8	271.6	44.3	110	449.6	156.7	385.9
hsa-miR-381-3p	0.702718	0.950154	-0.152454	-1.11146	586.9	285.7	526.9	335.3	745.8	346.3	923.1	1024.1	667	175.8	616.6	311.2	471.9	319.4	810.4	502.1	120.6	224.9	834.6	347.3	1055.7
hsa-miR-376a-3p	0.711169	0.950617	0.160944	1.11802	93.2	52.6	101.5	79.7	117.6	43.5	108.7	177.6	147	30.1	69.2	31.5	113.5	32.5	67.5	82.3	45.8	70	273.1	76.2	164.9
hsa-miR-425-5p	0.711333	0.950617	0.0655143	1.04646	2384.3	344.8	2495.5	779.7	2376.9	2841.9	2718	2399.1	1950.8	1971.3	2008.1	2738.2	2454	2167.1	2072.8	2284	4050.1	3339.2	2283.6	1853	1914.2
hsa-miR-24-3p	0.712962	0.950617	-0.0571367	-1.0404	42766.7	8212.6	41105.7	8005.2	35554.6	32910.8	61038.2	46450.2	38438.6	46781.6	41586	40360.3	41779.8	40543.7	44942	43543.4	29048.3	28533.1	48119.1	45625.7	48490.4
hsa-miR-16-5p	0.71705	0.951661	0.0724819	1.05152	27263	7256.2	28670.7	9893.8	19287.2	22928.2	35627	23090.9	17768.8	25782.1	34671.5	28865.2	37346	23238.6	25829.6	27765.6	26287.7	52177.3	29837	21320.9	22909
hsa-miR-323a-3p	0.724028	0.952338	-0.147208	-1.10742	159.8	78.5	142.5	101.6	271.9	136.2	251	227.1	161.4	27.8	138.5	90.9	133.8	61.5	150.7	185.2	58	50	357.9	110.1	166.6
hsa-miR-1277-5p	0.728099	0.952338	0.111809	1.08058	25.6	10	25.9	14.4	11	24.6	21.7	20.6	43	39.3	23.1	28	19.1	42.2	20.8	16.5	21.4	10	51.7	29.6	15.3
hsa-miR-30b-5p	0.729353	0.952338	-0.0727774	-1.05174	1936.6	438.7	1839.6	654.7	1436.4	2225.1	2826.8	1928.4	1742.8	2235.1	1846.5	1444.3	1744.4	2966.1	1303.9	1152.3	2469.1	1419.7	1993.9	1293.9	2118.2
hsa-let-7a-2-3p	0.732112	0.952338	0.15508	1.11348	147.6	53.2	168.6	148.1	202.1	102.2	87	169.3	125.5	145.8	174.8	237.8	83.6	51.8	296.1	205.8	90	459.9	22.8	152.5	69.7
hsa-miR-101-3p	0.7346	0.952338	-0.0829993	-1.05922	7158.5	1700.9	6762.4	3474.6	5973.5	5216.5	5499.3	7490.5	8843.1	8968.1	9803	5777.2	6855.6	5117.5	8109.4	8572.1	5121.4	14186.6	4108.3	3703.8	5179.9
hsa-miR-130b-3p	0.737401	0.952338	0.0802906	1.05723	581.4	154.2	613.5	274.2	345.3	480.6	551.5	549.2	724.4	812.1	412.2	702.9	654.7	494.2	607.8	497.9	398.3	439.9	1256.5	540	673.2
hsa-miR-148b-5p	0.75406	0.962896	-0.078658	-1.05604	75.8	26.6	71	22.2	66.1	53	90.9	57.8	107.6	127.3	65.9	56	57.3	118.1	72.7	49.4	54.9	50	71.3	78.4	73.1
hsa-miR-150-5p	0.755868	0.962896	-0.173131	-1.1275	1352.3	1555.5	1201.9	724.8	2160.2	2018.8	5054.6	524.4	491.3	386.4	402.3	730.9	401.4	1123.3	763.7	1588.5	2478.3	1789.6	159.3	978.4	734.4
hsa-miR-452-5p	0.758937	0.962896	-0.118861	-1.08588	31.1	19.7	27.3	16	18.4	30.3	13.8	16.5	46.6	69.4	49.5	14	21.5	30.1	20.8	8.2	61	15	28.9	33.9	20.4
hsa-miR-199a-3p	0.760901	0.962896	0.0607761	1.04303	7240.7	1381.2	7550.4	2707.8	5786.2	5583.5	9391.6	8258.5	8441.5	8248.5	6090.2	6273.8	7092.1	7847.4	6618.4	6642	4048.6	5323.7	11363.1	6850.7	11709.5
hsa-miR-17-5p	0.762292	0.962896	-0.039678	-1.02788	5483.1	632.7	5333.6	742.2	4643.6	4616.7	4682.9	5747.9	6031.7	5876.9	5988	5952.1	5807.8	6101	5392.4	5292.2	4259.2	4553.9	6501.4	5539.9	5028.6
hsa-miR-100-5p	0.773229	0.972011	-0.107594	-1.07743	36.3	16.9	35	21.8	62.5	53	21.7	24.8	21.5	25.5	52.8	45.5	19.1	39.8	77.9	16.5	39.7	50	12.3	25.4	18.7
hsa-miR-148a-5p	0.777467	0.972011	0.0790796	1.05634	57	24.7	59.3	21.5	55.1	32.2	49.4	61.9	118.3	39.3	46.2	56	55	36.2	77.9	57.6	44.3	35	97.8	59.3	66.3
hsa-miR-342-3p	0.780783	0.972011	-0.11147	-1.08033	66.1	49.8	62.1	22.7	62.5	62.4	183.8	74.3	14.3	37	72.5	69.9	17.9	37.4	57.1	94.7	87	80	56	33.9	51
hsa-miR-484	0.783165	0.972011	0.0578528	1.04092	14010.1	3934.1	14584.5	4102.3	20911	16907.6	11913.9	15988.5	7788.8	10439.6	13730.1	16191.7	12220.1	9104.5	14109.7	17917.8	18048.5	17645.7	7578.9	16901.3	15369.6
hsa-miR-451a	0.793357	0.972011	0.111201	1.08013	233886	119666	252632	203532	195466	167700	122570	158721	195890	200014	481480	191275	391852	156674	153310	315487	328748	689922	27101.4	115789	234025
hsa-miR-29c-3p	0.798825	0.972011	-0.0489283	-1.0345	4043.4	1091.9	3910.6	962.5	2505.5	3320.6	6155.6	3935.2	4156.2	5101.8	3027	4039.2	4149.4	2506.9	4078.1	4395.1	3546.5	5598.6	4327.9	2865.2	3966.1
hsa-miR-340-3p	0.800975	0.972011	0.076027	1.05411	284	112.4	297.8	159.9	183.7	465.5	166	243.6	290.5	476.6	260.5	234.3	235.4	574.9	239	177	512.8	180	258.3	148.2	292.4
hsa-miR-18a-5p	0.804279	0.972011	-0.0395801	-1.02781	1366.1	272	1329.2	192.1	1142.5	1161.7	1065.5	1383.3	1814.5	1545.6	1734.4	1220.5	1227	1412.6	1532.5	1304.5	1097.2	1469.6	1490.2	997.4	1329.4
hsa-miR-155-5p	0.81262	0.972011	-0.0644294	-1.04567	203.7	43.1	193.3	93.2	271.9	213.8	160.1	144.5	190.1	247.6	161.6	230.8	212.7	321.8	213	94.7	267.1	80	161.1	290.1	119
hsa-miR-654-5p	0.813366	0.972011	-0.0805108	-1.05739	35.5	18	33.4	11.5	55.1	24.6	39.5	57.8	53.8	9.3	39.6	14	26.3	15.7	52	37	32	25	35.7	25.4	44.2
hsa-miR-4532	0.815524	0.972011	0.138435	1.10071	45.9	37.5	54.2	47.7	0	15.1	73.1	28.9	46.6	90.2	39.6	108.4	10.8	19.3	103.9	41.2	32	150	14.1	27.5	45.9
hsa-miR-497-5p	0.816903	0.972011	-0.0745741	-1.05305	29	15.6	27.5	8.8	51.4	18.9	29.7	16.5	50.2	44	13.2	14	22.7	20.5	36.4	24.7	13.7	25	33.2	25.4	40.8
hsa-miR-374c-5p	0.817489	0.972011	-0.0855521	-1.06109	33.2	25.7	31.4	9.3	18.4	30.3	94.9	33	10.8	37	9.9	42	22.7	43.4	36.4	20.6	18.3	25	41.2	33.9	32.3
hsa-miR-671-3p	0.820458	0.972011	-0.0774463	-1.05515	31.3	15.7	28.2	12.2	55.1	45.4	29.7	28.9	10.8	27.8	23.1	49	11.9	28.9	10.4	20.6	35.1	20	22.8	42.4	45.9
hsa-miR-143-5p	0.821978	0.972011	-0.0918943	-1.06577	46.5	29.4	43.7	18.3	14.7	18.9	39.5	82.6	104	25.5	49.5	42	41.8	61.5	57.1	53.5	6.1	55	44.9	42.4	28.9
hsa-miR-548e-5p	0.823509	0.972011	0.0843086	1.06018	21.6	12.7	24	6.5	0	26.5	29.7	20.6	28.7	44	9.9	21	14.3	21.7	36.4	16.5	22.9	30	19.1	25.4	20.4
hsa-miR-154-5p	0.845047	0.992731	0.101107	1.0726	74.4	60.7	77	60.8	88.2	30.3	57.3	148.7	182.9	11.6	36.3	14	100.4	32.5	57.1	53.5	33.6	45	187.6	46.6	159.8
hsa-miR-99b-3p	0.850237	0.992731	0.0739051	1.05256	42.4	19.1	43.6	23.1	77.1	39.7	7.9	57.8	28.7	39.3	49.5	38.5	43	10.8	46.8	49.4	56.5	25	73.8	67.8	18.7
hsa-miR-655-3p	0.852796	0.992731	0.0814949	1.05811	73.8	32.4	75.7	63.3	91.8	34.1	73.1	119.7	114.8	25.5	79.1	56	70.5	36.2	88.3	24.7	15.3	60	204.8	50.8	125.8
hsa-miR-758-3p	0.856394	0.992731	-0.0808759	-1.05766	28.9	14.8	25	17.7	22	24.6	33.6	49.6	53.8	6.9	19.8	28	21.5	24.1	26	20.6	7.6	0	57.2	25.4	39.1
hsa-miR-376a-5p	0.863796	0.992731	-0.0842001	-1.0601	48.4	34.9	43.9	28.8	84.5	11.4	49.4	107.4	71.7	16.2	56.1	7	32.3	22.9	57.1	37	12.2	25	73.8	27.5	95.2
hsa-miR-23b-3p	0.864107	0.992731	-0.0460221	-1.03241	921.9	517.9	893.1	145.8	407.8	1027.4	2146.8	982.8	441.1	677.9	765	1084.1	764.7	975.1	878	868.3	1141.5	669.8	1002.5	773	836.4
hsa-let-7b-5p	0.865193	0.992731	-0.0411698	-1.02895	12301.4	3507.4	11954.2	4773.4	18174	8616.5	6236.7	13436.6	10994.8	12762.6	11797.9	13415	15278.7	15241.7	12390.1	7991.8	10795.2	9252.7	5136	20418.8	14407.4
hsa-miR-30a-5p	0.871048	0.993701	0.042739	1.03007	1445.5	581.5	1491.7	619.2	977.2	1315	2040	1523.7	1495.4	2607.6	1206.8	1196	647.6	988.3	1615.6	1510.3	1228.5	2904.3	988.3	1181.7	1516.4
hsa-miR-16-2-3p	0.873789	0.993701	0.0390498	1.02744	768.6	238	792.3	373.3	650.3	590.3	579.2	611.1	638.3	823.7	1193.6	688.9	1142.2	596.6	618.2	851.9	813.4	1669.6	527.7	557	703.8
hsa-miR-125b-5p	0.876389	0.993701	-0.0682058	-1.04841	143	100.1	138.5	117.3	393.1	158.9	136.4	136.3	71.7	60.2	128.6	129.4	72.9	180.8	405.2	70	135.8	130	44.3	88.9	52.7
hsa-miR-29b-3p	0.883982	0.99838	-0.0268837	-1.01881	529.5	127.7	520.1	91.8	360	505.2	725.5	524.4	537.9	717.3	425.4	405.7	563.9	443.5	540.3	436.2	615	574.9	624.2	372.7	554.2
hsa-miR-1185-1-3p	0.900551	0.998866	-0.0489104	-1.03448	287.5	126.1	277.1	175.3	293.9	170.3	389.4	503.8	401.6	145.8	309.9	153.9	218.6	182	503.9	325.1	65.6	70	466.2	184.2	419.9
hsa-miR-15b-3p	0.902628	0.998866	0.0218154	1.01524	583.5	120.4	592.7	118.3	481.3	480.6	427	565.7	735.1	703.4	652.9	486.1	719.2	542.4	452	679	529.5	789.8	682.1	461.7	605.2
hsa-miR-126-5p	0.904378	0.998866	-0.0226827	-1.01585	19626	4446	19318.6	6524.9	20334.2	17651.2	14697.2	19849.4	25277.9	24123.1	14346.7	15240.5	25114	16962.8	18785.2	18909.5	15214.7	14576.5	34663.1	20179.5	15257.4
hsa-miR-339-3p	0.910209	0.998866	0.0239121	1.01671	1139.4	369.7	1159.9	335.6	1087.4	1053.9	2053.8	1090.1	1251.5	1052.8	778.2	849.8	1037.1	790.6	1366.3	1679	967.5	999.8	920.7	967.8	1587.8
hsa-miR-323b-3p	0.914793	0.998866	-0.0439946	-1.03096	166.6	80.7	159.8	117.4	220.4	113.5	298.5	132.1	240.3	34.7	164.9	101.4	193.6	78.3	98.7	189.3	85.5	75	329	72	350.2
hsa-miR-126-3p	0.914928	0.998866	0.0168982	1.01178	20486.4	3325	20726.7	5071.7	18361.4	19057	28364.4	20035.2	20365	21619.7	16856	18384.4	21334.9	22329.8	20224.2	17691.4	15405.4	14231.5	27931.7	20522.6	27476.9
hsa-miR-10a-5p	0.924368	0.998866	-0.0254899	-1.01783	151.3	54.2	149.3	53.1	143.3	177.9	193.7	214.7	64.5	106.4	118.7	223.8	118.3	125.3	213	111.1	228.9	190	126.7	88.9	110.5
hsa-miR-330-3p	0.933376	0.998866	-0.0196257	-1.0137	251.4	78.9	247.3	79.4	404.1	289.5	189.8	251.9	229.5	212.9	161.6	335.7	187.6	198.9	306.5	201.6	355.6	155	170.4	347.3	243.1
hsa-miR-548a-3p	0.946729	0.998866	-0.0210222	-1.01468	24.2	10.5	23.2	9.9	22	43.5	23.7	24.8	32.3	27.8	13.2	7	23.9	21.7	26	16.5	21.4	10	44.3	25.4	20.4
hsa-miR-106b-5p	0.954334	0.998866	-0.0112488	-1.00783	2038.4	503.9	2024.1	595.4	1741.4	1409.6	1500.4	1821	2180.3	2758	2819.2	1881.5	2234.2	1738	1891	2440.3	2075.4	3249.2	1833.4	1279.1	1686.4
hsa-miR-379-5p	0.954815	0.998866	-0.0218628	-1.01527	86.5	40	82.6	59.7	154.3	49.2	96.9	148.7	61	48.6	85.7	66.4	68.1	78.3	98.7	28.8	24.4	50	211.6	65.6	103.7
hsa-miR-18b-5p	0.956552	0.998866	-0.0147436	-1.01027	152.9	43.7	150.6	54.7	158	134.3	67.2	161	190.1	201.3	204.4	125.9	133.8	184.4	166.2	53.5	203	205	166.7	86.8	139.4
hsa-miR-362-3p	0.957298	0.998866	-0.016061	-1.01119	26.3	10.6	26.8	12	36.7	30.3	15.8	16.5	32.3	23.1	9.9	42	29.9	16.9	15.6	49.4	18.3	40	27.1	23.3	23.8
hsa-miR-335-3p	0.958321	0.998866	-0.016687	-1.01163	383	147.9	377.5	174.1	202.1	310.3	587.1	404.7	624	363.3	375.9	192.3	387.1	495.4	436.4	296.3	129.7	125	455.1	582.4	499.8
hsa-miR-324-5p	0.958515	0.998866	-0.0103935	-1.00723	546.5	147.4	542.5	114.4	514.3	380.3	332.1	627.6	835.5	622.4	501.2	528.1	577.1	354.3	607.8	666.7	528	484.9	637.2	639.5	421.6
hsa-miR-3615	0.95947	0.998866	0.0152946	1.01066	727.5	260.3	737.5	373.1	771.5	747.4	419.1	792.8	1029.2	356.3	860.6	1091.1	479.1	360.4	820.8	1119.3	509.7	1404.7	328.4	741.2	615.4
hsa-miR-361-3p	0.960594	0.998866	0.00918217	1.00638	548.1	81.7	552.9	137.8	606.2	614.9	608.8	611.1	570.2	393.3	438.5	517.6	572.3	395.3	722.1	522.6	615	629.8	311.2	652.2	574.6
hsa-miR-106a-5p	0.961139	0.998866	0.00882354	1.00613	379.3	84.7	381.2	66.6	312.3	355.7	245.1	338.6	520	451.2	389.1	342.7	458.8	507.4	342.9	325.1	433.4	404.9	392.4	324	319.6
hsa-miR-1537-3p	0.96165	0.998866	-0.0171822	-1.01198	20.7	10	21.9	14.8	7.3	24.6	27.7	20.6	32.3	27.8	9.9	7	28.7	18.1	5.2	16.5	21.4	55	11.7	23.3	23.8
hsa-miR-17-3p	0.964113	0.998866	-0.0115701	-1.00805	178.5	85.1	177.8	39.9	121.2	128.7	132.4	173.4	261.8	367.9	171.5	97.9	151.7	135	155.9	230.5	174	234.9	197.4	131.3	163.2
hsa-miR-4286	0.964489	0.998866	0.0155277	1.01082	36.8	10.7	36.7	24.2	33.1	26.5	31.6	33	39.4	34.7	39.6	62.9	29.9	22.9	36.4	57.6	45.8	5	28.3	80.5	17
hsa-miR-151a-3p	0.964815	0.998866	0.00794798	1.00552	837.5	155.5	841.1	186.7	859.7	974.4	978.5	805.2	993.3	807.5	488	765.9	865	726.8	607.8	810.7	1057.5	629.8	961.3	830.1	1105
hsa-miR-629-5p	0.966634	0.998866	-0.00922815	-1.00642	266.7	72.8	265	64.8	301.2	183.5	122.6	351	344.3	270.7	277	265.8	284.4	190.4	223.4	292.2	210.6	344.9	205.4	347.3	306
hsa-miR-487b-3p	0.967887	0.998866	0.016119	1.01124	181.4	83.1	180.9	137.1	235.1	136.2	306.4	251.9	225.9	57.8	155	73.4	191.2	133.8	181.8	82.3	91.6	80	413.3	86.8	377.4
hsa-let-7i-5p	0.980543	0.998866	0.00572567	1.00398	8918.3	2688.6	8950.6	3860.1	9628.9	5999.8	5918.4	8568.2	9804.2	14939.9	7356.4	8725.3	9324	17160.5	6270.4	6674.9	7166.3	4728.9	9198.8	10611.8	9793.6
hsa-miR-338-3p	0.982447	0.998866	0.00495401	1.00344	132.2	37.7	134.2	39.6	117.6	102.2	102.8	123.9	161.4	182.8	92.3	111.9	194.7	100	140.3	115.2	131.2	224.9	105.8	116.5	139.4
hsa-miR-495-3p	0.988892	0.998866	0.00592538	1.00412	220.7	136.8	219.6	155.6	249.8	115.4	494.2	375.8	121.9	71.7	197.8	139.9	219.8	157.9	264.9	177	76.3	55	514.2	144	367.2
hsa-miR-2110	0.992042	0.998866	0.00313338	1.00217	118.2	32	119.4	55.3	147	117.3	75.1	152.8	132.7	57.8	138.5	122.4	120.7	67.5	129.9	144	180.1	155	33.2	175.8	69.7
hsa-miR-374b-5p	0.993038	0.998866	-0.00229458	-1.00159	598.2	125	594.2	306.8	635.6	645.2	867.8	474.9	659.8	592.3	468.2	503.6	536.5	889.5	301.3	304.5	526.5	344.9	1140.9	491.3	754.8
hsa-miR-493-5p	0.995411	0.998866	0.00223326	1.00155	154.2	76.8	152.1	89.9	176.3	85.1	229.3	272.5	197.2	41.6	164.9	66.4	154.1	148.2	192.2	127.6	71.7	35	310	99.5	232.9
hsa-miR-192-5p	0.99667	0.998866	0.0014143	1.00098	312.6	107.8	316.3	244	220.4	253.5	284.7	301.4	279.7	439.6	540.8	279.8	213.9	171.1	254.6	325.1	273.2	889.8	119.3	167.3	329.8
hsa-miR-199b-3p	0.998368	0.998866	-0.000429077	-1.0003	3654.7	705.3	3651.8	1395.9	2905.9	2883.5	4677	4339.9	4385.7	3979.6	3020.4	3147.4	3553.2	3793	3252.1	3078.2	1927.4	2424.4	5567.2	3314.2	5858.2
hsa-miR-598-3p	0.998866	0.998866	-0.000552413	-1.00038	73.9	16.3	71.2	41.1	62.5	73.8	81	86.7	107.6	57.8	65.9	73.4	56.2	73.5	31.2	49.4	88.5	45	163	52.9	66.3

## Sheet: CTRvsSCLC_Analysis 
Filt. P<0.05	Entity_ID	PValue	FDR	logFC	LinearFC	avg_Benign	sd_Benign	avg_SCLC	sd_SCLC	L0050SF_S2	L0058SF_S10	L0059SF_S11	L0071SF_S23	L0072SF_S24	L0073SF_S25	L0075SF_S27	L0080SF_S32	L0084SF_S36	L0055SF_S7	L0056SF_S8	L0078SF_S30	L0086SF_S38	L0087SF_S39	L0089SF_S41	L0091SF_S43	L0096SF_S48
	hsa-miR-375	2.51227e-07	7.23534e-05	4.85394	28.9189	66.2	34.4	1923.5	1800.4	33.1	138.1	55.3	78.5	57.4	85.6	56.1	73.4	17.9	68.7	3039.1	1411.5	781.3	4453.9	4458.9	724.3	450.5
	hsa-miR-200a-3p	0.00250291	0.32702	2.42732	5.37892	33.9	24.4	175.5	294.2	77.1	22.7	23.7	4.1	57.4	20.8	59.4	24.5	15.5	27.7	145.5	102.9	53.4	140	892.4	16.9	25.5
	hsa-miR-200b-3p	0.00955982	0.458871	2.08625	4.24643	28.3	35.7	113	194.4	117.6	15.1	15.8	0	14.3	9.3	46.2	17.5	19.1	38.6	46.8	16.5	44.3	100	590.4	33.9	34
	hsa-miR-1	0.035614	0.678722	1.15781	2.23119	115.6	40.9	255.7	289.3	143.3	98.4	77.1	61.9	64.5	157.3	155	160.9	121.9	902.7	316.9	78.2	25.9	65	338.9	252	66.3
	hsa-miR-145-5p	0.00340646	0.32702	1.14122	2.20568	73.3	36.2	163.1	93.8	154.3	102.2	65.2	45.4	53.8	41.6	56.1	87.4	53.8	141	239	74.1	164.8	339.9	193.7	82.6	69.7
	hsa-miR-26a-5p	0.0171286	0.647887	1.09583	2.13736	433.8	145.2	924	899.3	606.2	480.6	565.4	338.6	340.7	418.8	290.2	230.8	633.2	1000.4	420.8	156.4	1086.5	284.9	2980.4	537.9	924.8
	hsa-miR-1180-3p	0.0469153	0.678722	1.05863	2.08295	20.8	18.8	44.3	31.2	14.7	5.7	7.9	24.8	3.6	9.3	62.6	35	23.9	16.9	36.4	57.6	68.7	105	34.4	14.8	20.4
	hsa-let-7e-5p	0.0327896	0.678722	1.02518	2.03522	232.7	121.9	469	406.7	290.2	126.8	47.4	322.1	143.4	398	131.9	283.3	351.3	583.3	161	185.2	494.4	180	1366	576	205.7
	hsa-miR-10b-5p	0.0424013	0.678722	0.981415	1.9744	26.9	13.4	53.9	49	40.4	54.9	21.7	16.5	25.1	20.8	13.2	31.5	17.9	28.9	20.8	32.9	61	145	111.3	10.6	20.4
	hsa-let-7f-5p	0.0219943	0.647887	0.959547	1.9447	4032.9	1573.7	7837.2	6560.4	4118.3	3733.1	1787	4410.1	2811.4	7410.9	3109.4	4004.2	4911.7	19053.9	3252.1	2238.7	7016.8	3064.3	17218.7	5434	5419.6
	hsa-miR-92b-3p	0.0077107	0.444136	0.959438	1.94455	231.7	97.5	450.5	195.1	437.2	268.7	152.2	264.3	136.3	118	250.6	265.8	192.4	94	592.2	411.5	399.8	589.9	659.3	588.7	268.6
	hsa-miR-6087	0.00592985	0.426949	0.957708	1.94222	45.4	19.4	87.3	32	44.1	22.7	27.7	61.9	61	81	26.4	42	41.8	77.1	88.3	20.6	73.3	110	99	124.9	105.4
	hsa-miR-23a-3p	0.0224961	0.647887	0.879714	1.84001	738.4	286.5	1357.6	1093.2	679.6	1084.2	1302.7	627.6	602.5	458.1	451.7	612	826.8	649.6	685.7	473.3	1500.1	1549.6	3846.3	743.3	1412.7
	hsa-miR-148a-3p	0.0407228	0.678722	0.8469	1.79863	304	156.4	544.6	506.7	705.4	266.8	288.6	235.4	254.6	222.1	201.1	220.3	341.7	239.8	368.8	263.4	384.6	779.8	1722.1	241.4	357
	hsa-miR-151a-5p	0.0456095	0.678722	0.71976	1.64691	97.2	27.5	157.3	99.2	84.5	115.4	53.4	99.1	111.2	134.2	59.4	122.4	95.6	276	93.5	107	309.8	35	223.9	91.1	122.4
	hsa-miR-320b	0.0272948	0.678722	0.517529	1.4315	402.1	118.2	575	134.8	433.5	285.7	179.9	520.3	545.1	407.2	382.5	507.1	357.2	465.2	633.8	629.6	569.2	604.9	530.1	813.2	353.6
	hsa-miR-320c	0.0401481	0.678722	0.500409	1.41461	255.7	78.9	360.7	99.1	356.4	181.6	122.6	309.7	294.1	231.4	214.3	353.2	237.8	249.5	400	428	341.8	279.9	408.4	529.4	248.2
	hsa-miR-1908-5p	0.0420114	0.678722	-0.513566	-1.42757	250.9	62.1	177.2	62.4	220.4	298.9	316.3	309.7	175.7	231.4	187.9	328.7	188.8	83.2	259.8	251	120.6	155	152.5	220.2	175.1
	hsa-miR-181c-5p	0.0185831	0.647887	-0.546025	-1.46006	1140.5	304	780.6	230.8	940.5	773.9	1271.1	1135.5	1771.5	1318.8	1229.9	961.7	861.4	819.6	826	814.8	933.9	544.9	393	760.3	1152.6
Filt. (|LinearFC|>1.5)	Entity_ID	PValue	FDR	logFC	LinearFC	avg_Benign	sd_Benign	avg_SCLC	sd_SCLC	L0050SF_S2	L0058SF_S10	L0059SF_S11	L0071SF_S23	L0072SF_S24	L0073SF_S25	L0075SF_S27	L0080SF_S32	L0084SF_S36	L0055SF_S7	L0056SF_S8	L0078SF_S30	L0086SF_S38	L0087SF_S39	L0089SF_S41	L0091SF_S43	L0096SF_S48
	hsa-miR-375	2.51227e-07	7.23534e-05	4.85394	28.9189	66.2	34.4	1923.5	1800.4	33.1	138.1	55.3	78.5	57.4	85.6	56.1	73.4	17.9	68.7	3039.1	1411.5	781.3	4453.9	4458.9	724.3	450.5
	hsa-miR-200a-3p	0.00250291	0.32702	2.42732	5.37892	33.9	24.4	175.5	294.2	77.1	22.7	23.7	4.1	57.4	20.8	59.4	24.5	15.5	27.7	145.5	102.9	53.4	140	892.4	16.9	25.5
	hsa-miR-200b-3p	0.00955982	0.458871	2.08625	4.24643	28.3	35.7	113	194.4	117.6	15.1	15.8	0	14.3	9.3	46.2	17.5	19.1	38.6	46.8	16.5	44.3	100	590.4	33.9	34
	hsa-miR-1	0.035614	0.678722	1.15781	2.23119	115.6	40.9	255.7	289.3	143.3	98.4	77.1	61.9	64.5	157.3	155	160.9	121.9	902.7	316.9	78.2	25.9	65	338.9	252	66.3
	hsa-miR-145-5p	0.00340646	0.32702	1.14122	2.20568	73.3	36.2	163.1	93.8	154.3	102.2	65.2	45.4	53.8	41.6	56.1	87.4	53.8	141	239	74.1	164.8	339.9	193.7	82.6	69.7
	hsa-miR-26a-5p	0.0171286	0.647887	1.09583	2.13736	433.8	145.2	924	899.3	606.2	480.6	565.4	338.6	340.7	418.8	290.2	230.8	633.2	1000.4	420.8	156.4	1086.5	284.9	2980.4	537.9	924.8
	hsa-miR-1180-3p	0.0469153	0.678722	1.05863	2.08295	20.8	18.8	44.3	31.2	14.7	5.7	7.9	24.8	3.6	9.3	62.6	35	23.9	16.9	36.4	57.6	68.7	105	34.4	14.8	20.4
	hsa-let-7e-5p	0.0327896	0.678722	1.02518	2.03522	232.7	121.9	469	406.7	290.2	126.8	47.4	322.1	143.4	398	131.9	283.3	351.3	583.3	161	185.2	494.4	180	1366	576	205.7
	hsa-miR-10b-5p	0.0424013	0.678722	0.981415	1.9744	26.9	13.4	53.9	49	40.4	54.9	21.7	16.5	25.1	20.8	13.2	31.5	17.9	28.9	20.8	32.9	61	145	111.3	10.6	20.4
	hsa-let-7f-5p	0.0219943	0.647887	0.959547	1.9447	4032.9	1573.7	7837.2	6560.4	4118.3	3733.1	1787	4410.1	2811.4	7410.9	3109.4	4004.2	4911.7	19053.9	3252.1	2238.7	7016.8	3064.3	17218.7	5434	5419.6
	hsa-miR-92b-3p	0.0077107	0.444136	0.959438	1.94455	231.7	97.5	450.5	195.1	437.2	268.7	152.2	264.3	136.3	118	250.6	265.8	192.4	94	592.2	411.5	399.8	589.9	659.3	588.7	268.6
	hsa-miR-6087	0.00592985	0.426949	0.957708	1.94222	45.4	19.4	87.3	32	44.1	22.7	27.7	61.9	61	81	26.4	42	41.8	77.1	88.3	20.6	73.3	110	99	124.9	105.4
	hsa-miR-23a-3p	0.0224961	0.647887	0.879714	1.84001	738.4	286.5	1357.6	1093.2	679.6	1084.2	1302.7	627.6	602.5	458.1	451.7	612	826.8	649.6	685.7	473.3	1500.1	1549.6	3846.3	743.3	1412.7
	hsa-miR-148a-3p	0.0407228	0.678722	0.8469	1.79863	304	156.4	544.6	506.7	705.4	266.8	288.6	235.4	254.6	222.1	201.1	220.3	341.7	239.8	368.8	263.4	384.6	779.8	1722.1	241.4	357
	hsa-miR-151a-5p	0.0456095	0.678722	0.71976	1.64691	97.2	27.5	157.3	99.2	84.5	115.4	53.4	99.1	111.2	134.2	59.4	122.4	95.6	276	93.5	107	309.8	35	223.9	91.1	122.4

## Sheet: SCCvsSCLC_All_miRNAs
Entity_ID	PValue	FDR	logFC	LinearFC	avg_Squam	sd_Squam	avg_SCLC	sd_SCLC	L0051SF_S3	L0053SF_S5	L0074SF_S26	L0076SF_S28	L0077SF_S29	L0079SF_S31	L0082SF_S34	L0083SF_S35	L0088SF_S40	L0095SF_S47	L0055SF_S7	L0056SF_S8	L0078SF_S30	L0086SF_S38	L0087SF_S39	L0089SF_S41	L0091SF_S43	L0096SF_S48
hsa-miR-375	1.9933e-07	5.68089e-05	5.022	32.4916	60.5	49.8	1975.6	1910	73	35.7	40.2	18.1	49.5	42.6	34.2	14.1	164.4	133	76.2	3021.1	1439.9	803	5239.9	4093.7	732.6	398.5
hsa-miR-1304-3p	0.0182243	0.928353	-0.719213	-1.64628	73.6	34.8	45.2	9.3	53.1	149.5	29.3	90.5	45.4	80.2	60.4	66.8	54.8	106.4	38.8	46.5	54.6	42.3	47	29.9	60	42.1
hsa-miR-181a-3p	0.0203276	0.928353	-0.838663	-1.78839	59.5	29	32	14.7	66.4	19.5	73.2	31	80.4	117.8	36.8	56.2	73.6	39.9	34.8	31	16.8	58	11.8	39	40.7	24.1
hsa-miR-151a-5p	0.0244185	0.928353	0.892439	1.85631	86	46.3	159.2	104.9	46.5	55.2	62.2	144.8	63.9	90.2	76.2	59.7	191.8	69.8	306.3	93	109.1	318.4	41.2	205.5	92.1	108.3
hsa-miR-33a-5p	0.024742	0.928353	-0.689434	-1.61265	826.5	349.9	513.8	225.6	737	864.4	1704.7	840.1	717.7	478.6	788.4	613.2	503.4	1017.5	453.4	898.6	680.1	186.6	476.4	324.1	422	669.2
hsa-miR-191-5p	0.0252614	0.928353	0.845667	1.7971	794.4	359.2	1426.6	813.2	670.6	240.5	281.7	886.7	525.9	1054.8	1240.4	1173.7	1085.5	784.7	1111.5	583.6	512.2	2809	976.2	2337.1	1458.7	1624.2
hsa-miR-374a-5p	0.0254311	0.928353	0.696988	1.62112	213.2	77.6	343.8	153.8	252.3	71.5	343.9	201.6	160.9	157.8	236.5	260	280.8	166.3	416	346	125.9	316.8	276.4	662.3	265.6	341.4
hsa-miR-1908-5p	0.0374322	0.928353	-0.645175	-1.56393	277.9	144.8	178.8	61.9	252.3	640.2	186.6	258.5	200	265.6	170.8	168.7	231.1	405.7	92.3	258.2	256.1	123.9	182.3	140	222.8	154.9
hsa-miR-320b	0.0504426	0.928353	0.429567	1.34683	436.8	106.6	588.4	154.1	597.5	532.9	351.2	486	494.9	518.6	323.3	258.3	412.6	392.4	516.3	630	642.3	585	711.6	486.7	822.5	312.8
hsa-miR-185-5p	0.0527037	0.928353	0.327666	1.25498	1801.5	293.1	2260.6	495.7	1693	1485.1	1397.4	2280	1868.4	1854.1	1971	1474.2	1837.1	2154.6	2026.5	1621.6	2208.1	3067.7	2581.7	2730.6	1762.9	2085.9
hsa-miR-21-3p	0.0538626	0.928353	-0.452497	-1.36841	327.3	77.7	240.1	71	292.1	217.7	321.9	349	286.6	481.1	226	383	352.7	362.4	274.2	320.2	314.8	122.3	217.6	164.3	224.9	282.7
hsa-miR-760	0.062707	0.928353	-0.617998	-1.53474	33.4	13.7	21.6	10.5	39.8	22.7	18.3	31	33	37.6	36.8	26.4	22.3	66.5	12	31	16.8	23.5	11.8	9.6	32.1	36.1
hsa-miR-335-5p	0.0706608	0.928353	0.526691	1.44062	783	176.9	1126.1	722.5	1015.8	714.9	665.8	959	544.4	879.4	499.3	743.2	886.9	921	848	1575.1	1053.7	552.1	529.3	2710.9	1013.2	726.4
hsa-miR-205-5p	0.0762555	0.928353	-1.55561	-2.93959	146.1	179.7	50.4	59.1	265.6	16.2	102.4	15.5	22.7	157.8	283.8	26.4	8.6	561.9	16.1	10.3	46.2	12.5	105.9	1.7	171.4	39.1
hsa-miR-22-3p	0.0869193	0.928353	-0.284379	-1.21789	31332.5	7076.5	25728.1	4326	19579.1	43804.3	25193.7	28936.4	29320.8	30657.6	35118.8	38533.8	26465.7	35714.5	22332.6	23853.9	30754.4	19733.3	29745.7	28280.8	21559.4	29564.9
hsa-miR-181b-5p	0.0873264	0.928353	-0.387027	-1.3077	475.6	169.9	363	38.7	677.2	302.2	607.3	325.7	509.4	779.2	404.7	479.7	410.9	259.4	298.3	325.4	348.4	399.9	370.5	392.4	411.3	357.9
hsa-miR-1307-5p	0.0893165	0.928353	-0.41275	-1.33122	2177.8	712.5	1637.5	528.9	1686.4	2807.6	3413.1	2476.4	1429.1	2493	1779.2	1746.5	1189.9	2756.5	1562.3	1833.3	2392.8	1342.5	2164.2	904	1019.6	1881.4
hsa-miR-326	0.0937531	0.928353	-0.477942	-1.39276	1358.2	573	975.6	395.4	657.3	2183.7	907.2	961.6	1486.9	2390.3	1364	1186	852.6	1592.7	750.4	697.2	1712.8	1276.7	605.7	569.2	1116	1076.8
hsa-miR-382-3p	0.0946813	0.928353	0.72142	1.6488	35.6	18.3	58	48.3	39.8	29.2	40.2	25.8	41.2	12.5	42	79.1	25.7	20	33.4	41.3	33.6	14.1	58.8	97.7	25.7	159.4
hsa-miR-125a-5p	0.0948424	0.928353	0.525636	1.43957	686.9	282.7	987.4	456.8	1115.4	877.4	256.1	754.8	379.4	1062.3	630.7	448	753.3	591.9	549.8	805.6	906.8	1844.4	1035	1098.2	1293.8	365.4
hsa-miR-136-5p	0.0957871	0.928353	-0.941787	-1.92091	143.9	166.3	74.8	45.7	73	81.2	559.7	67.2	156.7	25.1	60.4	300.5	71.9	43.2	64.2	139.4	84	25.1	41.2	139.5	25.7	79.7
hsa-miR-127-3p	0.0989883	0.928353	-0.521466	-1.43541	153.2	72.8	107.3	47.4	126.1	146.2	91.5	100.8	175.3	95.2	102.5	330.3	160.9	202.8	82.9	191.1	92.4	53.3	76.5	168.8	98.5	94.7
hsa-miR-26b-5p	0.100685	0.928353	0.594342	1.50978	2978.6	1534.7	4491.8	2496.7	5191.9	682.4	4287.4	2786.6	1895.2	1571	2919.8	3972.7	4819.6	1659.2	6462	3031.4	1998.2	3544.5	2581.7	9654.9	4601	4060.5
hsa-miR-32-5p	0.100906	0.928353	-0.415735	-1.33398	130.5	33.4	99.2	37.6	126.1	110.5	208.5	103.4	140.2	137.8	152.4	128.3	107.9	89.8	81.6	108.5	121.7	62.7	176.4	100.5	79.3	63.2
hsa-miR-107	0.109903	0.928353	0.609749	1.52599	144.8	57.4	218.1	150.2	179.3	48.7	219.5	180.9	138.2	175.4	99.9	116	210.6	79.8	505.6	62	88.2	304.3	129.4	329.8	154.2	171.4
hsa-miR-1307-3p	0.113587	0.928353	-0.422448	-1.3402	2161.3	796.2	1614.7	557.3	1898.8	2992.9	1104.8	2295.5	2781.9	2926.5	1516.4	1456.6	1350.8	3288.5	1163.7	2060.6	2380.3	1552.7	1817.2	687.7	2002.8	1252.7
hsa-miR-1287-5p	0.121312	0.928353	-0.487857	-1.40236	45.1	12.6	32.3	16.7	39.8	52	32.9	64.6	43.3	60.1	21	47.4	42.8	46.6	20.1	5.2	63	34.5	35.3	33.9	40.7	25.6
hsa-miR-345-5p	0.12291	0.928353	0.368601	1.2911	164	41.5	213.7	72.3	92.9	169	131.7	201.6	165	230.5	134	202.1	179.8	133	119	175.6	184.7	214.9	370.5	212.3	235.6	197
hsa-miR-29c-5p	0.12382	0.928353	0.398414	1.31806	75.6	18.9	99.6	34.5	73	71.5	69.5	33.6	90.7	102.7	68.3	89.6	87.3	69.8	143.1	51.6	79.8	142.7	129.4	92.6	85.7	72.2
hsa-miR-200a-3p	0.12564	0.928353	1.36062	2.56796	74.2	167.8	169.9	268.4	551.1	13	29.3	10.3	26.8	17.5	28.9	14.1	34.2	16.6	30.8	144.6	104.9	54.9	164.7	819.3	17.1	22.6
hsa-miR-199b-5p	0.130696	0.928353	0.665815	1.58646	35.3	15.8	58.5	63.3	46.5	19.5	69.5	23.3	37.1	45.1	28.9	17.6	39.4	26.6	42.8	46.5	8.4	42.3	211.7	29.9	36.4	49.6
hsa-miR-376a-3p	0.132916	0.928353	0.627509	1.5449	64	36.5	98.8	69.6	19.9	42.2	117.1	56.9	90.7	15	60.4	123	58.2	56.5	36.1	67.1	84	47.1	82.3	250.7	77.1	145.9
hsa-miR-103a-3p	0.133054	0.928353	0.339687	1.26548	8462.1	2645.4	10706.1	3498.9	11857.7	3828	10356.2	8166	8506.7	7256	7269.2	8704.4	12642.2	6035	17540	8913.6	6326.3	13717	8021.6	10398.5	10395.2	10336.2
hsa-miR-181a-5p	0.14132	0.928353	-0.331503	-1.25832	4056.1	1549.5	3222.7	756.5	4116.3	2268.2	4649.5	3251.9	4396.7	7481.5	2720	4225.7	5054.1	2397.4	3560.7	2700.9	2401.2	4825.9	2934.6	3062.6	3504.3	2791.2
hsa-miR-19a-3p	0.146418	0.928353	-0.328164	-1.25541	5647.6	2200.7	4500.6	1312.3	5112.2	5859	11435.4	5508.6	5254.6	4953.4	6039.3	4208.1	3107.5	4997.6	3636.9	5680.7	5856.2	4022.9	6569	3393	3530	3316.1
hsa-miR-15b-5p	0.148939	0.928353	0.296959	1.22855	2382	294.7	2925.8	1213.4	2410	2053.7	2502.2	2238.6	2472.6	2630.8	2838.3	2001.3	2660.6	2011.7	3800.1	1977.9	2182.9	2272.6	4046.1	5092	1835.7	2198.7
hsa-miR-2355-5p	0.150629	0.928353	0.461615	1.37708	27.1	8.9	36.9	17.8	19.9	16.2	21.9	38.8	35.1	27.6	36.8	17.6	20.5	36.6	26.8	5.2	33.6	39.2	52.9	55.9	25.7	55.6
hsa-miR-193a-5p	0.155071	0.928353	0.738345	1.66826	32.2	14.3	59.2	68	26.6	29.2	21.9	31	22.7	50.1	55.2	10.5	47.9	26.6	12	77.5	58.8	42.3	217.6	8.5	30	27.1
hsa-miR-7-5p	0.155411	0.928353	0.479757	1.39451	121.5	50.4	168.1	84.6	205.8	61.7	124.4	80.1	109.3	137.8	191.8	72	152.4	79.8	231.4	129.1	113.3	216.4	229.4	290.8	66.4	67.7
hsa-miR-320c	0.164274	0.928353	0.329712	1.25676	290.5	90.1	365.2	96.9	332	357.5	201.2	351.6	340.3	446	223.4	144.1	253.4	256	276.9	397.7	436.6	351.3	329.3	374.9	535.5	219.6
hsa-miR-424-3p	0.166381	0.928353	-0.636772	-1.55485	121.7	74.7	81.2	69.1	139.4	256.7	43.9	20.7	109.3	112.7	89.4	205.6	59.9	179.6	44.1	62	92.4	54.9	247	50.3	64.3	34.6
hsa-miR-654-5p	0.167166	0.928353	-0.430214	-1.34743	44.1	20.7	33.3	10.1	46.5	58.5	21.9	33.6	49.5	17.5	26.3	84.3	39.4	63.2	17.4	51.6	37.8	32.9	29.4	32.7	25.7	39.1
hsa-let-7e-5p	0.168373	0.928353	0.591213	1.50651	311.8	204.7	466.9	375.1	338.6	295.7	285.3	294.7	148.5	385.9	144.5	224.9	844.1	156.3	647.4	160.1	188.9	508.2	211.7	1254.1	582.6	182
hsa-miR-497-5p	0.168714	0.928353	-0.380402	-1.3017	35.6	11.5	27.5	7.3	39.8	9.7	51.2	43.9	33	45.1	31.5	40.4	30.8	29.9	22.7	36.2	25.2	14.1	29.4	30.5	25.7	36.1
hsa-miR-374b-5p	0.170199	0.928353	0.413574	1.33198	448.2	167.7	594.5	287.9	584.3	156	387.8	349	356.8	400.9	567.7	572.8	744.8	362.4	987.1	299.5	310.7	541.1	405.8	1047.4	496.9	667.7
hsa-miR-590-5p	0.172593	0.928353	-0.329951	-1.25697	115.3	36.8	92.1	21.9	126.1	143	197.5	129.2	119.6	85.2	89.4	93.1	70.2	99.8	70.9	82.6	117.5	67.4	129.4	92.6	96.4	79.7
hsa-miR-671-5p	0.17636	0.928353	-0.38246	-1.30356	108.7	41.1	82.7	24.7	86.3	143	117.1	118.9	140.2	175.4	55.2	59.7	61.6	129.7	116.4	77.5	63	103.5	58.8	50.8	109.2	82.7
hsa-miR-27a-3p	0.177266	0.928353	0.233601	1.17577	3805.6	673	4474.8	1185.8	4182.7	2866.1	3431.4	3807.7	2726.3	3650.6	4107.7	4986.5	4124.5	4173	3650.3	4596.2	4009.1	3072.5	5663.3	6649.8	3575	4582.3
hsa-miR-376c-3p	0.182101	0.928353	0.908774	1.87745	88.6	122.1	167	250.8	13.3	48.7	43.9	43.9	63.9	7.5	118.3	425.2	58.2	63.2	40.1	154.9	50.4	61.2	58.8	780.9	81.4	108.3
hsa-miR-26a-5p	0.182757	0.928353	0.704777	1.62989	562.6	632.5	904.8	819	2310.5	217.7	314.6	333.5	198	348.3	402.1	564	681.4	256	1110.2	418.3	159.5	1116.7	335.2	2736.3	544.1	818.1
hsa-miR-125b-5p	0.184594	0.928353	-1.08059	-2.1149	306.9	707.8	143.1	118.7	2317.1	208	43.9	59.5	63.9	77.7	81.5	54.5	63.3	99.8	200.6	402.8	71.4	139.6	152.9	40.7	90	46.6
hsa-miR-4433b-3p	0.185943	0.928353	-0.488315	-1.40281	164.4	97.4	117.6	44.7	79.7	380.2	43.9	186.1	237.2	175.4	128.8	149.3	70.2	192.9	171.2	82.6	159.5	163.1	123.5	46.9	107.1	87.2
hsa-miR-652-3p	0.195682	0.928353	0.316136	1.24499	1407.7	460.2	1751.7	581.6	1009.2	987.9	651.2	1571.7	1233.2	1646.1	1555.8	2117.2	1998	1306.7	1874	1100	1204.8	2155	988	2422.3	2399.1	1870.8
hsa-miR-338-3p	0.196065	0.928353	0.328811	1.25598	108.6	33.1	138.2	52.8	66.4	78	150	157.7	119.6	112.7	141.9	82.6	77	99.8	111	139.4	117.5	134.9	264.6	97.1	117.8	123.3
hsa-miR-148b-3p	0.198951	0.928353	0.348315	1.27307	231	60.9	292.9	151.7	232.4	279.5	142.7	356.7	206.2	275.6	173.5	195	215.7	232.8	272.9	237.6	172.1	321.5	317.6	633	137.1	251.1
hsa-miR-432-5p	0.199634	0.928353	-0.399067	-1.31865	504.8	221.3	383.8	205	471.4	412.7	508.5	509.2	643.4	280.6	291.7	1057.7	410.9	462.2	263.5	733.3	319	188.2	194.1	345	661.9	365.4
hsa-miR-223-3p	0.215302	0.928353	0.244526	1.1847	112215	28610.6	132945	42138.7	74625.1	67029	96337.6	146349	99655.1	135577	130533	148358	120488	103200	113118	104608	128168	132334	229232	91826.5	121022	143253
hsa-miR-1260b	0.216837	0.928353	-0.444523	-1.36086	62.8	34.2	46.8	23.6	26.6	42.2	36.6	46.5	30.9	125.3	55.2	103.7	97.6	63.2	37.5	15.5	42	39.2	70.6	27.7	53.6	88.7
hsa-miR-30e-3p	0.217208	0.928353	0.323734	1.25157	118.4	34.7	147	48.9	146.1	42.2	142.7	126.7	113.4	110.2	134	116	166.1	86.5	246.1	87.8	96.6	145.9	129.4	145.7	156.4	168.4
hsa-miR-4433b-5p	0.218732	0.928353	-0.62835	-1.5458	3395	2777.6	2196.9	1335.7	856.5	7747	574.3	2768.5	3392.4	8804.4	2770	2089.1	1323.5	3624.3	3170.1	676.5	2892.4	4195.4	2558.2	353.5	2572.6	1156.5
hsa-miR-548j-5p	0.222909	0.928353	-0.547894	-1.46195	31.9	24.5	21.3	10.7	13.3	32.5	3.7	62	24.7	80.2	13.1	36.9	42.8	10	32.1	5.2	16.8	32.9	23.5	32.7	10.7	16.5
hsa-miR-29a-3p	0.223161	0.928353	0.284133	1.21768	2918.6	555	3555.3	1765.4	3425.9	3327.6	1909.6	2512.6	2282.9	3259.7	3001.2	3326.1	2609.2	3531.2	2418.4	3088.3	2455.8	3063	7315.9	4833.9	1803.6	3463.5
hsa-miR-335-3p	0.225717	0.928353	0.38309	1.30413	289.7	128.6	376.9	169.8	278.8	133.2	252.4	232.6	204.2	368.3	609.7	281.1	231.1	305.9	549.8	433.8	302.3	133.3	147	417.8	589.1	442.1
hsa-miR-197-3p	0.226527	0.928353	-0.405114	-1.32419	1255.7	659.3	950.8	341.9	411.6	1784	417	917.7	1074.4	2422.8	1379.7	1475.9	775.6	1898.6	553.8	857.3	1129.3	981.8	1387.9	416.1	1328	952
hsa-miR-654-3p	0.229583	0.928353	-0.441239	-1.35777	829.5	513	611.2	313.5	338.6	594.7	1071.8	651.4	965.1	353.3	890.9	2117.2	570.1	741.5	476.2	862.4	612.9	203.9	258.8	798.4	539.8	1136.9
hsa-let-7b-3p	0.231027	0.928353	0.348094	1.27288	153	37.2	197.6	101.1	126.1	185.2	113.4	144.8	165	208	191.8	126.5	95.9	172.9	85.6	289.2	209.9	207	382.3	84.7	182.1	139.9
hsa-miR-362-3p	0.231587	0.928353	-0.444666	-1.361	35.9	20.4	27.5	13.4	13.3	68.2	21.9	36.2	30.9	60.1	42	10.5	18.8	56.5	18.7	15.5	50.4	18.8	47	24.8	23.6	21.1
hsa-miR-140-3p	0.233452	0.928353	0.296421	1.22809	3072.6	744.5	3776.2	1997.9	3963.6	3327.6	1909.6	3275.2	3897.6	3324.8	3655.6	2433.5	1962.1	2975.9	2338.1	3377.5	4151.8	4251.9	8298	2047.4	2499.7	3245.4
hsa-miR-3613-5p	0.244971	0.928353	0.308245	1.2382	379.7	123.4	469.2	215.4	630.7	299	534.1	323.1	340.3	431	389	209.1	315	325.9	908.2	568.1	306.5	283.9	611.6	306.6	394.1	374.5
hsa-miR-382-5p	0.245387	0.928353	-0.377748	-1.29931	983.6	442.3	757.6	371.1	690.5	1527.3	1302.3	752.2	1144.5	393.4	604.5	1778.1	715.7	927.7	399.9	1291.1	852.2	330.9	364.6	829.5	788.3	1204.6
hsa-miR-30c-5p	0.245782	0.928353	0.290255	1.22286	3574.5	718.6	4370.5	2308	3505.5	2398.2	4569	3016.7	4112.1	4667.8	3739.7	3352.4	3420.8	2962.6	7450.4	2979.8	2989	8077.2	5428.1	3215.1	2191.3	2633.3
hsa-miR-143-3p	0.25378	0.928353	-0.650983	-1.57024	848.7	1089.3	540.8	371.2	3850.8	347.7	610.9	511.8	235.1	616.4	223.4	636.1	1145.4	309.2	630	950.2	499.6	56.5	1187.9	393.6	291.3	317.3
hsa-let-7f-5p	0.258132	0.928353	0.485238	1.39982	5682.3	3412	7947.3	6820.7	9746.4	2508.7	8366.2	5211.3	3872.9	4372.1	2814.7	4984.7	12505.2	2440.6	21146.1	3232.9	2283.7	7211.4	3605	15808.4	5496.4	4794.4
hsa-miR-141-3p	0.260909	0.928353	0.491884	1.40628	47.9	25.7	67.8	52.8	92.9	19.5	62.2	18.1	41.2	47.6	23.7	52.7	37.7	83.1	22.7	67.1	71.4	17.3	170.5	118	32.1	43.6
hsa-miR-200c-3p	0.263856	0.928353	-0.61715	-1.53384	140.7	240.8	87.9	14.3	823.3	58.5	29.3	51.7	59.8	67.6	68.3	49.2	99.3	99.8	91	67.1	92.4	81.6	105.9	86.4	107.1	72.2
hsa-miR-454-3p	0.26423	0.928353	0.430352	1.34756	202.6	104.4	270.2	165.6	292.1	55.2	354.8	126.7	150.5	165.4	162.9	249.5	356.1	113.1	552.4	237.6	84	329.4	117.6	456.8	229.2	154.9
hsa-miR-431-5p	0.2656	0.928353	-0.439105	-1.35576	156	102.8	115.1	63.9	79.7	91	252.4	111.2	187.7	57.6	139.3	400.6	104.4	136.3	73.6	180.8	113.3	45.5	52.9	212.9	75	166.9
hsa-miR-629-5p	0.266897	0.928353	-0.253421	-1.19203	321.5	87	270.5	76.6	411.6	383.5	157.3	336	292.8	461	247	275.9	347.6	302.6	211.3	222.1	298.1	216.4	405.8	188.6	351.3	270.7
hsa-miR-30b-5p	0.267779	0.928353	0.254909	1.19326	1571.3	420.8	1873.1	720.7	1898.8	766.9	2242.5	1318.3	1482.7	1583.5	1521.6	1864.2	1850.8	1183.7	3291.8	1296.2	1175.4	2537.6	1670.2	1830.6	1308.8	1873.8
hsa-miR-340-3p	0.273416	0.928353	0.320724	1.24896	245.3	71.8	305.1	177.2	239	139.7	387.8	240.4	297	248	189.2	258.3	291.1	162.9	638	237.6	180.5	527	211.7	237.2	149.9	258.7
hsa-let-7d-3p	0.274532	0.928353	-0.248663	-1.18811	5576.2	1590.4	4696.4	1611.1	4381.9	8624.4	3797.2	6415.9	5949.5	6840.1	4701.6	4628.1	3710.1	6713.3	3401.5	6114.5	6200.4	4367.9	6527.8	2071.1	5376.5	3511.6
hsa-miR-150-5p	0.275484	0.928353	0.508462	1.42253	883	638.2	1258	796.2	962.7	1319.3	186.6	411	593.9	2375.2	1022.3	1075.3	388.6	495.4	1246.6	759.2	1620.4	2547	2105.4	146.2	989.6	649.7
hsa-miR-330-3p	0.276812	0.928353	0.292727	1.22495	204	73.6	250.2	79.2	185.9	208	84.1	299.9	237.2	300.7	102.5	158.1	217.4	246.1	220.7	304.7	205.7	365.4	182.3	156.4	351.3	215.1
hsa-miR-374a-3p	0.27938	0.928353	0.458403	1.37402	30.5	13.7	41.1	23.5	33.2	0	47.6	43.9	39.2	20	34.2	28.1	36	23.3	73.6	25.8	8.4	40.8	58.8	68.9	25.7	27.1
hsa-miR-370-3p	0.280089	0.928353	-0.33572	-1.26201	540.9	240.3	429.1	188.1	511.2	578.4	962.1	408.4	554.7	187.9	428.4	903.1	309.9	565.3	272.9	764.3	558.3	229	223.5	469.8	392	523.4
hsa-miR-1301-3p	0.28077	0.928353	0.364364	1.28731	99.6	54.9	127.5	62.8	59.8	133.2	40.2	72.4	80.4	235.5	81.5	73.8	102.7	116.4	156.5	87.8	54.6	243.1	82.3	105.6	186.4	103.8
hsa-miR-744-3p	0.283392	0.928353	0.418829	1.33684	25.1	13	34.3	12.9	33.2	0	11	28.4	33	25.1	28.9	40.4	37.7	13.3	36.1	46.5	33.6	20.4	23.5	23.7	32.1	58.7
hsa-miR-93-5p	0.287093	0.92979	-0.16319	-1.11976	7930.6	1106.4	7083.8	1637.7	10078.4	6291.2	7060.2	7964.4	9102.7	8175.5	8091.8	6706.6	7921.9	7913.6	7926.6	7276.5	8018.1	6488.4	10150.5	4964.9	6246.1	5599
hsa-miR-425-3p	0.323716	0.974988	-0.172868	-1.1273	1166	219.5	1035.3	203.7	1068.9	1251.1	757.2	1284.7	1117.7	1576	1193.1	1096.4	984.5	1330	862.8	1223.9	1230	1195.1	1035	658.4	1137.4	939.9
hsa-miR-92b-3p	0.325511	0.974988	0.328101	1.25536	362.7	174.8	457	203.8	258.9	402.9	190.2	286.9	435.1	413.4	346.9	321.5	179.8	791.4	104.3	588.7	419.8	410.9	693.9	605.3	595.5	237.6
hsa-miR-23a-5p	0.326653	0.974988	-0.297972	-1.22942	72.3	21.6	59.5	31	73	97.5	36.6	98.2	90.7	70.2	47.3	63.3	56.5	89.8	34.8	93	79.8	43.9	29.4	33.9	111.4	49.6
hsa-miR-148b-5p	0.331105	0.974988	0.360018	1.28344	57.9	38.5	72.3	25.4	126.1	13	117.1	67.2	53.6	27.6	31.5	63.3	59.9	20	131.1	72.3	50.4	56.5	58.8	65.5	79.3	64.7
hsa-miR-146a-5p	0.331243	0.974988	0.590649	1.50592	119.7	176.1	169.5	195.7	617.5	35.7	65.8	56.9	53.6	35.1	84.1	101.9	77	69.8	88.3	72.3	33.6	141.2	82.3	628.4	70.7	239.1
hsa-let-7b-5p	0.332985	0.974988	-0.218284	-1.16335	14176.9	3307.7	12184.9	4918.7	22009.1	16078.9	12137.8	13793.5	13687	14081.1	12533.2	9895.7	15725.7	11827.2	16915.3	12316.9	8152.5	11094.7	10885.6	4715.3	20653.3	12745.5
hsa-miR-4532	0.340306	0.974988	0.528316	1.44225	37.3	21.6	57.2	55.5	66.4	0	58.5	5.2	49.5	27.6	44.7	36.9	34.2	49.9	21.4	103.3	42	32.9	176.4	13	27.8	40.6
hsa-miR-299-3p	0.346019	0.974988	-0.425573	-1.34311	51.2	30.2	37	30.2	19.9	48.7	117.1	38.8	61.9	15	55.2	77.3	51.4	26.6	25.4	36.2	29.4	6.3	29.4	102.8	12.9	54.1
hsa-miR-30e-5p	0.351063	0.974988	-0.169633	-1.12477	31783.6	5594.3	28260	9003.8	37637.9	38754.5	36530.4	37867.5	29440.4	24639.4	31434.2	27197.3	24089.3	30244.8	25409.1	35912.5	29801.4	21039.8	44912.6	16578	22739.6	29686.8
hsa-miR-29b-3p	0.354163	0.974988	0.178288	1.13154	467.1	121.1	527.9	98.1	730.3	331.5	530.4	377.4	468.1	398.4	583.4	479.7	402.3	369.1	492.2	537.1	445	632.1	676.3	573.1	377	490.3
hsa-miR-369-5p	0.355269	0.974988	-0.354359	-1.27842	31	18.6	23.2	15	19.9	16.2	36.6	12.9	33	12.5	28.9	75.6	34.2	39.9	13.4	15.5	16.8	17.3	11.8	42.9	17.1	51.1
hsa-let-7g-5p	0.35926	0.974988	0.257282	1.19523	10681.9	5123.3	12762.9	5508.8	18789.1	5475.5	12906	10575.2	7642.6	7433.9	8220.6	8948.6	20293.5	6533.7	24324.3	8903.2	7052.6	11281.3	8133.3	13404.1	15266.1	13738
hsa-miR-24-3p	0.36057	0.974988	-0.134174	-1.09746	45371.2	8669.5	41342.2	6093.4	40320.2	47687.5	35125.6	48773.6	35622.9	44322.8	41583.8	63794.8	53837.1	42643.9	44995.6	44676.3	44418.8	29854.1	33568.3	44177.8	46149.7	42896.9
hsa-miR-18a-3p	0.362703	0.974988	-0.302571	-1.23334	186.5	72	153	90.3	159.3	175.5	146.3	186.1	237.2	162.9	315.4	93.1	106.2	282.6	104.3	113.6	167.9	240	329.3	55.3	122.1	91.7
hsa-miR-758-3p	0.367327	0.974988	-0.384404	-1.30532	33.4	20.9	24.3	16	19.9	22.7	65.8	28.4	33	15	26.3	77.3	25.7	20	26.8	25.8	21	7.8	0	52.5	25.7	34.6
hsa-miR-23a-3p	0.368389	0.974988	0.381658	1.30284	1038.8	706.3	1347.9	998.6	2768.6	1052.9	201.2	584.2	433.1	1440.7	996	1135.1	842.4	934.3	721	681.7	482.8	1541.7	1823.1	3531.3	751.8	1249.7
hsa-miR-1306-5p	0.374412	0.974988	-0.344014	-1.26928	80.9	44.1	65.8	36.3	66.4	169	21.9	95.6	96.9	85.2	65.7	47.4	34.2	126.4	33.4	123.9	113.3	56.5	70.6	30.5	66.4	31.6
hsa-miR-337-3p	0.37479	0.974988	-0.391946	-1.31216	226.3	166.1	171	124.1	66.4	165.7	300	124.1	218.6	72.7	381.1	609.7	145.5	179.6	143.1	134.3	130.1	81.6	64.7	412.8	90	311.3
hsa-miR-10a-5p	0.375796	0.974988	0.303076	1.23377	124.9	75.1	153.4	60.1	265.6	217.7	65.8	118.9	66	202.9	84.1	72	92.5	63.2	139.1	211.7	113.3	235.3	223.5	116.3	90	97.8
hsa-miR-361-3p	0.377839	0.974988	0.191464	1.14192	492.6	116.8	564.6	154	411.6	503.7	245.1	576.5	548.6	671.5	483.6	572.8	414.3	498.8	438.7	717.8	533.1	632.1	741	285.7	659.7	508.3
hsa-miR-143-5p	0.3787	0.974988	-0.342205	-1.26769	55.1	28.8	45	20.9	46.5	26	58.5	64.6	35.1	85.2	21	63.3	114.7	36.6	68.2	56.8	54.6	6.3	64.7	41.2	42.8	25.6
hsa-let-7c-5p	0.37925	0.974988	-0.412117	-1.33064	520.1	638.6	386.1	218.1	2317.1	269.7	380.4	392.9	315.5	268.1	265.4	226.7	539.3	226.1	811.9	500.9	151.1	393.7	258.8	193.1	511.9	267.7
hsa-miR-148a-5p	0.379732	0.974988	-0.267507	-1.20373	70.4	30.6	58.9	17.5	13.3	91	51.2	38.8	76.3	62.6	73.6	103.7	77	116.4	40.1	77.5	58.8	45.5	41.2	89.8	60	58.7
hsa-miR-10b-5p	0.385524	0.976219	0.551538	1.46565	40.6	49.4	56.3	54.9	152.7	107.2	3.7	7.8	16.5	35.1	18.4	8.8	22.3	33.3	32.1	20.7	33.6	62.7	170.5	102.2	10.7	18
hsa-miR-136-3p	0.398717	0.976219	-0.340673	-1.26635	323.8	184.6	256.3	148.8	205.8	312	680.4	263.7	395.9	80.2	212.9	588.6	205.5	292.6	151.1	480.3	285.5	51.8	164.7	421.2	160.7	335.4
hsa-miR-199a-5p	0.408361	0.976219	-0.184924	-1.13676	14359.6	4047.4	12632.5	4997.1	11459.3	9895	16117.8	14788.7	14101.5	15677.1	17594.9	22231.9	7937.3	13792.4	13603.4	11185.9	15163.1	8138.3	11361.9	7374.3	10965	23268.2
hsa-miR-144-3p	0.412506	0.976219	-0.398391	-1.31804	1219.6	742.4	930.3	882.2	1766	844.9	1126.7	519.6	1709.6	1057.3	2946.1	732.7	532.5	960.9	758.4	857.3	1376.9	928.5	2852.2	111.8	261.3	296.3
hsa-miR-181c-5p	0.42208	0.976219	0.212777	1.15892	681.4	291.1	789	208.9	876.4	253.5	1324.3	760	812.5	546.2	565	637.8	616.4	422.3	909.6	821.1	831.2	959.8	641	360.8	769	1019.6
hsa-miR-374c-5p	0.424799	0.976219	0.237966	1.17933	27.1	11.7	31.8	9.5	39.8	6.5	18.3	20.7	26.8	37.6	26.3	35.1	42.8	16.6	48.2	36.2	21	18.8	29.4	37.8	34.3	28.6
hsa-miR-133a-3p	0.427023	0.976219	0.398211	1.31787	323.8	240.1	427.3	369.9	179.3	208	501.2	483.4	115.5	771.7	139.3	84.3	585.5	169.6	1183.8	630	243.5	123.9	264.6	218	644.7	109.8
hsa-miR-139-3p	0.42742	0.976219	-0.284146	-1.21769	33.5	15.2	28.1	11.3	39.8	35.7	3.7	54.3	47.4	27.6	23.7	22.8	49.7	29.9	22.7	20.7	29.4	22	35.3	10.2	40.7	43.6
hsa-miR-369-3p	0.431841	0.976219	0.36677	1.28946	432.3	241.1	554.2	607.5	424.9	334.7	782.8	325.7	408.3	92.7	273.3	897.9	486.2	295.9	339.8	464.8	281.3	117.6	229.4	1996.6	310.6	693.3
hsa-miR-93-3p	0.433679	0.976219	0.235196	1.17707	114.8	54.6	135.6	44.7	92.9	45.5	76.8	90.5	121.7	137.8	170.8	107.2	71.9	232.8	107	98.1	163.7	200.8	164.7	68.3	115.7	166.9
hsa-miR-296-5p	0.436454	0.976219	-0.379127	-1.30055	48.8	27.4	40.6	41.7	19.9	87.7	11	43.9	86.6	62.6	47.3	45.7	17.1	66.5	9.4	25.8	29.4	64.3	135.3	27.7	19.3	13.5
hsa-miR-421	0.438972	0.976219	0.181878	1.13436	187	47.7	211.2	67.5	152.7	169	171.9	255.9	125.8	218	254.9	156.4	226	139.7	216.7	206.6	188.9	213.3	94.1	337.7	244.2	188
hsa-miR-340-5p	0.440419	0.976219	0.154902	1.11335	511.4	143.6	567.5	107.6	630.7	549.2	746.3	682.4	426.9	461	333.8	328.6	542.7	412.3	628.7	428.6	499.6	580.3	476.4	775.3	604	547.4
hsa-miR-15a-5p	0.443611	0.976219	0.165424	1.1215	829.4	111.7	929.8	378.3	843.2	695.4	1031.6	723.8	833.1	889.5	948.7	811.8	842.4	675	1060.7	697.2	713.7	1043	1299.7	1569.7	546.2	508.3
hsa-miR-590-3p	0.447449	0.976219	0.223069	1.16721	76	29.8	88.1	30.9	86.3	45.5	142.7	69.8	55.7	45.1	71	107.2	66.8	69.8	124.4	77.5	84	26.7	94.1	125.4	90	82.7
hsa-miR-425-5p	0.449168	0.976219	0.166562	1.12238	2287.4	617.7	2568.8	941.3	1659.8	3181.3	1177.9	2367.9	2076.7	3119.4	2617.5	2068	2068.2	2537	2405	2060.6	2329.9	4162.5	3928.5	2096.5	1874.3	1693.4
hsa-miR-505-3p	0.449648	0.976219	0.193144	1.14325	240.4	74.4	274.8	98.7	126.1	172.2	234.1	186.1	189.7	368.3	331.1	263.6	260.2	272.7	359.8	170.4	142.7	407.8	335.2	326.4	182.1	273.7
hsa-miR-24-2-5p	0.451461	0.976219	0.249805	1.18905	60.8	32.2	70.7	27.5	132.8	35.7	87.8	64.6	51.6	25.1	31.5	68.5	70.2	39.9	109.7	72.3	42	86.3	88.2	84.1	25.7	57.1
hsa-miR-106b-3p	0.453994	0.976219	-0.173152	-1.12752	1044	264.8	927.9	366.7	1228.3	1238.1	592.6	889.2	1336.3	1049.8	1324.5	660.6	960.5	1160.4	902.9	857.3	1020.1	915.9	1740.8	472	762.6	751.9
hsa-miR-503-5p	0.454482	0.976219	-0.218355	-1.16341	121.5	53	104.1	16.3	139.4	110.5	146.3	28.4	109.3	87.7	165.6	219.6	71.9	136.3	115	103.3	92.4	70.6	105.9	119.7	107.1	118.8
hsa-miR-655-3p	0.45778	0.976219	0.3273	1.25466	58.6	36.3	73.8	56.1	13.3	39	98.8	31	49.5	35.1	55.2	133.5	83.9	46.6	40.1	87.8	25.2	15.7	70.6	188	51.4	111.3
hsa-miR-191-3p	0.469264	0.976219	-0.195353	-1.145	76.1	27.5	68.4	23.7	39.8	71.5	40.2	93.1	78.4	130.3	71	63.3	70.2	103.1	49.5	103.3	67.2	69	105.9	50.3	55.7	46.6
hsa-miR-3615	0.480287	0.976219	0.200463	1.14907	664.1	163.4	766.2	445.2	823.3	818.9	504.8	426.5	662	859.4	751.6	562.3	460.6	771.4	399.9	816	1141.8	523.8	1652.5	301.5	749.7	544.4
hsa-miR-433-3p	0.49314	0.976219	-0.244581	-1.18475	184.8	85.1	157.8	94.2	146.1	279.5	139	160.3	255.7	117.8	71	268.8	101	309.2	60.2	351.2	222.5	72.1	105.9	168.3	154.2	127.8
hsa-miR-1229-3p	0.497328	0.976219	0.237888	1.17927	25.2	12.2	31.5	13.1	19.9	13	7.3	28.4	43.3	37.6	10.5	26.4	36	29.9	34.8	51.6	33.6	43.9	29.4	10.7	30	18
hsa-miR-132-3p	0.501483	0.976219	0.17915	1.13222	103.3	26.4	118.8	53.3	126.1	117	40.2	93.1	84.6	130.3	120.9	103.7	104.4	113.1	77.6	160.1	92.4	91	235.2	95.4	107.1	91.7
hsa-miR-381-3p	0.502036	0.976219	-0.271507	-1.20707	620.2	392.7	514	290.6	444.8	243.7	1086.5	294.7	808.4	200.4	636	1433.7	508.5	545.3	354.5	805.6	512.2	123.9	264.6	766.2	351.3	933.9
hsa-miR-7-1-3p	0.502821	0.976219	0.211377	1.15779	51.1	24	60	24.3	13.3	35.7	51.2	43.9	37.1	52.6	105.1	54.5	47.9	69.8	56.2	41.3	54.6	80	94.1	85.3	23.6	45.1
hsa-miR-28-3p	0.505497	0.976219	-0.138553	-1.1008	1057.1	263.8	960.7	252.5	737	1234.8	537.7	1194.3	985.7	1360.5	1232.6	878.5	1219	1190.4	1242.6	903.8	961.3	1209.2	835.1	636.4	1248.8	648.2
hsa-miR-625-3p	0.505615	0.976219	0.233985	1.17608	467.5	212.8	548.5	278.4	737	312	182.9	330.9	620.7	606.3	367.9	817	284.2	415.6	821.3	454.5	331.6	787.3	452.8	105	503.4	932.4
hsa-miR-221-3p	0.52391	0.976219	-0.11026	-1.07942	29782.3	5812	27589.7	6941.9	31290.8	34182.3	32008.9	37658.1	23548.6	24338.7	22477.8	29674.7	37984.7	24658.7	34527.5	27980.2	28025.7	23488	15290.4	22508.4	35099.1	33798.4
hsa-miR-21-5p	0.52456	0.976219	-0.101396	-1.07281	37706.3	7090.8	35146.3	7792.8	36263.6	38835.7	50760.6	39702.9	26338.8	37272.2	28367.3	34829.9	40501.5	44190.1	42224.1	35866.1	29549.5	24836.8	36044.2	49447.6	29812.6	33389.3
hsa-miR-28-5p	0.527029	0.976219	0.160778	1.11789	157.2	47.7	173.9	64.4	225.7	91	139	180.9	125.8	152.8	115.6	124.8	236.3	179.6	231.4	170.4	134.3	119.2	100	292.5	143.5	200
hsa-miR-543	0.528326	0.976219	0.18233	1.13471	705	237.7	799.2	380.7	949.4	263.2	991.4	778.1	806.3	363.3	749	871.5	659.2	618.5	622	1156.8	885.8	445.4	352.9	721.1	698.3	1511.4
hsa-miR-532-5p	0.529993	0.976219	0.159466	1.11687	460.2	131.4	515.6	202.6	531.1	584.9	223.1	385.2	499.1	608.8	512.5	307.5	368.1	581.9	357.1	511.3	650.7	672.8	858.6	258.6	329.9	485.8
hsa-miR-766-5p	0.535	0.976219	-0.221685	-1.16609	24.9	8.6	22.1	11.3	19.9	3.2	29.3	31	33	22.5	26.3	26.4	30.8	26.6	32.1	31	16.8	15.7	17.6	6.2	40.7	16.5
hsa-miR-6087	0.535693	0.976219	-0.269554	-1.20544	107.4	100.5	88.7	33.5	139.4	71.5	58.5	49.1	45.4	370.8	76.2	28.1	85.6	149.6	85.6	87.8	21	75.3	129.4	90.9	126.4	93.2
hsa-miR-99b-5p	0.541138	0.976219	0.19053	1.14118	226.9	104.4	259.1	89.9	199.2	435.4	58.5	222.3	117.5	338.2	249.7	203.8	227.7	216.1	137.8	216.9	323.2	362.3	247	308.9	342.7	133.8
hsa-miR-324-3p	0.55718	0.976219	-0.125794	-1.09111	356.3	96.4	327.8	74.9	239	432.2	197.5	323.1	480.5	398.4	486.2	337.4	299.6	369.1	219.4	309.9	361	431.3	417.5	247.9	336.3	299.3
hsa-miR-598-3p	0.557325	0.976219	-0.211636	-1.158	83.4	49.8	71.1	36.8	19.9	68.2	47.6	69.8	45.4	75.2	199.7	116	106.2	86.5	81.6	31	50.4	91	52.9	149.6	53.6	58.7
hsa-miR-98-5p	0.557577	0.976219	0.220451	1.1651	1160.9	656.4	1348.5	935.7	1786	464.7	1741.3	1145.2	862	1014.7	541.4	1012.1	2492.8	548.6	3401.5	723	524.7	1209.2	629.3	1849.8	1338.8	1111.4
hsa-miR-625-5p	0.559896	0.976219	0.267557	1.20377	211.5	146.2	252	217.7	391.7	39	146.3	111.2	264	147.8	120.9	521.8	226	146.3	600.6	108.5	130.1	152.1	147	135.5	134.9	607.6
hsa-miR-222-3p	0.560168	0.976219	0.101489	1.07288	3759.5	776.9	4032.9	962.7	3990.2	2557.4	4250.8	4133.4	2932.5	3354.9	3976.3	4617.5	4862.4	2919.4	4922.4	4234.7	3026.7	5260.3	3175.7	3670.2	5050.9	2922.1
hsa-miR-4446-3p	0.570928	0.976219	-0.173887	-1.12809	72	22.6	64.2	30.1	59.8	81.2	51.2	67.2	63.9	97.7	36.8	114.2	65.1	83.1	50.8	72.3	84	78.4	29.4	20.9	113.5	64.7
hsa-miR-576-5p	0.577531	0.976219	0.182889	1.13515	133	70.3	152.5	71.3	119.5	39	102.4	69.8	127.9	213	286.5	133.5	128.4	109.7	125.7	118.8	100.8	156.8	317.6	130.4	98.5	171.4
hsa-miR-223-5p	0.579252	0.976219	0.132371	1.09609	149.8	34.9	165.4	62.6	152.7	185.2	113.4	193.9	129.9	162.9	92	173.9	178.1	116.4	116.4	149.8	125.9	142.7	299.9	202.7	175.6	109.8
hsa-miR-1296-5p	0.579669	0.976219	0.125995	1.09126	67	14.3	73.2	20.3	73	55.2	58.5	80.1	82.5	92.7	55.2	51	65.1	56.5	62.9	62	58.8	94.1	82.3	40.7	100.7	84.2
hsa-miR-210-3p	0.581808	0.976219	-0.177181	-1.13067	553.1	239.5	490.9	210.4	610.8	656.4	373.1	571.3	474.3	1019.7	491.4	284.6	234.6	814.6	121.7	697.2	688.5	607	682.2	342.2	370.6	418.1
hsa-miR-122-5p	0.582141	0.976219	-0.339964	-1.26573	1375.3	2082.5	1084.6	846.7	7143.8	484.2	519.5	566.1	711.5	280.6	1195.8	374.3	1895.3	581.9	1261.4	970.9	793.4	310.5	2887.5	145.1	882.5	1425.7
hsa-miR-16-2-3p	0.587879	0.976219	-0.147182	-1.1074	913	317.3	827	477.5	1095.5	701.9	775.5	664.3	1245.6	759.2	1616.3	687	654	931	662.1	614.6	869	835.9	1964.2	484.5	563.4	622.6
hsa-miR-99a-5p	0.589823	0.976219	-0.316674	-1.24546	147.4	245.7	116.7	81.3	843.2	117	29.3	56.9	68.1	60.1	92	94.9	53.1	59.9	111	149.8	109.1	91	299.9	57	45	70.7
hsa-miR-320a	0.591327	0.976219	0.11283	1.08135	13415.7	3397.8	14506.9	4767.6	15356.6	17749.2	13198.6	17174.7	14398.5	15476.6	9035.3	7091.4	12818.5	11857.2	14607.9	12647.4	16216.8	17592.5	14919.9	7695.5	22932.4	9442.9
hsa-miR-99b-3p	0.591927	0.976219	0.192545	1.14278	38.6	15.3	43.6	22	33.2	61.7	36.6	59.5	10.3	45.1	28.9	28.1	36	46.6	12	46.5	50.4	58	29.4	67.8	68.5	16.5
hsa-miR-20a-5p	0.593129	0.976219	0.106123	1.07633	2904.6	810.5	3124.9	892.6	3585.2	1751.5	4569	2763.4	2773.7	2580.7	2591.3	2126	3588.6	2716.6	4378	2680.3	2581.8	2380.8	3463.9	4547.1	2478.3	2488.9
hsa-miR-584-5p	0.594263	0.976219	0.199784	1.14853	329.6	159.2	377.2	247.3	126.1	451.7	84.1	349	214.5	631.4	328.5	339.1	398.9	372.4	176.6	206.6	289.7	534.8	164.7	877.5	507.7	260.2
hsa-miR-134-5p	0.59934	0.976219	-0.192824	-1.143	523.5	262.6	458.7	283.1	504.6	688.9	775.5	416.2	509.4	147.8	294.3	1052.5	313.3	532	204.7	955.4	319	181.9	288.2	413.3	501.2	806.1
hsa-miR-550a-3p	0.602224	0.976219	0.303211	1.23389	49.8	37.4	65.4	63.9	19.9	71.5	14.6	20.7	123.7	65.1	92	35.1	12	43.2	29.4	31	100.8	117.6	188.2	5.1	36.4	15
hsa-miR-548a-3p	0.606485	0.976219	-0.206616	-1.15398	27	16.7	23.1	8.6	13.3	32.5	0	25.8	18.6	50.1	13.1	52.7	27.4	36.6	24.1	25.8	16.8	22	11.8	40.7	25.7	18
hsa-miR-130b-5p	0.60971	0.976219	-0.127275	-1.09223	185.3	61.3	170.7	45	92.9	234	150	214.6	218.6	162.9	136.7	214.4	130.1	299.3	191.3	185.9	205.7	214.9	170.5	95.4	194.9	106.8
hsa-miR-126-5p	0.617416	0.976219	0.0834061	1.05952	18324	3476.7	19413.4	5481.3	17906.1	18522.6	24564.5	23916.3	18522.9	14444.4	17355.7	13977.3	16949.8	17080.8	18825.4	18674.1	19289.7	15636.7	17148.8	31823.9	20411.3	13497.4
hsa-let-7a-3p	0.621859	0.976219	-0.107176	-1.07712	226.8	53	209.9	59.4	219.1	165.7	310.9	199	162.9	260.6	307.5	221.4	184.9	236.1	199.3	149.8	226.7	208.6	211.7	232.1	126.4	324.8
hsa-miR-1277-3p	0.62543	0.976219	0.112047	1.08076	236.8	85.8	254.8	42.3	338.6	139.7	373.1	343.8	226.8	147.8	205	166.9	186.6	239.4	321	309.9	239.3	216.4	205.8	242.8	231.3	272.2
hsa-miR-451a	0.628111	0.976219	0.238234	1.17955	227486	158069	268335	242360	364946	178005	134360	96319.3	486777	201164	476654	68545.9	84456.3	183630	173878	152404	321829	337868	811673	24881.6	117119	207030
hsa-miR-140-5p	0.628727	0.976219	-0.107608	-1.07744	346.1	88.6	321.6	113.8	278.8	558.9	358.5	390.3	270.2	268.1	370.6	367.2	272.2	325.9	326.4	232.4	268.7	241.5	535.2	457.9	239.9	270.7
hsa-miR-26a-2-3p	0.642034	0.976219	-0.143176	-1.10433	29.3	15.8	25.7	8.6	66.4	22.7	36.6	18.1	41.2	20	13.1	19.3	32.5	23.3	13.4	15.5	25.2	22	35.3	26.5	36.4	31.6
hsa-miR-1180-3p	0.644197	0.976219	0.223475	1.16754	38	25.7	46.5	37	33.2	65	21.9	10.3	53.6	35.1	86.7	17.6	6.8	49.9	18.7	36.2	58.8	70.6	123.5	31.6	15	18
hsa-miR-664a-3p	0.648821	0.976219	0.119845	1.08662	173.3	35.2	189.2	77.3	152.7	126.7	157.3	186.1	216.5	187.9	115.6	216.1	171.2	202.8	274.2	175.6	188.9	285.4	241.1	109.5	175.6	63.2
hsa-miR-423-5p	0.653894	0.976219	0.12117	1.08762	3559	1343.8	3871.7	1660.9	2642.4	5426.8	1298.6	4709.9	3175.8	4998.5	2964.5	2394.9	3217	4761.5	2449.1	2628.6	3631.2	7002.8	5204.6	2751.5	4826	2479.9
hsa-miR-323b-3p	0.655822	0.976219	-0.190109	-1.14085	177.3	140.5	154.9	100.5	46.5	347.7	161	95.6	123.7	105.2	134	507.8	118.1	133	86.9	98.1	193.1	87.8	88.2	302.1	72.8	309.8
hsa-miR-377-3p	0.657421	0.976219	-0.175662	-1.12948	268.4	158.5	238.6	143	126.1	169	460.9	212	288.7	130.3	194.5	627.3	229.4	246.1	125.7	418.3	277.1	45.5	129.4	412.8	158.5	341.4
hsa-miR-942-5p	0.658102	0.976219	0.109883	1.07914	46.8	17.2	50.8	10.6	19.9	52	25.6	49.1	37.1	52.6	78.8	42.2	47.9	63.2	50.8	51.6	50.4	65.9	35.3	49.1	64.3	39.1
hsa-miR-301b	0.66188	0.976219	-0.160456	-1.11764	42.6	23.6	38.2	15	53.1	9.7	69.5	25.8	43.3	12.5	23.7	75.6	63.3	49.9	40.1	56.8	58.8	32.9	11.8	40.1	32.1	33.1
hsa-miR-181c-3p	0.662584	0.976219	0.120927	1.08743	56.3	18.7	60.6	22.7	79.7	22.7	62.2	75	82.5	55.1	47.3	45.7	49.7	43.2	54.8	72.3	46.2	62.7	35.3	32.7	87.8	93.2
hsa-miR-181a-2-3p	0.6722	0.976219	0.131978	1.0958	28.7	12.6	33	12.5	6.6	45.5	14.6	23.3	41.2	40.1	36.8	31.6	27.4	20	49.5	25.8	42	29.8	47	15.8	19.3	34.6
hsa-miR-6852-5p	0.674049	0.976219	0.108122	1.07782	35.5	13	37.6	9.6	53.1	35.7	14.6	56.9	30.9	32.6	28.9	28.1	27.4	46.6	44.1	41.3	46.2	39.2	23.5	27.1	30	49.6
hsa-miR-100-5p	0.676752	0.976219	-0.228509	-1.17162	44.6	62.2	36.4	23.3	219.1	42.2	18.3	15.5	37.1	10	28.9	21.1	17.1	36.6	44.1	77.5	16.8	40.8	58.8	11.3	25.7	16.5
hsa-miR-148a-3p	0.68417	0.976219	-0.221433	-1.16589	642.5	923.6	544.4	472.6	3253.2	510.2	226.8	364.5	214.5	431	244.4	349.7	318.5	512.1	266.2	366.7	268.7	395.2	917.4	1581	244.2	315.8
hsa-miR-188-5p	0.687046	0.976219	-0.136104	-1.09893	31	16.8	28.9	10.2	6.6	52	51.2	12.9	30.9	50.1	36.8	22.8	13.7	33.3	26.8	46.5	37.8	22	23.5	36.1	17.1	21.1
hsa-miR-3613-3p	0.698062	0.976219	0.129054	1.09358	33.7	13.9	38.1	19.6	19.9	26	18.3	18.1	33	32.6	42	49.2	37.7	59.9	33.4	15.5	42	56.5	64.7	14.7	55.7	22.6
hsa-miR-224-5p	0.700128	0.976219	0.191702	1.14211	1001.5	788.1	1143.6	1071.3	265.6	835.1	460.9	1491.5	235.1	2442.9	572.9	500.8	2179.5	1030.8	1252	893.4	617.1	3612	347	397.5	1441.6	588
hsa-miR-409-3p	0.702325	0.976219	-0.106359	-1.07651	1953.6	800	1816.3	824.4	1361	1654	2198.6	1401.1	2986.1	884.5	1571.6	3431.5	1573.4	2473.8	1169.1	3227.7	1817.7	1035.1	1140.9	1415.6	1850.7	2873.9
hsa-miR-363-3p	0.704381	0.976219	0.111733	1.08053	152.9	54.6	164.5	68.1	185.9	120.2	62.2	108.6	165	182.9	210.2	93.1	167.8	232.8	149.8	62	151.1	263.5	229.4	222.5	115.7	121.8
hsa-miR-142-3p	0.713091	0.976219	0.128348	1.09304	3195	2062.5	3489.2	2064	2303.8	1234.8	8699.1	3091.6	2509.7	2886.4	2452	3960.4	2850.7	1961.8	6784.3	2644.1	2162	4242.5	2187.7	6358.5	1591.5	1943
hsa-miR-30a-5p	0.714886	0.976219	-0.0959362	-1.06876	1649.9	611	1545.9	789.1	2536.2	2781.6	1434	1103.8	1429.1	1140	1324.5	2059.3	1044.4	1645.9	1096.8	1606.1	1540.7	1262.5	3416.8	907.4	1195.2	1341.5
hsa-miR-181d-5p	0.714933	0.976219	0.101668	1.07301	257.9	88.4	275.8	112.5	351.9	260	435.3	253.3	299	250.6	194.5	210.8	203.7	119.7	306.3	392.5	214.1	335.6	135.3	122	428.4	272.2
hsa-miR-486-5p	0.714956	0.976219	-0.200659	-1.14922	13622.3	8702.1	11859.1	10390.6	16140	19569	2860.7	5715.4	24383.8	22171.4	21657.8	3830.4	3422.5	16472.4	4333.8	9636.6	20108.3	20710.4	29857.4	1012.4	5318.6	3895.1
hsa-miR-361-5p	0.725658	0.976219	0.138715	1.10092	132.6	60.2	142.9	111	159.3	191.7	36.6	82.7	72.2	170.4	215.5	166.9	154.1	76.5	140.4	77.5	54.6	134.9	41.2	395.3	147.8	151.9
hsa-miR-2355-3p	0.741862	0.976219	-0.0873703	-1.06243	134.7	37.5	125.3	55	139.4	204.7	109.7	165.4	142.3	142.8	89.4	77.3	155.8	119.7	116.4	93	113.3	73.7	82.3	197.1	102.8	224.1
hsa-miR-532-3p	0.745003	0.976219	0.142736	1.104	28.9	11.5	35.4	34.2	19.9	29.2	11	18.1	39.2	42.6	44.7	35.1	29.1	20	9.4	15.5	42	48.6	111.7	9.6	30	16.5
hsa-miR-1185-1-3p	0.747013	0.976219	-0.131222	-1.09522	296.8	173.7	271.3	160.5	258.9	188.5	563.4	209.4	305.2	70.2	212.9	637.8	296.2	226.1	202	500.9	331.6	67.4	82.3	428	186.4	371.5
hsa-miR-1	0.750233	0.976219	0.220917	1.16547	233.6	274.6	265.6	320	902.9	68.2	336.6	186.1	49.5	187.9	49.9	26.4	458.8	69.8	1001.9	315	79.8	26.7	76.5	311.1	254.9	58.7
hsa-miR-155-5p	0.753011	0.976219	0.108279	1.07794	185.9	103.1	197.6	101.9	438.2	84.5	204.9	170.6	127.9	135.3	139.3	235.4	229.4	93.1	357.1	211.7	96.6	274.5	94.1	147.9	293.5	105.3
hsa-miR-7704	0.754223	0.976219	-0.155046	-1.11346	48.3	32.7	46	37.5	46.5	26	14.6	5.2	55.7	52.6	107.8	43.9	34.2	96.4	64.2	67.1	21	32.9	123.5	10.2	19.3	30.1
hsa-miR-106b-5p	0.758928	0.976219	0.0706919	1.05022	1989.4	622.1	2090.3	792	3087.3	1013.9	2641.2	1794	2404.6	1683.7	2375.8	1472.4	1599.1	1822.1	1928.8	1879.8	2489.4	2133	3822.6	1683.2	1293.8	1491.9
hsa-miR-128-3p	0.762762	0.976219	-0.0496951	-1.03505	2154.1	452	2081.7	314.1	1553.6	2050.5	1313.3	2572.1	2076.7	2550.6	2675.4	2317.5	1974.1	2457.2	1878	1652.6	2506.2	2316.5	2017.2	1732.3	2157	2394.2
hsa-miR-495-3p	0.764034	0.976219	0.133849	1.09722	194.8	130	213.1	135.9	146.1	26	300	162.9	208.3	60.1	215.5	477.9	244.8	106.4	175.2	263.4	180.5	78.4	64.7	472	145.7	324.8
hsa-miR-660-5p	0.764091	0.976219	0.0882647	1.06309	260.2	84.9	279.1	156.7	225.7	315.2	190.2	212	317.6	278.1	438.9	210.8	137	276	148.5	232.4	390.4	307.4	605.7	225.9	128.5	194
hsa-miR-487b-3p	0.76657	0.976219	0.111294	1.0802	163.1	94	175.3	117.6	73	104	230.5	116.3	127.9	87.7	207.6	390.1	157.5	136.3	148.5	180.8	84	94.1	94.1	379.4	87.8	333.9
hsa-miR-98-3p	0.768015	0.976219	0.087893	1.06282	61.6	30.5	64.5	19	53.1	16.2	139	59.5	55.7	62.6	65.7	61.5	53.1	49.9	78.9	62	71.4	64.3	29.4	72.8	47.1	90.2
hsa-miR-30a-3p	0.768588	0.976219	0.07048	1.05007	268.2	90.5	279.8	75.7	405	130	387.8	315.4	264	225.5	210.2	244.2	330.4	169.6	409.3	211.7	197.3	318.4	229.4	271	242	359.4
hsa-miR-1249	0.76886	0.976219	-0.134682	-1.09785	35.3	17	33.4	23.8	53.1	19.5	40.2	62	49.5	30.1	5.3	22.8	34.2	36.6	29.4	51.6	42	17.3	35.3	5.6	77.1	9
hsa-let-7f-1-3p	0.771016	0.976219	-0.0783279	-1.05579	61.2	24.6	58.8	16.5	19.9	78	58.5	46.5	53.6	60.1	115.6	72	54.8	53.2	42.8	36.2	75.6	75.3	76.5	61	42.8	60.2
hsa-miR-744-5p	0.771676	0.976219	-0.076712	-1.05461	1843.5	515.2	1748.9	736.9	2117.9	1358.3	1071.8	2732.3	1977.7	1348	1513.8	1996	1938.1	2380.7	1405.8	2303.3	2552.4	1860.1	1040.9	509.9	2574.7	1744.5
hsa-miR-3168	0.772093	0.976219	-0.133042	-1.0966	890.7	292.3	818.3	739.3	902.9	1039.9	651.2	584.2	659.9	1137.5	1030.2	525.4	912.6	1463	351.8	1182.6	1565.8	313.7	2146.5	57	649	279.7
hsa-miR-17-5p	0.772848	0.976219	-0.0460938	-1.03247	5586.7	1096.9	5410.7	774.4	6313.9	2732.9	6467.6	5842.1	5320.5	5131.3	5873.7	5935.3	6480.3	5769	6770.9	5360.5	5398.6	4377.3	5357.5	5968.9	5603.5	4448.5
hsa-miR-144-5p	0.773224	0.976219	0.145284	1.10595	110.4	80.2	122.9	101.3	265.6	45.5	153.6	41.4	158.8	90.2	199.7	29.9	42.8	76.5	137.8	113.6	113.3	163.1	341.1	23.7	32.1	58.7
hsa-miR-18b-5p	0.779968	0.976219	-0.0780705	-1.05561	163.8	48	154.8	63.8	239	81.2	223.1	144.8	150.5	117.8	162.9	138.8	196.9	182.9	204.7	165.3	54.6	208.6	241.1	153	87.8	123.3
hsa-miR-25-3p	0.78371	0.976219	0.0755262	1.05375	11340.7	3899.7	11953.5	6754.5	12176.4	10691.1	6423.7	9370.6	15578.1	13254.2	18743.3	7298.8	7591.5	12279.5	7655.1	8252.5	13622.4	17427.8	25934.9	6627.8	7760.5	8346.6
hsa-miR-2110	0.789939	0.976219	-0.089389	-1.06392	129.6	51.5	123.5	60.5	86.3	247	76.8	147.3	167	147.8	110.4	79.1	107.9	126.4	74.9	129.1	146.9	185.1	182.3	30.5	177.8	61.7
hsa-miR-574-3p	0.791865	0.976219	-0.0653819	-1.04636	447.2	161.4	429.4	126.9	298.8	516.7	230.5	374.8	435.1	709.1	475.7	427	303	701.6	337.1	464.8	499.6	382.7	623.4	220.8	535.5	371.5
hsa-miR-493-5p	0.792723	0.976219	-0.105087	-1.07556	161.5	104.7	149	79	146.1	65	321.9	93.1	150.5	45.1	107.8	360.2	198.6	126.4	164.5	191.1	130.1	73.7	41.2	284.6	100.7	206
hsa-let-7a-5p	0.797578	0.976219	0.0867264	1.06196	18028.4	8656.9	19140	13693.7	32930.7	10206.9	21524.6	17029.9	15120.3	17345.8	9708.1	15843.3	32221.8	8352.6	50873	10122	8160.9	21601.3	11167.9	19063.5	18826.2	13304.9
hsa-miR-323a-3p	0.797639	0.976219	-0.101549	-1.07293	149.1	87.8	139.1	90.3	26.6	224.2	128	118.9	177.4	105.2	120.9	351.4	95.9	143	68.2	149.8	188.9	59.6	58.8	328.6	111.4	147.4
hsa-miR-496	0.79801	0.976219	0.136679	1.09937	35.6	22.8	36.7	40.5	33.2	32.5	58.5	31	24.7	7.5	31.5	89.6	24	23.3	25.4	31	16.8	9.4	0	92	10.7	108.3
hsa-miR-199b-3p	0.800939	0.976219	-0.0469567	-1.03308	3753.9	708.8	3632.7	1117.3	2967.7	3893	3767.9	4285.9	2988.2	4056.4	3529.5	5193.8	2886.6	3970.1	4209.4	3232.9	3140.1	1980.9	2852.2	5111.2	3352.3	5182.4
hsa-miR-18a-5p	0.804715	0.976219	0.0511347	1.03608	1306.5	358.8	1354	244.3	1633.3	461.4	1701	1328.7	1270.3	1062.3	1540	1191.3	1344	1532.9	1567.7	1523.5	1330.8	1127.7	1729	1368.1	1008.9	1176
hsa-miR-376b-3p	0.806129	0.976219	0.101326	1.07276	53.8	35.7	56.4	41.4	39.8	52	102.4	36.2	26.8	15	39.4	131.8	47.9	46.6	28.1	56.8	50.4	34.5	23.5	147.9	30	79.7
hsa-miR-19b-3p	0.806977	0.976219	0.04124	1.029	7744	1492.8	7970.3	2000.3	5982	8374.2	9774.6	8732.1	7648.8	8724.2	8917	6620.5	4942.8	7724.1	5996.5	7839.4	8744.4	9104.4	11838.3	8100.4	6025.5	6113.3
hsa-miR-142-5p	0.810404	0.976219	-0.0440957	-1.03104	2883.9	728.9	2797.6	669	4215.9	1702.8	3994.7	2742.7	2641.7	2510.5	2712.2	3022.1	2669.2	2626.8	3270.4	3336.1	2602.7	2023.2	3999	2275.5	2386.2	2487.4
hsa-miR-92a-3p	0.813528	0.976219	-0.0823954	-1.05877	44439.3	22370.4	41976.6	22230.2	32572.1	81531.9	10886.7	35561.7	53057	72033.9	48811	26278.4	24736.5	58923.4	22317.9	38128	53024.6	57946.9	81827.1	15763.2	44774.5	22030.5
hsa-miR-22-5p	0.815148	0.976219	0.0557363	1.03939	1085.9	234.1	1127	601.2	644	1273.8	1046.2	1088.3	777.5	1340.5	1040.7	1106.9	1393.7	1147.1	1096.8	919.2	810.2	752.8	723.4	2566.9	1028.2	1118.9
hsa-miR-424-5p	0.815972	0.976219	-0.108892	-1.0784	109.5	73.6	103	95.6	199.2	217.7	69.5	23.3	63.9	90.2	86.7	79.1	46.2	219.5	50.8	87.8	67.2	50.2	329.3	121.4	85.7	31.6
hsa-let-7a-2-3p	0.817378	0.976219	-0.107444	-1.07732	188.6	72.4	179	171.9	312	230.7	212.2	157.7	187.7	165.4	165.6	101.9	77	276	57.5	294.4	209.9	92.5	541	20.9	154.2	61.7
hsa-miR-4286	0.818706	0.976219	-0.0973872	-1.06983	39.2	24.5	37	24.6	6.6	61.7	18.3	75	33	37.6	21	42.2	20.5	76.5	25.4	36.2	58.8	47.1	5.9	26	81.4	15
hsa-miR-152-3p	0.819772	0.976219	0.0774293	1.05514	183.7	99.4	190.6	112	424.9	130	76.8	191.3	129.9	185.4	126.1	270.6	166.1	136.3	196.6	191.1	79.8	232.1	117.6	439.3	143.5	124.8
hsa-miR-342-3p	0.82488	0.976219	0.0740499	1.05267	60.3	34.3	63.6	25.5	139.4	42.2	21.9	38.8	68.1	72.7	71	43.9	78.8	26.6	41.5	56.8	96.6	89.4	94.1	51.4	34.3	45.1
hsa-miR-485-3p	0.827844	0.976219	-0.0720667	-1.05122	543.7	222.9	517.9	302.4	697.1	208	680.4	372.2	723.8	313.2	533.5	947	422.9	538.7	355.8	877.9	579.3	315.2	317.6	183.5	462.7	1051.2
hsa-miR-324-5p	0.830243	0.976219	0.044685	1.03146	532.3	154.5	549.4	111.4	544.4	760.4	596.3	708.3	697	433.5	307.5	369	431.4	475.5	393.3	604.2	680.1	542.7	570.4	585	646.9	373
hsa-miR-539-5p	0.831502	0.976219	0.0835385	1.05961	36.2	25.2	37.5	17.1	46.5	9.7	69.5	33.6	30.9	12.5	18.4	86.1	37.7	16.6	48.2	46.5	29.4	18.8	17.6	67.2	45	27.1
hsa-miR-15b-3p	0.831816	0.976219	0.039276	1.0276	588.7	111.2	605.7	153.6	537.8	640.2	728	483.4	725.9	413.4	699.1	493.7	534.2	631.8	601.9	449.3	692.7	544.2	929.2	626.2	467	535.4
hsa-let-7d-5p	0.836307	0.976219	0.0660656	1.04686	3970.3	1830.2	4152	2588.9	7263.3	1975.7	4422.7	4022.2	3427.4	3886.1	2404.7	3522.9	6819.3	1958.5	9867.5	2566.7	1985.6	4858.8	2228.9	3179	5232.9	3296.5
hsa-miR-337-5p	0.838058	0.976219	-0.0925474	-1.06625	53.9	38.3	50.2	37.4	39.8	48.7	98.8	33.6	24.7	10	71	137	32.5	43.2	33.4	77.5	33.6	12.5	41.2	131	30	42.1
hsa-miR-30d-3p	0.841096	0.976219	0.0673746	1.04781	28.1	18.4	28.4	10	6.6	35.7	69.5	25.8	22.7	17.5	13.1	24.6	18.8	46.6	24.1	31	16.8	29.8	17.6	45.2	23.6	39.1
hsa-miR-192-5p	0.845385	0.976219	0.0856419	1.06116	313.6	237.6	334.1	297	889.7	169	153.6	157.7	451.6	167.9	454.7	163.4	169.5	359.1	189.9	253.1	331.6	280.7	1046.8	109.5	169.2	291.8
hsa-miR-126-3p	0.845507	0.976219	-0.0255151	-1.01784	21149	1856.6	20777.3	3795	19492.8	19146.5	20756.4	22091.3	19059.1	19422.9	23040.2	23728.9	23524.3	21227.2	24781.7	20104.6	18047.1	15832.8	16743	25643.9	20758.3	24307.4
hsa-miR-329-3p	0.847512	0.976219	-0.0604482	-1.04279	325.7	149.6	312.4	153.9	152.7	282.7	358.5	243	472.3	182.9	346.9	648.3	207.2	362.4	185.9	356.3	352.6	163.1	182.3	563.5	203.5	491.8
hsa-miR-769-5p	0.852178	0.976219	-0.0411416	-1.02893	342.9	87.7	334.9	105	332	529.7	267	356.7	404.2	375.8	202.4	282.9	335.6	342.5	279.6	542.3	361	241.5	394	204.4	351.3	305.3
hsa-miR-671-3p	0.854067	0.976219	0.0531413	1.03752	28	10.2	28.4	11.3	26.6	9.7	14.6	28.4	28.9	35.1	31.5	28.1	30.8	46.6	32.1	10.3	21	36.1	23.5	20.9	42.8	40.6
hsa-miR-145-5p	0.856333	0.976219	-0.0995667	-1.07145	184.9	264.1	170.2	110.7	922.9	78	40.2	67.2	49.5	175.4	94.6	161.6	172.9	86.5	156.5	237.6	75.6	169.4	399.9	177.9	83.5	61.7
hsa-miR-548e-5p	0.860358	0.9769	-0.0415268	-1.0292	24.2	6.5	24.6	7.6	19.9	29.2	14.6	25.8	18.6	37.6	26.3	26.4	24	20	24.1	36.2	16.8	23.5	35.3	17.5	25.7	18
hsa-miR-484	0.869488	0.979572	-0.0418475	-1.02943	15357.4	5991.7	14920.9	4666.2	10788.8	19286.2	5787.2	14142.5	19828.3	23128.5	14246.7	10684.6	11597.8	24083.4	10104.2	14026.2	18278	18549.2	20759.6	6958.1	17095.4	13596.7
hsa-miR-30d-5p	0.875867	0.979572	0.0266603	1.01865	27195.6	5072.7	27703.6	6736	28011	32291	18912.7	33990	30094.1	28908.8	22714.3	23447.8	22081	31505	23303.7	28310.7	30641	34440	28793	14498.9	35765.2	25875.9
hsa-miR-101-3p	0.876037	0.979572	-0.0431663	-1.03037	7278.2	2149.1	7067.4	4303.5	9480.8	7880.2	10766	6721	8700.5	7223.4	7043.2	4109.7	3860.8	6995.9	5679.5	8061.5	8744.4	5263.5	16690.1	3771.8	3746.4	4582.3
hsa-miR-331-3p	0.879787	0.979572	0.0315784	1.02213	308.1	79.1	315.3	72.3	265.6	266.5	164.6	330.9	330	476.1	268.1	311	332.1	335.8	333.1	289.2	319	445.4	294	200.4	370.6	270.7
hsa-miR-3173-5p	0.879896	0.979572	-0.0576783	-1.04079	30.8	12.7	32.1	20.7	26.6	39	14.6	51.7	35.1	42.6	15.8	17.6	25.7	39.9	21.4	31	46.2	26.7	70.6	9	42.8	9
hsa-miR-423-3p	0.88419	0.980522	0.0295287	1.02068	11609.1	3450.4	11849.9	3173.3	9321.5	11006.3	6635.9	10841.4	12779.6	19420.3	13158.7	9814.9	9529.6	13582.9	10599.2	10524.8	13206.8	16297	10885.6	5804.5	14420	13061.3
hsa-miR-20b-5p	0.888225	0.981179	-0.0432105	-1.0304	267.3	107.9	260.1	130	471.4	133.2	204.9	157.7	375.3	280.6	352.2	172.2	285.9	239.4	322.4	211.7	251.9	327.8	517.5	194.2	98.5	156.4
hsa-miR-17-3p	0.897866	0.987627	-0.0333047	-1.02335	185.5	81.2	181.7	49.8	185.9	201.5	387.8	168	226.8	117.8	176.1	105.4	116.4	169.6	149.8	154.9	235.1	178.8	276.4	181.3	132.8	144.4
hsa-miR-130a-3p	0.902583	0.987627	0.0247257	1.01729	3504.2	725.1	3563.9	1385.6	2423.3	4594.9	3892.3	4345.4	2804.6	2954	2943.4	3898.9	3247.9	3936.9	2858.5	4028.2	3685.8	2314.9	2340.6	6616.5	2994.5	3672.5
hsa-miR-379-5p	0.904459	0.987627	0.0505133	1.03563	79.6	50.7	81.3	53.1	86.3	29.2	146.3	41.4	70.1	22.5	55.2	173.9	114.7	56.5	86.9	98.1	29.4	25.1	58.8	194.2	66.4	91.7
hsa-miR-32-3p	0.913289	0.98923	0.0298814	1.02093	26.8	12.7	26.7	7.4	33.2	26	58.5	28.4	22.7	15	18.4	26.4	25.7	13.3	37.5	36.2	25.2	18.8	17.6	28.2	21.4	28.6
hsa-miR-23b-3p	0.915709	0.98923	0.0242601	1.01696	889.7	338.4	905.5	151.7	610.8	552.4	373.1	783.3	831.1	1160.1	1282.5	1458.3	970.8	874.5	1082.1	872.8	885.8	1173.1	788	920.4	781.8	739.9
hsa-miR-154-5p	0.917455	0.98923	0.0390414	1.02743	73.2	41.9	74.5	52.1	53.1	52	76.8	41.4	66	37.6	97.2	179.2	82.2	46.6	36.1	56.8	54.6	34.5	52.9	172.2	47.1	141.4
hsa-miR-16-5p	0.920766	0.98923	0.0207371	1.01448	29250.8	7857.5	29677.3	13120.2	31011.9	25080.2	21378.3	26338.5	31040.7	28690.8	49893.7	28328.8	23935.2	26810	25790.3	25676.9	28323.7	27016.9	61385	27393.2	21565.8	20266.4
hsa-miR-106a-5p	0.923281	0.98923	0.0201178	1.01404	386.2	98.5	391	94.6	511.2	195	530.4	374.8	334.1	353.3	399.5	309.2	448.6	405.7	563.1	340.8	331.6	445.4	476.4	360.2	327.7	282.7
hsa-miR-139-5p	0.929085	0.991719	-0.0307831	-1.02157	201.9	98.4	196.8	101.2	132.8	133.2	65.8	217.1	218.6	167.9	389	296.9	280.8	116.4	179.2	56.8	134.3	240	176.4	267.1	132.8	388
hsa-miR-186-5p	0.937994	0.994177	0.0118917	1.00828	5909.5	1086.6	5958.1	1100.7	5948.8	4081.5	4847.1	6092.8	6194.9	5827.9	6141.8	7223.2	7752.4	4984.3	7790.2	4988.7	6070.3	5600.7	4716.5	5012.9	7177.9	6307.3
hsa-miR-339-5p	0.938363	0.994177	0.0152939	1.01066	1362.6	306.3	1377.8	396.7	1075.6	1202.3	1291.3	1476	1676.6	1453.2	1282.5	1456.6	809.8	1901.9	1524.9	1368.5	1738	2038.9	1358.5	866.7	899.6	1227.2
hsa-miR-29c-3p	0.947195	0.998355	0.0113295	1.00788	3958.1	607.1	3991.4	1194.8	3565.3	4409.7	4323.9	4293.7	4021.3	3896.1	4896.1	4020.1	2710.3	3444.8	2782.2	4054	4483.4	3644.9	6586.6	3973.4	2898.1	3508.6
hsa-miR-376a-5p	0.949313	0.998355	-0.0308756	-1.02163	43.9	41.5	42.7	24.4	26.6	22.7	135.4	18.1	45.4	5	31.5	101.9	32.5	20	25.4	56.8	37.8	12.5	29.4	67.8	27.8	84.2
hsa-miR-130b-3p	0.955426	0.998764	0.0125374	1.00873	605.6	169.2	610.3	227.7	391.7	760.4	435.3	785.8	503.2	674	412.6	602.7	612.9	877.8	548.4	604.2	508	409.3	517.5	1153.6	546.2	595.5
hsa-miR-151a-3p	0.957633	0.998764	-0.0129629	-1.00903	853.8	359.7	845.7	145.5	571	1598.8	314.6	1026.2	752.7	954.6	701.7	548.2	979.3	1090.6	806.6	604.2	827	1086.9	741	882.5	839.7	977.5
hsa-miR-378a-3p	0.964686	0.998764	-0.0100355	-1.00698	401.8	86.3	400.3	182.8	504.6	523.2	486.5	408.4	363	335.7	449.4	267.1	357.8	322.5	343.8	325.4	348.4	390.5	846.9	286.3	336.3	324.8
hsa-miR-486-3p	0.964877	0.998764	-0.0174433	-1.01216	118.4	59.6	118.1	82.3	132.8	91	43.9	87.9	179.4	125.3	231.3	52.7	77	162.9	65.5	98.1	134.3	279.2	194.1	39	87.8	46.6
hsa-miR-766-3p	0.967905	0.998764	-0.0118475	-1.00825	140	64.6	139.5	41.7	86.3	107.2	51.2	113.7	105.2	280.6	165.6	195	135.3	159.6	156.5	118.8	138.5	202.3	129.4	60.4	173.5	136.9
hsa-let-7i-5p	0.972793	0.998764	0.00903068	1.00628	9054.4	3812.3	9107.3	4328.8	15695.2	5361.8	11837.8	8662.3	7498.3	7927.5	5773.8	7000.1	15025.4	5762.3	19044.8	6233.3	6809.1	7365.1	5563.4	8445.4	10733.6	8663.9
hsa-miR-199a-3p	0.98058	0.998764	0.00427226	1.00297	7504.9	1328.4	7526.1	2158.2	6506.5	7461	7729.7	8517.5	5786.6	7814.7	7487.3	10204.9	5677.3	7863.8	8709.1	6579.3	6775.5	4160.9	6263.2	10432.4	6929.4	10358.8
hsa-miR-328-3p	0.981846	0.998764	-0.00654082	-1.00454	1367.4	563.2	1363.3	540.3	1480.6	919.6	669.4	1936.2	1557	2327.6	862	892.6	1097.5	1931.9	914.9	1874.6	1939.5	1460.2	1446.7	476	1867.8	926.4
hsa-let-7i-3p	0.987319	0.998764	0.00625996	1.00435	50.5	34.9	51.6	25.2	6.6	22.7	135.4	33.6	49.5	65.1	63.1	49.2	49.7	29.9	66.9	20.7	58.8	78.4	88.2	42.3	25.7	31.6
hsa-miR-27b-3p	0.990976	0.998764	0.00243471	1.00169	1209.5	308.1	1210.8	446.3	1221.6	1098.4	687.7	1442.4	958.9	1515.8	1043.3	1502.3	1647	977.6	1365.7	1306.6	1104.1	969.3	841	2215.7	927.5	956.5
hsa-miR-185-3p	0.992877	0.998764	0.00176542	1.00122	317.4	58.5	317.8	71.2	365.2	273	318.3	411	371.2	363.3	254.9	235.4	272.2	309.2	379.9	335.7	373.6	341.9	282.3	157.5	336.3	335.4
hsa-miR-5193	0.993753	0.998764	0.00366926	1.00255	23.2	13.2	24.9	13.1	19.9	16.2	7.3	33.6	12.4	27.6	28.9	15.8	17.1	53.2	16.1	46.5	42	26.7	23.5	9	17.1	18
hsa-miR-301a-3p	0.99838	0.998764	-0.000599378	-1.00042	341.8	158	340.3	81.3	557.7	74.7	592.6	361.9	255.7	243	315.4	432.2	371.5	212.8	464.1	444.1	285.5	367	229.4	326.4	278.5	327.8
hsa-miR-339-3p	0.998764	0.998764	0.0003163	1.00022	1167	321.4	1168.5	303.2	1102.1	1179.6	647.5	1326.1	1307.5	1115	1043.3	1377.5	775.6	1795.5	877.5	1358.2	1712.8	994.4	1176.2	845.3	978.9	1404.6

## Sheet: SCCvsSCLC_Analysis 
Filt. P<0.05	Entity_ID	PValue	FDR	logFC	LinearFC	avg_Squam	sd_Squam	avg_SCLC	sd_SCLC	L0051SF_S3	L0053SF_S5	L0074SF_S26	L0076SF_S28	L0077SF_S29	L0079SF_S31	L0082SF_S34	L0083SF_S35	L0088SF_S40	L0095SF_S47	L0055SF_S7	L0056SF_S8	L0078SF_S30	L0086SF_S38	L0087SF_S39	L0089SF_S41	L0091SF_S43	L0096SF_S48
	hsa-miR-375	1.9933e-07	5.68089e-05	5.022	32.4916	60.5	49.8	1975.6	1910	73	35.7	40.2	18.1	49.5	42.6	34.2	14.1	164.4	133	76.2	3021.1	1439.9	803	5239.9	4093.7	732.6	398.5
	hsa-miR-151a-5p	0.0244185	0.928353	0.892439	1.85631	86	46.3	159.2	104.9	46.5	55.2	62.2	144.8	63.9	90.2	76.2	59.7	191.8	69.8	306.3	93	109.1	318.4	41.2	205.5	92.1	108.3
	hsa-miR-191-5p	0.0252614	0.928353	0.845667	1.7971	794.4	359.2	1426.6	813.2	670.6	240.5	281.7	886.7	525.9	1054.8	1240.4	1173.7	1085.5	784.7	1111.5	583.6	512.2	2809	976.2	2337.1	1458.7	1624.2
	hsa-miR-374a-5p	0.0254311	0.928353	0.696988	1.62112	213.2	77.6	343.8	153.8	252.3	71.5	343.9	201.6	160.9	157.8	236.5	260	280.8	166.3	416	346	125.9	316.8	276.4	662.3	265.6	341.4
	hsa-miR-1908-5p	0.0374322	0.928353	-0.645175	-1.56393	277.9	144.8	178.8	61.9	252.3	640.2	186.6	258.5	200	265.6	170.8	168.7	231.1	405.7	92.3	258.2	256.1	123.9	182.3	140	222.8	154.9
	hsa-miR-33a-5p	0.024742	0.928353	-0.689434	-1.61265	826.5	349.9	513.8	225.6	737	864.4	1704.7	840.1	717.7	478.6	788.4	613.2	503.4	1017.5	453.4	898.6	680.1	186.6	476.4	324.1	422	669.2
	hsa-miR-1304-3p	0.0182243	0.928353	-0.719213	-1.64628	73.6	34.8	45.2	9.3	53.1	149.5	29.3	90.5	45.4	80.2	60.4	66.8	54.8	106.4	38.8	46.5	54.6	42.3	47	29.9	60	42.1
	hsa-miR-181a-3p	0.0203276	0.928353	-0.838663	-1.78839	59.5	29	32	14.7	66.4	19.5	73.2	31	80.4	117.8	36.8	56.2	73.6	39.9	34.8	31	16.8	58	11.8	39	40.7	24.1
Filt. (|LinearFC|>1.5)	Entity_ID	PValue	FDR	logFC	LinearFC	avg_Squam	sd_Squam	avg_SCLC	sd_SCLC	L0051SF_S3	L0053SF_S5	L0074SF_S26	L0076SF_S28	L0077SF_S29	L0079SF_S31	L0082SF_S34	L0083SF_S35	L0088SF_S40	L0095SF_S47	L0055SF_S7	L0056SF_S8	L0078SF_S30	L0086SF_S38	L0087SF_S39	L0089SF_S41	L0091SF_S43	L0096SF_S48
	hsa-miR-375	1.9933e-07	5.68089e-05	5.022	32.4916	60.5	49.8	1975.6	1910	73	35.7	40.2	18.1	49.5	42.6	34.2	14.1	164.4	133	76.2	3021.1	1439.9	803	5239.9	4093.7	732.6	398.5
	hsa-miR-151a-5p	0.0244185	0.928353	0.892439	1.85631	86	46.3	159.2	104.9	46.5	55.2	62.2	144.8	63.9	90.2	76.2	59.7	191.8	69.8	306.3	93	109.1	318.4	41.2	205.5	92.1	108.3
	hsa-miR-191-5p	0.0252614	0.928353	0.845667	1.7971	794.4	359.2	1426.6	813.2	670.6	240.5	281.7	886.7	525.9	1054.8	1240.4	1173.7	1085.5	784.7	1111.5	583.6	512.2	2809	976.2	2337.1	1458.7	1624.2
	hsa-miR-374a-5p	0.0254311	0.928353	0.696988	1.62112	213.2	77.6	343.8	153.8	252.3	71.5	343.9	201.6	160.9	157.8	236.5	260	280.8	166.3	416	346	125.9	316.8	276.4	662.3	265.6	341.4
	hsa-miR-1908-5p	0.0374322	0.928353	-0.645175	-1.56393	277.9	144.8	178.8	61.9	252.3	640.2	186.6	258.5	200	265.6	170.8	168.7	231.1	405.7	92.3	258.2	256.1	123.9	182.3	140	222.8	154.9
	hsa-miR-33a-5p	0.024742	0.928353	-0.689434	-1.61265	826.5	349.9	513.8	225.6	737	864.4	1704.7	840.1	717.7	478.6	788.4	613.2	503.4	1017.5	453.4	898.6	680.1	186.6	476.4	324.1	422	669.2
	hsa-miR-1304-3p	0.0182243	0.928353	-0.719213	-1.64628	73.6	34.8	45.2	9.3	53.1	149.5	29.3	90.5	45.4	80.2	60.4	66.8	54.8	106.4	38.8	46.5	54.6	42.3	47	29.9	60	42.1
	hsa-miR-181a-3p	0.0203276	0.928353	-0.838663	-1.78839	59.5	29	32	14.7	66.4	19.5	73.2	31	80.4	117.8	36.8	56.2	73.6	39.9	34.8	31	16.8	58	11.8	39	40.7	24.1

## Sheet: ADENOvsSCLC_All_miRNAs
Entity_ID	PValue	FDR	logFC	LinearFC	avg_Adeno	sd_Adeno	avg_SCLC	sd_SCLC	L0049SF_S1	L0052SF_S4	L0054SF_S6	L0057SF_S9	L0081SF_S33	L0085SF_S37	L0090SF_S42	L0092SF_S44	L0093SF_S45	L0094SF_S46	L0055SF_S7	L0056SF_S8	L0078SF_S30	L0086SF_S38	L0087SF_S39	L0089SF_S41	L0091SF_S43	L0096SF_S48
hsa-miR-122-5p	0.00367627	0.702742	-3.39991	-10.5554	10890.6	24981.3	1033	713.1	5792.9	12964.3	478.7	582.8	1332.9	81105.6	291.5	1626.4	545.6	4185.6	1282.3	954.8	778.4	285.3	2389.4	146.6	916.5	1510.4
hsa-miR-429	0.00468495	0.702742	2.38435	5.22109	27.7	29.2	137.7	269	29.2	107.8	7.8	18	29.6	18.1	25.3	12	8.4	21.3	12.2	101.6	49.4	17.3	63.3	799.3	15.6	43
hsa-miR-133a-3p	0.0179126	0.955875	1.18246	2.26964	186.2	100.2	425.1	380.7	90.9	53.9	339.2	162.2	122.2	276.1	287	262.1	190.3	78.2	1203.4	619.6	238.9	113.9	219	220.2	669.6	116.3
hsa-miR-4532	0.0227791	0.955875	-2.13058	-4.37892	227.4	397.4	53.2	46.2	17.2	126.8	42.6	58.8	266.6	1294.3	16.3	18	21.4	412.2	21.8	101.6	41.2	30.3	146	13.1	28.9	43
hsa-miR-92b-3p	0.0242471	0.955875	0.694315	1.61812	272.2	63.1	441.3	189.1	319.2	339.2	329.5	145.7	318.4	235.3	285.2	223.5	305.6	220.3	106.1	579	411.8	377.6	574.2	611.6	618.4	251.7
hsa-miR-146a-5p	0.0249959	0.955875	-2.44694	-5.45258	936.2	2441.4	169.2	199.8	116.7	310.6	151.2	34.5	44.4	126.7	133.1	433.7	7876.2	135	89.7	71.1	32.9	129.7	68.1	635	73.4	253.3
hsa-miR-200a-3p	0.0269027	0.955875	1.58994	3.01038	56.9	60.9	166.6	271.8	29.2	225.1	73.6	32.9	44.4	45.3	22.6	29.3	24.5	42.6	31.3	142.2	103	50.4	136.3	827.8	17.8	23.9
hsa-miR-375	0.0358598	0.955875	2.10085	4.28961	435.2	907.1	1856.8	1709.6	44.6	2894	69.8	20.4	144.4	936.8	66.1	25.9	43.6	106.6	77.5	2971.1	1412.6	737.9	4336	4136.2	760.8	422.2
hsa-miR-192-5p	0.0371605	0.955875	-1.28137	-2.43069	753.8	1024.9	310.9	235.3	628	1331.3	395.4	306.3	422.1	3507.2	250.8	149.7	220.1	326.9	193.1	248.9	325.3	258	866.2	110.7	175.7	309.1
hsa-miR-486-3p	0.0382988	0.955875	-1.50564	-2.8395	312.6	537.1	111.5	71.3	346.6	76.1	315.9	29	174	108.6	86	57.9	1810.9	120.8	66.6	96.5	131.8	256.5	160.6	39.4	91.2	49.4
hsa-miR-100-5p	0.0388357	0.955875	-1.31768	-2.49266	87	97.9	34.9	21.6	46.3	275.8	19.4	16.5	85.2	258	19.9	24.6	45.8	78.2	44.9	76.2	16.5	37.5	48.7	11.4	26.7	17.5
hsa-miR-194-5p	0.0410353	0.955875	-1.7799	-3.43401	53.2	76.9	16.4	25.3	39.5	117.3	29.1	8.6	18.5	248.9	7.2	9.3	53.5	0	10.9	5.1	0	15.9	77.9	10.3	6.7	4.8
hsa-miR-200b-3p	0.0475376	0.955875	1.28543	2.43755	45.4	34.4	107.5	179.4	78.9	117.3	31	14.1	18.5	76.9	29.9	29.9	43.6	14.2	43.5	45.7	16.5	41.8	97.3	547.7	35.6	31.9
hsa-miR-320a	0.0516856	0.955875	0.418752	1.33677	10594.9	2423.3	14163.2	4856.5	11331.8	10831.1	13334.5	6658.4	7634.8	10662	14908.3	9553.7	9891.9	11142.6	14850	12438.2	15909.1	16165.3	12346.2	7775.5	23816.9	10004.3
hsa-miR-193a-5p	0.0557506	0.955875	-1.98596	-3.96127	207.6	477.8	54.2	55.5	44.6	282.1	38.8	9.4	70.3	1547.7	10	19.3	25.2	28.4	12.2	76.2	57.7	38.9	180.1	8.6	31.1	28.7
hsa-miR-99a-5p	0.0609285	0.955875	-1.2186	-2.32721	254.6	380.8	109.8	64.6	73.8	507.2	75.6	55.6	192.5	1267.1	58.8	90.5	146.7	78.2	112.9	147.3	107.1	83.6	248.2	57.6	46.7	74.9
hsa-miR-382-3p	0.0660937	0.955875	0.991842	1.98872	28.7	22.7	57.9	51.5	22.3	9.5	32.9	66.6	14.8	63.4	21.7	43.9	11.5	0	34	40.6	32.9	13	48.7	98.7	26.7	168.9
hsa-miR-21-3p	0.0687966	0.955875	-0.553671	-1.46782	347.7	149.8	236.8	76.3	205.9	367.7	195.8	533.5	566.5	203.6	338.6	305.3	220.1	540.1	278.8	314.9	308.9	112.4	180.1	166	233.6	299.5
hsa-miR-4433b-3p	0.0703097	0.955875	-0.633067	-1.55086	177.3	87.1	114.4	42.8	103	142.6	335.3	263.2	251.8	99.6	220.9	65.9	120.7	170.6	174	81.3	156.5	149.9	102.2	47.4	111.2	92.4
hsa-miR-27b-3p	0.0772272	0.955875	-0.515759	-1.42975	1708.8	698.4	1194.8	474.4	993.5	1435.9	800.5	2118.2	1262.6	2787.7	2066.9	2352.2	2304.5	966.5	1388.3	1285	1083.1	890.6	695.9	2238.7	963.3	1013.3
hsa-miR-1	0.0792442	0.955875	1.07354	2.10459	125.5	89.5	266.9	326.6	54.9	104.6	131.8	263.2	70.3	76.9	284.3	183.6	42.8	42.6	1018.5	309.8	78.2	24.5	63.3	314.4	264.7	62.1
hsa-miR-320c	0.0820588	0.955875	0.481485	1.39618	256.7	101.4	358	104.1	260.8	424.7	236.5	126.9	140.7	343.9	387.5	220.2	169.6	255.8	281.5	391.1	428.3	322.8	272.5	378.8	556.2	232.6
hsa-miR-134-5p	0.0820721	0.955875	0.741373	1.67177	272.7	148.8	457.3	295.3	432.4	259.9	405.1	363.5	92.6	461.6	128.6	355.9	85.6	142.1	208	939.6	313	167.2	238.5	417.6	520.6	854
hsa-miR-32-5p	0.0900549	0.955875	-0.517333	-1.43131	135.8	63.6	95.4	28.9	103	225.1	81.4	267.9	125.9	104.1	109.5	86.5	90.9	163.4	82.9	106.7	119.4	57.6	146	101.6	82.3	66.9
hsa-miR-144-3p	0.0924404	0.955875	-0.926719	-1.90095	1629.4	1169.3	859.6	727.3	3608.5	3594.5	1930.4	1527.5	1418.1	945.8	443.6	315.3	754.9	1755.2	771	843.1	1350.8	853.2	2360.2	113	271.4	313.9
hsa-miR-188-5p	0.0972843	0.955875	-0.599178	-1.51485	44	30.1	28.3	10.3	34.3	120.5	34.9	21.2	29.6	40.7	26.3	30.6	30.6	71.1	27.2	45.7	37.1	20.2	19.5	36.5	17.8	22.3
hsa-miR-154-5p	0.104989	0.955875	0.708699	1.63433	45.6	25.3	74.3	55	36	41.2	58.1	87	7.4	63.4	23.5	77.8	26	35.5	36.7	55.9	53.5	31.7	43.8	174	48.9	149.8
hsa-miR-223-3p	0.122003	0.955875	0.327068	1.25446	102147	33757.8	128142	30384.8	65938.3	61331.8	86811.7	108065	127966	93840.3	167541	114912	127462	67602	114992	102878	125737	121598	189690	92780.5	125689	151770
hsa-miR-362-3p	0.125105	0.955875	-0.570564	-1.4851	38.8	24	26.5	11.8	18.9	66.6	23.3	60.3	22.2	86	31.7	18	39.7	21.3	19	15.2	49.4	17.3	38.9	25.1	24.5	22.3
hsa-miR-33a-5p	0.125982	0.955875	-0.604605	-1.52056	770.2	504.7	506.5	230.8	248.8	916.1	401.2	1640.3	944.2	488.8	585.8	485.6	371.3	1620.2	461	883.7	667.2	171.5	394.2	327.5	438.3	709
hsa-miR-23a-3p	0.128796	0.955875	-1.13783	-2.20049	2881.5	5898.6	1309.4	990.8	449.6	1473.9	963.3	593.8	670.2	1203.8	1766.3	1864.6	19595	234.5	732.9	670.4	473.6	1416.6	1508.6	3568	780.8	1324
hsa-miR-30c-5p	0.1327	0.955875	0.392573	1.31273	3206.4	778.7	4208.1	2126.8	2601.3	3036.6	3802.7	1742.9	2762.2	3425.8	2945.1	4601.2	3436.9	3709.5	7573.9	2930.5	2932.2	7421.9	4491.7	3248.5	2275.8	2789.9
hsa-miR-374c-5p	0.139384	0.955875	-0.788826	-1.72767	52.6	66.6	31.4	10.4	36	38	9.7	52.5	51.8	9.1	56.1	30.6	234.6	7.1	49	35.6	20.6	17.3	24.3	38.2	35.6	30.3
hsa-miR-539-5p	0.140029	0.955875	0.649669	1.56881	23.6	17.8	37.3	18.1	34.3	12.7	23.3	27.4	11.1	45.3	10.9	58.5	5.3	7.1	49	45.7	28.8	17.3	14.6	67.9	46.7	28.7
hsa-miR-4446-3p	0.147662	0.955875	0.505287	1.41941	44.5	18.4	63.6	31.5	44.6	28.5	54.3	18.8	48.1	45.3	42.6	32.6	87.9	42.6	51.7	71.1	82.4	72.1	24.3	21.1	117.9	68.5
hsa-miR-143-5p	0.149045	0.955875	-0.604293	-1.52023	65	41.6	43.9	19.7	51.5	85.6	73.6	171.6	44.4	18.1	54.3	41.2	52.7	56.9	69.3	55.9	53.5	5.8	53.5	41.6	44.5	27.1
hsa-miR-320b	0.150186	0.955875	0.405748	1.32478	431.8	206.5	572.3	148	478.7	900.2	430.3	192.7	255.5	457.1	624.7	284.7	353	341.1	524.9	619.6	630.1	537.5	588.8	491.8	854.3	331.4
hsa-miR-22-3p	0.152012	0.955875	-0.242648	-1.18316	29781.6	6319.6	25171	4488.5	19204.3	32686.6	23443.9	32276.9	37737.1	29284.4	39869.5	27221.7	25321.8	30770.2	22702.6	23459.3	30170.8	18132.4	24614.6	28574.6	22390.9	31322.6
hsa-miR-342-3p	0.156784	0.955875	-0.740746	-1.67104	99.5	137	61	21.2	41.2	101.4	58.1	25.1	55.5	76.9	77.9	32.6	483.7	42.6	42.2	55.9	94.7	82.1	77.9	51.9	35.6	47.8
hsa-miR-340-3p	0.162521	0.955875	0.44516	1.36147	221.1	82.1	298.5	175.5	125.3	133.1	180.2	176.3	218.5	244.4	216.4	310.7	208.6	398	648.6	233.6	177.1	484.2	175.2	239.6	155.7	274
hsa-miR-143-3p	0.165541	0.955875	-0.706737	-1.63211	839.4	725.7	517	320	586.8	1179.2	346.9	2692.4	381.4	248.9	918.9	277.4	874.1	888.3	640.4	934.5	490.1	51.9	983	397.6	302.5	336.2
hsa-miR-151a-5p	0.172107	0.955875	0.620199	1.53709	101.1	65.5	156.8	101.6	144.1	25.4	91.1	60.3	48.1	81.5	133.1	212.9	186.4	28.4	311.4	91.4	107.1	292.6	34.1	207.7	95.7	114.7
hsa-miR-296-5p	0.175083	0.955875	0.565067	1.47946	24.3	10.4	37.1	33.7	24	50.7	23.3	14.9	25.9	27.2	24.4	16	22.9	14.2	9.5	25.4	28.8	59.1	111.9	28	20	14.3
hsa-miR-627-5p	0.176361	0.955875	-0.565232	-1.47962	30.1	19.1	19.2	14.6	15.4	53.9	27.1	23.5	11.1	63.4	26.3	23.3	49.7	7.1	13.6	10.2	12.4	53.3	9.7	25.1	13.3	15.9
hsa-miR-181a-3p	0.186202	0.955875	-0.490738	-1.40516	47.7	32.8	31.6	14.2	20.6	53.9	21.3	51.7	44.4	27.2	42.6	37.9	42.8	135	35.4	30.5	16.5	53.3	9.7	39.4	42.3	25.5
hsa-miR-26a-5p	0.191938	0.955875	-1.0314	-2.044	1841.6	3802.2	899.6	831.3	528.5	589.6	455.5	303.2	225.9	638.1	714.3	2075.5	12558.5	326.9	1128.6	411.4	156.5	1026.1	277.4	2764.7	565.1	866.8
hsa-miR-345-5p	0.197908	0.955875	0.357131	1.28088	159.9	67.4	205.9	54.4	125.3	123.6	234.5	116.7	122.2	248.9	148.5	134.4	273.5	71.1	121	172.7	181.2	197.4	306.6	214.5	244.7	208.7
hsa-let-7e-5p	0.202282	0.955875	0.580767	1.49564	310.8	173.1	463.5	383.8	384.4	63.4	393.4	162.9	244.4	267	489.8	649.9	168.1	284.3	658.1	157.4	185.3	466.9	175.2	1267.1	605.1	192.8
hsa-miR-301b	0.206654	0.955875	-0.421335	-1.33917	50	24.9	37.9	15.2	36	31.7	38.8	90.1	33.3	67.9	39.8	31.3	95.5	35.5	40.8	55.9	57.7	30.3	9.7	40.5	33.4	35.1
hsa-miR-378a-3p	0.209437	0.955875	-0.47264	-1.38765	530.4	504.4	381.7	130.8	372.3	627.6	418.6	339.2	359.2	1936.9	373	343.9	262.8	270	349.5	320	341.8	358.8	700.8	289.2	349.3	344.2
hsa-miR-142-5p	0.211805	0.955875	-0.295144	-1.22701	3333.3	1367	2717.5	539.7	2872.4	3623	1891.6	6461.8	3458.2	2013.8	2689.8	2245.7	4430.9	3645.5	3324.6	3281	2553.4	1859.1	3309.2	2299.2	2478.2	2635.3
hsa-miR-30d-5p	0.214405	0.955875	0.248548	1.18801	22754.9	6123.3	27034.1	6636.4	21982.3	15094.4	26928.7	18026.3	33034.8	23976	21112.6	22382.9	30513.8	14496.8	23689.8	27842.4	30059.7	31646	23826.2	14649.6	37144.7	27414.3
hsa-miR-339-5p	0.214916	0.955875	0.317037	1.24577	1074.9	354.9	1338.6	356.6	1094.7	326.5	1358.6	741	1118.2	1031.8	1106.3	1393.6	986.4	1591.8	1550.1	1345.9	1705	1873.5	1124.2	875.7	934.3	1300.1
hsa-miR-425-3p	0.219203	0.955875	0.230617	1.17334	861	165.3	1010.5	197.7	708.7	687.8	953.6	618.8	1170	905.1	1024.8	858.8	858.1	824.3	877	1203.7	1206.7	1098.1	856.5	665.2	1181.3	995.8
hsa-miR-328-3p	0.222491	0.955875	0.338573	1.26451	1049	323	1327.2	532.3	1295.5	1077.7	1366.4	521.7	1199.6	1235.5	606.6	742.4	1435.7	1009.1	930.1	1843.6	1902.7	1341.7	1197.1	480.9	1939.9	981.5
hsa-miR-199b-5p	0.223504	0.955875	0.506482	1.42058	37.1	14.6	54	50.7	36	28.5	29.1	51.7	55.5	9.1	34.4	30.6	39	56.9	43.5	45.7	8.2	38.9	175.2	30.2	37.8	52.6
hsa-miR-548a-3p	0.22475	0.955875	-0.548816	-1.46289	34.1	27.9	22.9	9.2	12	22.2	17.4	51.7	14.8	95	34.4	35.9	57.3	0	24.5	25.4	16.5	20.2	9.7	41.1	26.7	19.1
hsa-miR-769-5p	0.229509	0.955875	0.26479	1.20146	271.9	52.2	326.8	101.5	211.1	263.1	253.9	274.2	322.1	298.7	278.8	241.5	199.4	376.6	284.2	533.3	354.2	221.9	326.1	206.5	364.8	323.4
hsa-miR-1307-5p	0.230229	0.955875	-0.357931	-1.28159	2039.6	961.6	1591.1	491.2	791	2802.1	1277.2	3243.8	2758.5	1968.6	1731.9	1038.4	1324.2	3460.8	1588.2	1803	2347.4	1233.6	1790.9	913.4	1058.9	1993.2
hsa-miR-107	0.233902	0.955875	0.433472	1.35048	160.3	55.5	215.4	152.9	169.9	88.8	158.9	115.2	148.1	122.2	191	292	175	142.1	514	60.9	86.5	279.6	107.1	333.2	160.2	181.6
hsa-miR-484	0.235699	0.955875	0.247749	1.18735	12149.3	3200.2	14426.3	3966.9	11613.2	8035.4	17131.3	8536.1	13422	12689.4	10005	10207	17311.1	12542.6	10271.7	13794.2	17931.2	17044.4	17178.6	7030.4	17754.8	14405
hsa-miR-409-3p	0.236508	0.955875	0.462555	1.37798	1310	814.6	1804.8	879.7	1703.9	1562.7	1748.2	1403.8	548	3045.6	396.5	1448.2	340.8	902.5	1188.4	3174.3	1783.2	951.2	944.1	1430.3	1922.1	3044.8
hsa-miR-18b-5p	0.237952	0.955875	-0.36067	-1.28402	192.8	78.1	149	54.6	252.2	285.3	157	189.6	203.6	104.1	120.4	143.7	130.7	341.1	208	162.5	53.5	191.7	199.5	154.6	91.2	130.7
hsa-miR-140-5p	0.238729	0.955875	-0.299425	-1.23065	384	139.2	310.9	94.3	233.4	259.9	298.5	444.2	285.1	479.7	440.9	309.3	392.7	696.4	331.8	228.5	263.6	221.9	442.8	462.7	249.2	286.8
hsa-miR-323b-3p	0.261306	0.955875	0.586629	1.50173	104.6	109.7	154.6	107	75.5	107.8	133.7	63.5	25.9	389.2	41.6	151.7	28.3	28.4	88.4	96.5	189.4	80.7	73	305.2	75.6	328.2
hsa-miR-221-3p	0.261462	0.955875	0.220753	1.16534	23529.5	4479.3	27418.6	8323.5	18909.1	26873.3	18763.2	25147.7	24011.5	19568.2	29049.8	22961	19021.2	30990.5	35099.6	27517.4	27493.9	21582.5	12652.8	22742.3	36452.8	35807.8
hsa-miR-744-3p	0.26264	0.955875	0.361839	1.28506	26	10.8	34.1	14.6	24	6.3	17.4	33.7	40.7	13.6	32.6	35.9	27.5	28.4	36.7	45.7	32.9	18.7	19.5	24	33.4	62.1
hsa-miR-18a-5p	0.266984	0.955875	-0.214826	-1.16056	1529	390.9	1317.6	201.1	2213.5	1657.8	1445.9	1814.2	1432.9	950.4	1041.1	1230	1628.3	1876.1	1593.6	1498.3	1305.5	1036.2	1430.7	1382.3	1047.8	1246
hsa-miR-671-3p	0.270182	0.955875	0.385746	1.30653	21	11.2	28.1	12.2	15.4	6.3	29.1	14.9	7.4	22.6	26.3	37.3	36.7	14.2	32.6	10.2	20.6	33.1	19.5	21.1	44.5	43
hsa-miR-29c-5p	0.270604	0.955875	0.298823	1.23014	79.3	27.1	96.5	30.7	75.5	44.4	42.6	91.7	66.6	76.9	71.5	87.1	101.6	135	145.5	50.8	78.2	131.1	107.1	93.6	89	76.5
hsa-miR-21-5p	0.270745	0.955875	-0.252867	-1.19157	41129.5	15585.1	34516.5	8556.4	25158.4	49236	21831.3	74199.2	38403.6	35887	51650.8	44940.2	25943.8	44044.7	42923.7	35272.8	28988.9	22821.9	29826.5	49961.4	30962.4	35374.4
hsa-miR-125b-5p	0.272172	0.955875	-0.648345	-1.56737	216.4	242.9	138.6	116.5	149.3	526.2	158.9	50.1	107.4	778.4	57	64.5	208.6	64	204	396.2	70	128.3	126.5	41.1	93.4	49.4
hsa-miR-543	0.276698	0.955875	0.388347	1.30889	611.5	280	799.4	415.8	883.7	754.4	571.8	818.6	329.5	1022.8	257.1	639.9	176.5	660.9	632.3	1137.7	869	409.3	292	728.5	725.2	1601.3
hsa-miR-106b-5p	0.280486	0.955875	-0.255122	-1.19344	2385.8	847.6	2000	569.6	4004.9	3008.1	2465.3	3328.4	2236.4	1647.3	1589.8	1337.7	1873.5	2366.4	1960.8	1848.7	2442.2	1960	3163.2	1700.7	1343.7	1580.6
hsa-miR-338-5p	0.281011	0.955875	0.434727	1.35166	24.9	11.4	35.1	27.9	10.3	41.2	19.4	28.2	25.9	27.2	40.7	30.6	18.3	7.1	16.3	5.1	20.6	31.7	97.3	30.2	44.5	35.1
hsa-miR-3173-5p	0.281284	0.955875	0.505427	1.41954	21.4	12.9	30.5	17.7	42.9	22.2	29.1	7.1	37	18.1	3.6	12	13.8	28.4	21.8	30.5	45.3	24.5	58.4	9.1	44.5	9.6
hsa-miR-19a-3p	0.284734	0.955875	-0.247216	-1.18691	5157.7	2013.3	4346.1	1036.8	5175.1	5448.8	4329.8	9667.3	4820.8	4398.8	3141.5	2754.6	4563.1	7276.8	3697.2	5586.8	5745.1	3696.5	5435.8	3428.2	3666.2	3513.2
hsa-miR-664a-3p	0.285606	0.955875	0.328816	1.25598	145	55.6	182.3	70.2	163	130	133.7	56.4	155.5	167.4	92.3	153.7	269.7	127.9	278.8	172.7	185.3	262.3	199.5	110.7	182.4	66.9
hsa-miR-433-3p	0.299019	0.955875	0.469119	1.38426	112.4	76.5	155.5	94.2	161.3	98.3	155.1	106.5	37	280.6	33.5	121.1	23.7	106.6	61.2	345.4	218.3	66.3	87.6	170	160.2	135.4
hsa-miR-369-3p	0.301841	0.955875	0.565575	1.47998	377.1	294.6	556.3	619.8	308.9	402.6	230.6	1057.5	77.8	642.6	215.5	458.3	71.8	305.6	345.4	457.1	275.9	108.1	189.8	2017.3	322.6	734.5
hsa-miR-181c-5p	0.305702	0.955875	-0.262685	-1.19971	931	338.7	775.4	226.3	688.1	668.8	583.4	1103.7	1547.7	633.6	902.6	667.9	1221	1293.3	924.6	807.5	815.4	882	530.4	364.6	798.6	1080.3
hsa-miR-222-3p	0.307285	0.955875	0.192147	1.14246	3463	718	3956.1	1008.1	2958.2	2906.7	3246.4	2491	3221.3	4122.7	3764.4	4214.1	4755.7	2949.1	5003.9	4164.7	2969.3	4833.6	2627.9	3708.3	5245.7	3095.8
hsa-miR-205-5p	0.310414	0.955875	-0.787333	-1.72588	86.2	91.8	49	59.1	63.5	240.9	7.8	8.6	33.3	63.4	16.3	119.7	52.7	255.8	16.3	10.2	45.3	11.5	87.6	1.7	178	41.4
hsa-miR-26a-2-3p	0.310692	0.955875	-0.410829	-1.32945	34.9	23.3	25.1	8.5	32.6	69.7	15.5	46.2	48.1	4.5	29	19.3	13	71.1	13.6	15.2	24.7	20.2	29.2	26.8	37.8	33.5
hsa-miR-1287-5p	0.312069	0.955875	-0.382003	-1.30315	40.7	21.5	31.5	16.4	51.5	63.4	15.5	81.5	18.5	22.6	52.5	31.9	26.7	42.6	20.4	5.1	61.8	31.7	29.2	34.2	42.3	27.1
hsa-miR-223-5p	0.314142	0.955875	0.264567	1.20128	131	43	159	48.2	111.5	139.5	158.9	103.4	88.9	122.2	161.2	163.6	204	56.9	118.3	147.3	123.5	131.1	248.2	204.8	182.4	116.3
hsa-miR-27a-3p	0.3172	0.955875	-0.231508	-1.17406	5130	1732.8	4370	1154.2	2599.6	5296.7	2880.1	8077.9	5957.5	5181.7	6620.8	5293.1	6024.8	3368.4	3710.8	4520.2	3933	2823.2	4686.4	6718.9	3712.9	4854.8
hsa-miR-361-3p	0.317766	0.955875	0.240609	1.18149	462.5	153.2	547.7	134.9	363.8	250.4	494.2	310.2	685	425.4	504.3	484.9	730.5	376.6	446	706	523	580.8	613.2	288.7	685.2	538.5
hsa-miR-224-5p	0.318631	0.955875	0.460905	1.37641	806.3	555.7	1110.6	984.2	298.6	307.5	1414.8	870.3	333.2	733.1	767.7	683.2	2072.2	582.7	1272.7	878.6	605.4	3318.9	287.1	401.6	1497.2	623
hsa-miR-660-5p	0.324349	0.955875	-0.288375	-1.22126	321.6	108.7	264.2	123.4	240.2	526.2	420.6	204.5	325.8	339.4	304.2	157	399.6	298.5	150.9	228.5	383	282.5	501.2	228.2	133.5	205.5
hsa-miR-29c-3p	0.324821	0.955875	-0.243801	-1.18411	4552	1941.7	3844.4	838.9	3474.7	5407.6	2335.5	8630.9	4876.3	5991.7	4373.7	2645.5	2518.4	5265.7	2828.3	3986.9	4398.4	3349.2	5450.4	4014.7	3009.9	3717.2
hsa-miR-378a-5p	0.325609	0.955875	-0.398182	-1.31785	25.3	20	19.3	9.6	20.6	28.5	13.6	11.8	37	76.9	19	18	20.6	7.1	15	25.4	16.5	21.6	38.9	15.4	15.6	6.4
hsa-miR-30a-5p	0.330276	0.955875	-0.323789	-1.25161	1841	1081.6	1471.6	590.3	650.3	3895.6	1267.6	1568.3	2858.4	3136.2	1370.7	1004.5	1734.5	923.8	1115	1579.5	1511.4	1160.1	2827.4	916.8	1241.3	1421.2
hsa-miR-148b-3p	0.33176	0.955875	-0.437864	-1.3546	386.3	413.7	285.8	152.7	262.5	266.3	273.3	296.1	151.8	289.6	427.3	283.4	1534.3	78.2	277.4	233.6	168.9	295.4	262.8	639.5	142.4	266.1
hsa-miR-329-3p	0.340701	0.955875	0.384592	1.30549	238.8	164.1	311	164.8	163	199.7	238.4	440.2	74.1	588.3	131.3	306.7	90.2	156.3	189	350.4	345.9	149.9	150.9	569.4	211.3	521
hsa-miR-431-3p	0.342311	0.955875	0.492362	1.40675	21	14.5	29.8	22.4	17.2	31.7	29.1	48.6	7.4	31.7	5.4	22.6	2.3	14.2	24.5	71.1	16.5	8.6	4.9	37.7	24.5	51
hsa-miR-361-5p	0.342401	0.955875	-0.621404	-1.53837	220.5	321.4	143	113.9	42.9	79.2	129.9	73.6	59.2	104.1	357.6	260.1	1084.2	14.2	142.8	76.2	53.5	123.9	34.1	399.4	153.5	160.9
hsa-miR-576-5p	0.34523	0.955875	0.247322	1.187	121.7	36.6	145.8	54	185.3	88.8	98.8	100.3	144.4	108.6	146.7	122.4	158.2	64	127.8	116.8	98.8	144.1	262.8	131.8	102.3	181.6
hsa-miR-144-5p	0.34984	0.955875	-0.498802	-1.41304	160.5	122	114.3	82.4	367.2	336	182.2	123.8	148.1	36.2	34.4	42.6	86.3	248.7	140.1	111.7	111.2	149.9	282.3	24	33.4	62.1
hsa-let-7f-5p	0.359578	0.955875	0.423241	1.34094	5900.6	4273.6	7910.8	6999	9521.5	3119.1	3157.2	3341	2876.9	2995.9	8208.8	15877.9	3341.3	6566.2	21496.5	3179.4	2240.4	6626.4	2983.1	15972.6	5708.4	5079.4
hsa-miR-17-5p	0.362119	0.955875	-0.143593	-1.10465	5864.6	937.5	5308.8	928.8	7700.9	5379.1	4870.6	5533.5	5994.5	4349	5729	6072.7	6521.5	6495.1	6883.1	5271.9	5296.2	4022.2	4433.3	6030.9	5819.6	4713
hsa-miR-331-3p	0.364594	0.955875	-0.274663	-1.20971	372.7	228	307.8	69.1	305.4	259.9	304.3	172.3	362.9	307.7	191	359.2	966.6	497.4	338.6	284.4	313	409.3	243.3	202.5	384.9	286.8
hsa-miR-363-3p	0.370869	0.955875	-0.271536	-1.20709	190.9	85.5	158.4	59	219.6	177.5	155.1	183.3	170.3	135.8	251.7	134.4	395.8	85.3	152.3	60.9	148.3	242.1	189.8	224.8	120.1	129.1
hsa-let-7i-3p	0.387645	0.955875	-0.26488	-1.20154	59.5	22.2	49.2	21.2	53.2	107.8	58.1	68.9	77.8	27.2	38	47.9	58.8	56.9	68	20.3	57.7	72.1	73	42.8	26.7	33.5
hsa-miR-590-5p	0.39872	0.955875	-0.279254	-1.21357	108.3	68.8	89.5	18	94.4	133.1	46.5	282.8	88.9	95	100.5	60.5	45.8	135	72.1	81.3	115.3	62	107.1	93.6	100.1	84.4
hsa-miR-1229-3p	0.39958	0.955875	0.284467	1.21796	25	10.7	30.6	12.5	29.2	12.7	21.3	8.6	44.4	27.2	23.5	18	36.7	28.4	35.4	50.8	32.9	40.4	24.3	10.8	31.1	19.1
hsa-miR-3615	0.399848	0.955875	0.266744	1.20309	606.5	249.6	729.8	365.9	504.5	992.1	856.7	293	625.7	597.4	352.2	548.1	356.8	938	406.6	802.5	1120.2	481.3	1367.5	304.7	778.6	576.8
hsa-miR-450a-5p	0.401993	0.955875	0.358642	1.28222	24.5	12.4	32.1	27.5	18.9	12.7	23.3	14.9	22.2	40.7	46.2	37.9	14.5	14.2	31.3	5.1	24.7	25.9	87.6	57.1	11.1	14.3
hsa-miR-1307-3p	0.405277	0.955875	0.199694	1.14845	1369.1	399.4	1572.1	541.6	1142.8	1144.3	1548.6	831.9	2169.7	1488.9	1287.4	1077	1159.9	1840.5	1183	2026.5	2335.1	1426.7	1503.7	694.9	2080	1327.2
hsa-miR-196b-5p	0.405456	0.955875	0.331972	1.25873	18.9	9.3	24.2	13.3	30.9	9.5	23.3	20.4	18.5	4.5	20.8	34.6	12.2	14.2	38.1	20.3	28.8	20.2	0	28	42.3	15.9
hsa-miR-15b-5p	0.412558	0.955875	0.193939	1.14388	2487.5	681.7	2845.9	1171.3	2989.1	2561.2	2213.4	3117.7	2114.2	1475.3	3815.1	2470.6	2341.9	1776.6	3863.1	1945.2	2141.5	2088.2	3348.1	5144.9	1906.5	2329.4
hsa-miR-2355-5p	0.415078	0.955875	-0.314332	-1.24344	44.4	25.5	35.9	17.5	29.2	44.4	27.1	39.2	62.9	27.2	55.2	51.9	100.1	7.1	27.2	5.1	32.9	36	43.8	56.5	26.7	59
hsa-miR-337-3p	0.423352	0.955875	0.36703	1.28969	133.6	103.7	171.7	130.3	68.6	114.1	73.6	392.5	59.2	199.1	135.8	165.6	42	85.3	145.5	132.1	127.7	74.9	53.5	417	93.4	329.8
hsa-miR-139-3p	0.426136	0.955875	0.306245	1.23649	20.7	12.5	27.5	11.9	24	9.5	27.1	18.8	14.8	22.6	16.3	26.6	47.4	0	23.1	20.3	28.8	20.2	29.2	10.3	42.3	46.2
hsa-miR-2110	0.426178	0.955875	0.263528	1.20041	98.4	34.3	118.6	54.9	145.9	66.6	139.5	57.2	125.9	135.8	67	81.2	80.2	85.3	76.1	127	144.1	170.1	150.9	30.8	184.6	65.3
hsa-miR-181a-5p	0.426806	0.955875	-0.179064	-1.13215	3566.6	1297.7	3148.2	711.7	2513.8	2859.1	1783.1	3902.6	5331.8	3308.1	2729.6	3540.2	3608	6090.1	3619.7	2656.3	2355.7	4434.4	2428.4	3094.5	3639.5	2957.2
hsa-miR-191-3p	0.429179	0.955875	0.219701	1.16449	55.4	22.9	65.8	19.1	29.2	41.2	50.4	36	100	40.7	85.1	61.9	67.2	42.6	50.3	101.6	65.9	63.4	87.6	50.8	57.8	49.4
hsa-let-7d-3p	0.431295	0.955875	0.181164	1.1338	4009.1	1170	4545.8	1438.9	3291.1	5623.2	5180.7	2585	5568.7	3765.2	3645.8	2510.5	3280.2	4640.4	3457.9	6013.4	6082.8	4013.6	5401.8	2092.6	5583.8	3720.4
hsa-miR-98-5p	0.433891	0.955875	0.310182	1.23986	1085.3	629.5	1344	970.6	1602.6	519.8	575.6	929.8	633.1	552.1	1481.1	2358.2	637.2	1563.4	3457.9	711	514.8	1111.1	520.7	1869	1390.4	1177.4
hsa-miR-376a-5p	0.434369	0.955875	0.400693	1.32014	32.4	30.2	42.7	26.2	24	41.2	25.2	104.2	7.4	9.1	14.5	35.9	5.3	56.9	25.8	55.9	37.1	11.5	24.3	68.5	28.9	89.2
hsa-miR-323a-3p	0.445437	0.955875	0.355221	1.27918	109.9	105.1	138.7	92.9	60.1	95.1	81.4	144.9	33.3	393.7	60.7	116.4	49.7	64	69.3	147.3	185.3	54.8	48.7	332	115.7	156.1
hsa-miR-23a-5p	0.449624	0.955875	-0.242012	-1.18264	68.9	25.9	59	32.5	58.3	57.1	137.6	47.8	66.6	76.9	67	56.5	71.8	49.7	35.4	91.4	78.2	40.4	24.3	34.2	115.7	52.6
hsa-miR-24-3p	0.451051	0.955875	-0.125637	-1.09099	44523.1	8597.6	40809.8	8258.3	33205.9	40078.5	36602	45301.6	56168.7	36384.8	56948.8	53879.9	41401.2	45259.8	45741.1	43937.4	43576	27432.1	27777.8	44636.8	47929.7	45447.2
hsa-miR-136-5p	0.45969	0.955875	-0.409358	-1.32809	99	85.9	74.2	46.5	84.1	126.8	62	294.5	18.5	167.4	19.9	85.1	10.7	120.8	65.3	137.1	82.4	23.1	34.1	140.9	26.7	84.4
hsa-miR-103a-3p	0.460555	0.955875	0.165175	1.1213	9397.5	2975.1	10537.3	3680.1	14308.8	7204.9	7890.2	8414.7	8282.8	6924	7602.2	15057	10687.3	7603.7	17830.6	8766.1	6206.3	12604.2	6637.9	10506.5	10796.1	10950.7
hsa-miR-16-2-3p	0.461989	0.955875	-0.225444	-1.16914	913.4	431.9	782.2	358.4	1484.2	1061.9	1695.9	800.6	751.6	416.3	838.3	466.3	489	1129.9	673.1	604.4	852.5	768.1	1625.4	489.5	585.1	659.6
hsa-miR-485-3p	0.464082	0.955875	0.318502	1.24704	413.7	249.3	515.7	323	892.3	542	490.4	310.2	192.5	606.4	80.6	483.6	105.4	433.5	361.7	863.4	568.3	289.7	262.8	185.4	480.5	1113.7
hsa-miR-423-3p	0.46637	0.955875	0.142488	1.10381	10502.9	2234	11592.9	3195.7	9881.8	7036.9	12700.7	7093.2	13396.1	12223.3	9374.8	10815	12310.2	10197.5	10774.8	10350.8	12956.2	14974.9	9007.8	5864.9	14976.2	13837.8
hsa-miR-339-3p	0.468217	0.955875	0.175445	1.12931	1012.2	314.3	1144.2	313.7	734.4	345.5	1013.7	1215	1203.4	1040.9	1537.3	977.2	1102.6	952.2	892	1335.7	1680.3	913.7	973.3	854.1	1016.7	1488.1
hsa-miR-199a-5p	0.468375	0.955875	-0.193055	-1.14318	14300	5257.5	12509.4	5591.6	9284.7	11442.9	9192.6	23211.3	20816.1	6869.7	17449.6	15458.1	15268.7	14006.5	13828.8	11000.8	14875.4	7478.1	9402	7450.9	11387.9	24651.5
hsa-miR-26b-5p	0.473808	0.955875	0.243874	1.18417	3772.1	1786.4	4467.4	2615.7	4356.7	1841.6	2372.3	6074.8	2347.5	2516.2	4984.8	6251	5221	1755.2	6569	2981.3	1960.3	3257	2136.4	9755.2	4778.5	4301.9
hsa-miR-370-3p	0.474925	0.955875	0.293519	1.22563	347.8	186.3	426	195.2	497.6	418.4	536.9	487.2	100	466.1	86.9	373.8	70.3	440.6	277.4	751.7	547.7	210.4	184.9	474.7	407.1	554.5
hsa-miR-574-3p	0.476829	0.955875	-0.186654	-1.13812	472.2	169.8	416.3	109.6	439.3	358.2	395.4	308.6	548	719.6	597.5	498.9	678.5	177.7	342.7	457.1	490.1	351.6	515.8	223.1	556.2	393.5
hsa-miR-495-3p	0.479136	0.955875	0.290834	1.22335	175.7	94.6	214	141.7	176.7	187	91.1	305.5	88.9	312.3	110.5	287.4	69.5	127.9	178.1	259	177.1	72.1	53.5	476.9	151.3	344.2
hsa-miR-106a-5p	0.484772	0.955875	-0.149654	-1.1093	421.7	117.7	380	85.7	543.9	383.5	387.6	355.6	274	321.3	377.5	395.1	667	511.7	572.5	335.2	325.3	409.3	394.2	364	340.4	299.5
hsa-miR-191-5p	0.485905	0.955875	-0.42625	-1.34374	1879.3	2754	1399	788	871.7	408.9	858.6	519.4	803.5	1321.4	1668.5	2799.9	9413.5	127.9	1130	573.9	502.4	2581.1	807.8	2361.3	1515	1720.8
hsa-miR-655-3p	0.487275	0.955875	0.366109	1.28887	56.7	50.5	73.2	57.7	41.2	63.4	31	177.8	11.1	99.6	43.5	65.2	13	21.3	40.8	86.3	24.7	14.4	58.4	190	53.4	117.9
hsa-miR-125a-5p	0.490288	0.955875	0.252602	1.19135	800.8	498.2	954.1	421.2	425.5	348.7	1308.3	300.8	947.9	1316.9	576.7	639.3	1731.4	412.2	558.9	792.3	889.6	1694.8	856.5	1109.6	1343.7	387.2
hsa-miR-374a-5p	0.496843	0.955875	-0.270194	-1.20597	408.3	338.1	339.2	161	391.2	202.9	224.8	665.1	233.3	190.1	318.7	389.1	1276	191.9	422.9	340.3	123.5	291.1	228.7	669.2	275.9	361.7
hsa-miR-23b-3p	0.499452	0.955875	-0.208352	-1.15537	1021.8	564.2	885.4	149.4	569.7	691	831.5	648.6	1310.7	982	1052.9	1948.4	1934.7	248.7	1100	858.3	869	1078	652.1	929.9	812	783.9
hsa-miR-132-3p	0.499741	0.955875	0.201079	1.14956	97.3	39.6	113.7	40.9	66.9	107.8	62	89.3	107.4	140.3	104.1	99.1	168.1	28.4	78.9	157.4	90.6	83.6	194.7	96.4	111.2	97.2
hsa-miR-330-3p	0.506254	0.955875	0.190553	1.1412	214.7	96.9	245.4	79.8	180.2	110.9	186.1	113.6	177.7	321.3	196.5	266.1	424.1	170.6	224.4	299.7	201.8	335.8	150.9	158	364.8	227.8
hsa-miR-335-3p	0.508679	0.955875	0.229847	1.17271	323.6	128	378.6	184.2	147.6	114.1	302.4	437.1	240.7	366.6	335.9	327.9	473.7	490.3	558.9	426.6	296.5	122.5	121.7	422.2	611.8	468.4
hsa-miR-324-5p	0.509099	0.955875	0.125842	1.09114	491.1	88	536.2	110.8	463.3	494.5	641.5	408.9	477.6	497.8	540.5	347.9	605.2	433.5	399.8	594.2	667.2	498.6	472	591	671.8	395.1
hsa-miR-503-5p	0.512243	0.955875	0.176886	1.13044	90	32.4	102.5	20.5	94.4	114.1	91.1	115.9	107.4	58.8	124	115.1	43.6	35.5	116.9	101.6	90.6	64.9	87.6	120.9	111.2	125.9
hsa-miR-590-3p	0.513644	0.955875	-0.241762	-1.18244	103.6	67.2	86.9	32.3	90.9	110.9	42.6	257.7	81.5	49.8	67	80.5	70.3	184.8	126.5	76.2	82.4	24.5	77.9	126.7	93.4	87.6
hsa-miR-432-5p	0.516526	0.955875	0.267859	1.20402	317.4	188.4	382.3	213.8	531.9	358.2	374.1	329.8	111.1	642.6	113.2	415.1	71.1	227.4	267.9	721.2	313	172.9	160.6	348.6	687.4	387.2
hsa-miR-29b-3p	0.519479	0.955875	-0.13355	-1.09699	561.5	175	511.9	67.8	507.9	551.5	356.6	970.6	599.8	724.1	524.2	506.9	440.1	433.5	500.4	528.2	436.5	580.8	559.6	579.1	391.5	519.4
hsa-miR-140-3p	0.52234	0.955875	0.153797	1.11249	3216.9	932.9	3581	1508.9	3624	3470.9	4440.3	2424.5	3632.3	2403	3185.9	2201.8	4725.1	2060.8	2376.9	3321.6	4073	3906.9	6866.6	2068.7	2596.1	3438.3
hsa-miR-3613-5p	0.526053	0.955875	0.211308	1.15774	396	193.1	458.2	214	559.4	507.2	275.2	742.6	399.9	208.2	257.1	341.9	114.6	554.3	923.3	558.7	300.6	260.8	506.1	309.8	409.3	396.7
hsa-miR-454-3p	0.526444	0.955875	0.258016	1.19583	224.7	142.7	267.7	169.6	447.8	95.1	129.9	134.7	125.9	135.8	186.5	502.9	210.9	277.1	561.6	233.6	82.4	302.6	97.3	461.5	238	164.1
hsa-miR-148a-5p	0.52962	0.955875	0.160015	1.1173	51.8	14.4	58.2	19.2	36	41.2	77.5	61.1	48.1	54.3	64.3	62.5	37.4	35.5	40.8	76.2	57.7	41.8	34.1	90.7	62.3	62.1
hsa-miR-93-5p	0.531006	0.955875	-0.117654	-1.08497	7442.6	2125.5	6859.6	1201.8	10945.7	7648.6	6713.8	5402.7	8334.6	4570.7	7053.5	6242.3	6570.4	10943.7	8058	7156.1	7866	5962	8399.5	5016.5	6487	5931.8
hsa-miR-376a-3p	0.531486	0.955875	0.305171	1.23557	79.6	62.2	98.1	72.3	46.3	50.7	96.9	161.4	22.2	194.6	48.9	123.1	44.3	7.1	36.7	66	82.4	43.2	68.1	253.3	80.1	154.5
hsa-miR-493-5p	0.53284	0.955875	0.299337	1.23058	121.3	87	149.4	82.9	171.6	120.5	67.8	216.2	18.5	221.7	68.8	250.1	28.3	49.7	167.3	187.9	127.7	67.7	34.1	287.5	104.6	218.3
hsa-miR-6516-5p	0.540849	0.955875	0.241072	1.18187	25.4	14.4	29.4	18.2	10.3	15.8	7.8	28.2	44.4	18.1	17.2	37.3	25.2	49.7	35.4	60.9	12.4	18.7	9.7	18.8	48.9	30.3
hsa-miR-584-5p	0.540849	0.955875	-0.341921	-1.26744	472.3	500.1	373	251.1	276.3	72.9	509.7	188	259.2	384.7	600.2	635.9	1767.3	28.4	179.5	203.2	284.2	491.4	136.3	886.6	527.2	275.6
hsa-miR-625-5p	0.542125	0.955875	-0.329431	-1.25652	323.3	287.2	253.4	231.1	140.7	117.3	73.6	254.6	833.1	158.4	371.2	373.8	85.6	824.3	610.5	106.7	127.7	139.8	121.7	136.9	140.2	643.7
hsa-miR-452-5p	0.545874	0.955875	-0.242029	-1.18266	34	19.8	27	15.5	8.6	19	34.9	52.5	14.8	49.8	21.7	19.3	55	64	34	20.3	8.2	57.6	14.6	26.8	35.6	19.1
hsa-miR-505-3p	0.550231	0.955875	0.15559	1.11388	240.3	80.7	266.8	91	152.7	183.8	203.5	191.1	251.8	371.1	255.3	391.8	217	184.8	365.8	167.6	140	374.7	277.4	329.8	189.1	290
hsa-miR-197-3p	0.551075	0.955875	0.150416	1.10989	829.4	274.7	921.6	313.8	555.9	538.9	862.5	628.2	1414.4	787.4	917.1	843.5	1120.9	625.4	562.9	843.1	1107.8	902.2	1148.5	420.5	1379.3	1008.6
hsa-miR-6087	0.551417	0.955875	0.281837	1.21574	73.1	46.7	86.5	32.2	46.3	66.6	62	3.9	96.3	131.2	137.6	47.2	19.1	120.8	87	86.3	20.6	69.2	107.1	91.9	131.3	98.8
hsa-miR-30a-3p	0.551538	0.955875	-0.134583	-1.09778	303.7	70.4	275.8	84.8	272.8	339.2	193.8	350.9	448	226.3	318.7	318.6	291.9	277.1	416.1	208.2	193.6	292.6	189.8	273.8	251.4	380.8
hsa-miR-654-3p	0.551832	0.955875	0.235339	1.17718	520.8	298.2	613.4	338.6	430.7	497.7	511.7	1047.3	299.9	905.1	325.9	783.6	136	270	484.1	848.2	601.3	187.3	214.1	806.7	560.6	1204.5
hsa-miR-30b-5p	0.554153	0.955875	0.129717	1.09408	1678.1	336.5	1835.3	733.3	1999	1413.7	1192	1493.8	1684.7	1606.5	1559	2244.4	2117.3	1471	3346.4	1274.8	1153.1	2331.8	1382.1	1849.6	1359.2	1985.2
hsa-miR-1306-5p	0.555595	0.955875	-0.216738	-1.1621	72.6	33.1	63.8	35.3	94.4	91.9	108.5	30.6	48.1	81.5	36.2	34.6	122.3	78.2	34	121.9	111.2	51.9	58.4	30.8	69	33.5
hsa-miR-654-5p	0.559491	0.955875	0.22837	1.17151	28.1	18.6	32.7	10.4	30.9	38	48.5	19.6	3.7	63.4	9.1	33.9	13	21.3	17.7	50.8	37.1	30.3	24.3	33.1	26.7	41.4
hsa-miR-532-5p	0.562583	0.955875	0.134762	1.09791	449.2	104.2	493.9	159.4	573.1	481.8	565.9	275.7	425.8	556.6	447.2	306	476	383.7	363.1	502.8	638.3	618.2	710.5	261.3	342.6	514.6
hsa-miR-130a-3p	0.563069	0.955875	0.142536	1.10384	3196.8	1062.9	3529.2	1480.9	2498.3	3065.2	2197.9	5524.9	3395.3	2579.5	4514	2843.1	3132.8	2217.2	2905.8	3961.5	3615.9	2127.1	1936.9	6685.3	3110	3890.8
hsa-miR-382-5p	0.565752	0.955875	0.253144	1.1918	636.1	529.4	756.4	393.6	629.7	659.3	676.4	613.4	199.9	2018.4	228.1	616	136.8	582.7	406.6	1269.7	836	304.1	301.7	838.1	818.7	1276.2
hsa-miR-24-2-5p	0.570555	0.955875	0.174059	1.12823	59.8	24.7	68.5	26.2	53.2	66.6	60.1	80.7	29.6	31.7	54.3	107.1	79.5	35.5	111.5	71.1	41.2	79.3	73	85	26.7	60.5
hsa-miR-15a-5p	0.572389	0.955875	-0.134592	-1.09778	986.5	253.3	898.7	351.3	1192.5	1191.8	1027.2	1069.3	696.1	769.3	744.2	1036.4	1441.8	696.4	1078.3	685.6	700.1	958.4	1075.5	1586	567.3	538.5
hsa-miR-487b-3p	0.574912	0.955875	0.247105	1.18682	148.6	100.3	175.5	124.7	118.4	136.3	135.7	202.1	44.4	366.6	63.4	244.8	132.2	42.6	150.9	177.8	82.4	86.5	77.9	383.4	91.2	353.7
hsa-miR-101-3p	0.575127	0.955875	-0.170699	-1.1256	7523.6	3260.6	6685.5	3371.6	11503.3	11170.3	6382.3	11253.5	8075.4	5195.2	4280.5	3306.8	4133.7	9934.6	5773.6	7928.1	8578.5	4836.5	13811	3811	3890.9	4854.8
hsa-miR-181c-3p	0.575785	0.955875	-0.189497	-1.14037	69.4	33.6	60.3	25.4	36	95.1	44.6	64.2	100	31.7	63.4	33.9	126.1	99.5	55.8	71.1	45.3	57.6	29.2	33.1	91.2	98.8
hsa-miR-101-5p	0.581388	0.955875	-0.253905	-1.19243	25	10.7	22.9	26.9	32.6	41.2	36.8	31.3	25.9	18.1	15.4	8.6	26	14.2	12.2	10.2	24.7	15.9	87.6	20	6.7	6.4
hsa-miR-32-3p	0.582117	0.955875	-0.155638	-1.11391	29.5	11.7	26.4	8.3	29.2	50.7	13.6	47	18.5	27.2	25.3	33.9	21.4	28.4	38.1	35.6	24.7	17.3	14.6	28.5	22.2	30.3
hsa-miR-145-5p	0.582938	0.955875	-0.329132	-1.25626	198.3	232.4	160.7	90	103	301.1	120.2	58	37	176.5	169.3	207.5	809.9	0	159.1	233.6	74.1	155.6	330.9	179.7	86.8	65.3
hsa-miR-760	0.584536	0.955875	-0.190176	-1.1409	24.8	10.2	21.5	11.3	12	34.9	38.8	21.2	7.4	36.2	21.7	22.6	24.5	28.4	12.2	30.5	16.5	21.6	9.7	9.7	33.4	38.2
hsa-miR-1277-3p	0.585186	0.955875	-0.186809	-1.13824	285.6	233.2	251.1	52.9	243.7	228.2	157	918.9	203.6	135.8	167.5	174.9	242.2	383.7	326.3	304.7	234.7	198.9	170.3	245.3	240.3	288.4
hsa-miR-20b-5p	0.587897	0.955875	-0.178611	-1.13179	279.2	160.6	247.1	102.8	681.2	358.2	370.2	180.2	240.7	181	194.6	157	165.8	262.9	327.7	208.2	247.1	301.2	428.2	196.3	102.3	165.7
hsa-miR-210-3p	0.590255	0.955875	0.182008	1.13446	417.8	201.6	472.6	188.4	308.9	614.9	381.8	280.4	573.9	651.7	209.1	175.6	264.4	717.7	123.7	685.6	675.4	557.7	564.5	345.7	384.9	442.9
hsa-miR-30e-5p	0.59054	0.955875	-0.115521	-1.08337	29616.3	9473.4	27337.7	7300.6	21831.3	37016.5	21846.8	40581.2	43072.6	23451	29351.2	19893.7	19608	39510.9	25830.1	35318.5	29236	19332.9	37165.2	16750.2	23616.7	31451.7
hsa-miR-376b-3p	0.593314	0.955875	-0.305967	-1.23625	70.8	66.5	56.3	42.9	53.2	41.2	65.9	177.8	0	199.1	26.3	83.8	39	21.3	28.6	55.9	49.4	31.7	19.5	149.5	31.1	84.4
hsa-miR-17-3p	0.601253	0.955875	-0.133382	-1.09686	192.1	82	175.3	36	147.6	171.2	162.8	398.7	177.7	235.3	145.8	145.7	109.3	227.4	152.3	152.4	230.6	164.3	228.7	183.1	137.9	153
hsa-miR-1260b	0.610421	0.955875	-0.212183	-1.15844	52.5	37.9	45.8	23.9	22.3	28.5	42.6	36	122.2	40.7	48.9	115.1	61.1	7.1	38.1	15.2	41.2	36	58.4	28	55.6	94
hsa-miR-324-3p	0.612956	0.955875	-0.111978	-1.08071	342.7	102.6	317.6	57.2	310.6	250.4	453.5	194.3	362.9	402.8	337.7	294.7	543.3	277.1	223	304.7	354.2	396.3	345.5	250.5	349.3	317.1
hsa-let-7e-3p	0.614869	0.955875	0.210137	1.1568	17.9	11.8	21.4	13.8	10.3	12.7	25.2	14.9	44.4	0	22.6	12.6	22.2	14.2	9.5	15.2	53.5	20.2	14.6	23.4	22.2	12.7
hsa-miR-99b-3p	0.615126	0.955875	0.204858	1.15257	37.6	22.7	42.8	22.5	25.7	9.5	65.9	32.1	70.3	67.9	38	20.6	31.3	14.2	12.2	45.7	49.4	53.3	24.3	68.5	71.2	17.5
hsa-miR-1908-5p	0.616425	0.955875	0.131052	1.09509	159	42	175.1	62.5	175	72.9	224.8	148.8	203.6	162.9	160.2	120.4	171.9	149.2	93.8	253.9	251.2	113.9	150.9	141.5	231.4	164.1
hsa-miR-664a-5p	0.618132	0.955875	0.210187	1.15684	21.1	14.8	25.4	13.2	20.6	9.5	27.1	12.5	7.4	40.7	18.1	28.6	46.6	0	27.2	45.7	8.2	40.4	9.7	20	26.7	25.5
hsa-miR-155-5p	0.619366	0.955875	0.157757	1.11555	175.5	58.8	195.2	104.6	241.9	95.1	122.1	145.7	207.3	126.7	137.6	277.4	202.5	199	363.1	208.2	94.7	252.2	77.9	149.5	304.8	111.5
hsa-miR-598-3p	0.619491	0.955875	-0.18788	-1.13909	81.1	45.9	69.9	37.6	24	34.9	46.5	91.7	74.1	49.8	164.8	72.5	132.2	120.8	82.9	30.5	49.4	83.6	43.8	151.2	55.6	62.1
hsa-miR-342-5p	0.620517	0.955875	0.169067	1.12433	24.7	11.5	28.7	10.8	39.5	22.2	29.1	9.4	40.7	18.1	26.3	11.3	35.9	14.2	19	35.6	32.9	36	38.9	18.3	37.8	11.2
hsa-miR-150-5p	0.621318	0.955875	0.259446	1.19702	997.1	871.1	1193.8	692.3	288.3	710	339.2	238.9	1829.1	1683.5	1126.2	202.9	2827.9	724.8	1267.3	746.6	1589.7	2340.4	1742.2	147.8	1027.8	688.3
hsa-miR-671-5p	0.643363	0.980959	0.116134	1.08383	76.6	18.5	81.6	26.7	66.9	82.4	87.2	48.6	92.6	90.5	53.4	74.5	63.4	106.6	118.3	76.2	61.8	95.1	48.7	51.3	113.5	87.6
hsa-miR-424-3p	0.646796	0.980959	0.193084	1.1432	64.6	37.2	75.7	54.5	66.9	110.9	93	19.6	118.5	45.3	81.5	69.2	19.9	21.3	44.9	60.9	90.6	50.4	204.4	50.8	66.7	36.6
hsa-miR-10b-5p	0.648114	0.980959	0.280215	1.21438	43.7	54.7	52.3	46.4	17.2	187	11.6	14.1	51.8	45.3	12.7	10.6	72.6	14.2	32.6	20.3	32.9	57.6	141.1	103.3	11.1	19.1
hsa-miR-141-3p	0.654487	0.980959	-0.206063	-1.15354	75.5	51.3	64.4	45.2	46.3	168	42.6	68.9	51.8	131.2	35.3	37.3	31.3	142.1	23.1	66	70	15.9	141.1	119.2	33.4	46.2
hsa-miR-431-5p	0.663355	0.980959	0.179656	1.13261	101.4	59.6	114.9	66.8	85.8	63.4	131.8	185.7	25.9	190.1	56.1	155.7	48.1	71.1	74.8	177.8	111.2	41.8	43.8	215.1	77.9	176.9
hsa-miR-550a-3p	0.663518	0.980959	-0.26954	-1.20542	70.9	54.2	60.2	53.7	123.5	88.8	188	9.4	74.1	54.3	6.3	36.6	71.1	56.9	29.9	30.5	98.8	108.1	155.7	5.1	37.8	15.9
hsa-miR-423-5p	0.665132	0.980959	0.137854	1.10027	3383.9	1956.9	3724.8	1428.6	3448.9	1886	4190.3	1253.4	2295.6	4267.5	3702.9	3344.7	7993.1	1456.8	2489.7	2585.1	3562.4	6434.7	4306.8	2780.1	5012.1	2627.3
hsa-let-7b-5p	0.678818	0.980959	-0.113519	-1.08186	13014.1	5300.3	12028.3	5333.8	25137.8	10136.9	15272.6	10338.6	10970.9	9729.8	11042.5	11017.9	7662.3	18831.6	17195.6	12113.1	7997.8	10194.6	9007.8	4764.3	21449.9	13503.2
hsa-let-7i-5p	0.681635	0.980959	-0.127041	-1.09205	9885.5	4571.5	9050.2	4630.8	15950.9	8010	6481.2	10798.4	8038.4	3792.4	9407.4	14667.9	4945.2	16763.7	19360.3	6130.2	6679.9	6767.6	4603.7	8533.1	11147.6	9179
hsa-miR-301a-3p	0.681774	0.980959	-0.100496	-1.07214	359.4	127.5	335.2	89	296.8	225.1	230.6	528.8	366.6	280.6	319.6	316.6	617.4	412.2	471.8	436.8	280	337.2	189.8	329.8	289.2	347.3
hsa-miR-379-5p	0.683633	0.980959	0.205693	1.15324	70.8	49.1	81	54.9	120.1	88.8	40.7	132.4	14.8	81.5	17.2	137.7	10.7	64	88.4	96.5	28.8	23.1	48.7	196.3	69	97.2
hsa-miR-28-5p	0.68616	0.980959	-0.139785	-1.10174	189.9	115.3	172.9	70.6	133.8	69.7	131.8	216.2	174	126.7	254.4	230.2	469.9	92.4	235.2	167.6	131.8	109.5	82.7	295.5	149.1	211.9
hsa-miR-22-5p	0.690322	0.980959	0.115238	1.08315	1033.2	393.5	1118.9	630.9	755	659.3	986.5	1310.5	903.4	968.5	1817	1522.7	762.6	646.7	1115	904	794.8	691.7	598.6	2593.5	1067.8	1185.4
hsa-miR-92a-3p	0.69566	0.980959	0.115563	1.0834	36795.8	14456.2	39866.2	18099	52394.8	34097.2	56450.6	14979.9	36437.5	47675.9	26066.7	22055.7	51314.5	26485.1	22687.7	37497.3	52018.6	53245.8	67711.9	15927	46501.5	23340.2
hsa-miR-185-5p	0.695994	0.980959	0.0982058	1.07044	2051	724.6	2197	418	2230.7	1122.1	2352.9	2762.1	1855	1927.9	2827.4	2573.7	2304.5	554.3	2060	1594.8	2166.2	2818.9	2136.4	2759	1830.9	2209.9
hsa-miR-3168	0.698453	0.980959	-0.271776	-1.20729	929.2	1002.9	768.7	643.3	389.5	1223.5	395.4	187.2	1573.6	2896.3	194.6	152.3	61.9	2217.2	357.6	1163.1	1536.1	288.2	1776.3	57.6	674.1	296.4
hsa-miR-7-5p	0.706289	0.980959	0.129822	1.09416	148.7	74.8	162.1	80.6	322.6	145.8	195.8	75.2	100	99.6	105.9	196.2	89.4	156.3	235.2	127	111.2	198.9	189.8	293.8	69	71.7
hsa-let-7a-5p	0.714513	0.980959	0.144656	1.10547	17153.5	10715.9	18959.6	14108.6	32481.8	10466.6	11134.7	6312.2	11152.3	12255	17656	35326.6	7141.9	27607.9	51715.9	9954.6	8006	19848.8	9241.4	19261.6	19552.3	14095.9
hsa-miR-127-3p	0.714841	0.980959	0.150511	1.10996	96.1	58.2	106	48.9	101.2	117.3	129.9	76.8	14.8	221.7	19	99.1	95.5	85.3	84.3	187.9	90.6	49	63.3	170.6	102.3	100.4
hsa-miR-629-5p	0.715556	0.980959	0.0964234	1.06912	246.5	86.5	262.8	66.3	266	253.6	341.1	161.4	244.4	217.2	279.8	230.2	80.2	390.8	214.8	218.4	292.4	198.9	335.8	190.6	364.8	286.8
hsa-miR-148b-5p	0.715934	0.980959	0.106339	1.07649	66.8	27.3	71.4	27.7	108.1	44.4	34.9	101.8	59.2	36.2	53.4	61.9	68.8	99.5	133.3	71.1	49.4	51.9	48.7	66.2	82.3	68.5
hsa-miR-550a-5p	0.7161	0.980959	-0.139972	-1.10188	22.4	12.4	20.3	10.4	44.6	9.5	32.9	8.6	22.2	18.1	20.8	7.3	24.5	35.5	16.3	10.2	24.7	31.7	38.9	11.4	13.3	15.9
hsa-miR-10a-5p	0.717246	0.980959	-0.121815	-1.0881	159.1	89.5	147.1	49.2	58.3	323.3	93	86.2	159.2	172	194.6	137.7	288.8	78.2	141.4	208.2	111.2	216.2	184.9	117.5	93.4	103.6
hsa-miR-338-3p	0.719254	0.980959	0.0957227	1.0686	122.7	46.5	132.4	36.9	61.8	88.8	87.2	203.7	133.3	149.3	99.6	132.4	185.7	85.3	112.9	137.1	115.3	123.9	219	98.1	122.4	130.7
hsa-miR-6852-5p	0.736602	0.980959	-0.107961	-1.0777	38.9	24.1	37.2	10.8	29.2	19	31	25.1	25.9	27.2	51.6	51.9	100.1	28.4	44.9	40.6	45.3	36	19.5	27.4	31.1	52.6
hsa-miR-182-5p	0.73966	0.980959	0.114972	1.08295	21.5	12.7	23.3	10.9	53.2	15.8	19.4	12.5	7.4	22.6	11.8	27.3	23.7	21.3	28.6	10.2	12.4	24.5	43.8	29.7	20	17.5
hsa-miR-2355-3p	0.740658	0.980959	0.10703	1.07701	116.1	50.8	125	61.3	96.1	88.8	56.2	181	140.7	72.4	199.2	165	76.4	85.3	118.3	91.4	111.2	67.7	68.1	199.1	106.8	237.4
hsa-miR-181a-2-3p	0.742985	0.980959	-0.101506	-1.07289	34.9	16.4	32	11.7	17.2	25.4	25.2	20.4	25.9	40.7	39.8	32.6	51.2	71.1	50.3	25.4	41.2	27.4	38.9	16	20	36.6
hsa-miR-16-5p	0.745547	0.980959	-0.069286	-1.0492	29693.1	8899.6	28303	9364.8	46962.3	27878.1	35749.2	27001.1	31879.5	24043.9	37384.4	26420.8	25519.7	14091.7	26217.6	25252.2	27786.3	24825.1	50796.1	27677.8	22397.6	21471.3
hsa-miR-374b-5p	0.745803	0.980959	-0.114751	-1.08279	638.6	384.6	589.7	305.1	514.8	367.7	350.8	886	514.7	289.6	779.5	749.7	1564.1	369.5	1003.5	294.6	304.8	497.2	335.8	1058.3	516.1	707.4
hsa-miR-7704	0.750302	0.980959	0.18558	1.13727	39.6	39.7	43.3	31.4	20.6	47.5	17.4	4.7	129.6	27.2	42.6	7.3	13.8	85.3	65.3	66	20.6	30.3	102.2	10.3	20	31.9
hsa-miR-454-5p	0.750769	0.980959	0.0942144	1.06748	25.9	11	29.2	10.2	22.3	15.8	17.4	28.2	37	31.7	42.6	21.3	35.1	7.1	21.8	30.5	49.4	20.2	34.1	17.7	26.7	33.5
hsa-let-7g-5p	0.752744	0.980959	0.0867693	1.06199	11942.4	4589.8	12681.5	5962	19302.1	8117.8	7163.4	12466.9	9349.1	6937.6	13797.4	18795.5	8968.8	14525.2	24727.3	8756	6918.8	10366.1	6730.3	13543.4	15854.9	14554.8
hsa-miR-766-5p	0.752783	0.980959	0.118166	1.08535	18.7	9.7	21.8	12	34.3	6.3	31	15.7	11.1	13.6	26.3	20	22.2	7.1	32.6	30.5	16.5	14.4	14.6	6.3	42.3	17.5
hsa-miR-7-1-3p	0.75816	0.980959	0.119639	1.08646	52.1	28.4	57.6	20.6	39.5	31.7	40.7	40	59.2	72.4	67.9	63.9	105.4	0	57.1	40.6	53.5	73.5	77.9	86.1	24.5	47.8
hsa-miR-204-5p	0.760562	0.980959	-0.147162	-1.10739	30.8	23.2	28.6	21	24	15.8	5.8	71.3	48.1	63.4	37.1	9.3	12.2	21.3	12.2	76.2	16.5	37.5	24.3	26.8	24.5	11.2
hsa-let-7d-5p	0.761304	0.980959	0.107453	1.07732	3825	2090.5	4118.9	2684.6	7584.2	2174.5	2808.4	1829.9	2654.8	2416.6	3502.8	7043.2	2799.6	5436.3	10031	2524.2	1948	4464.7	1844.4	3212	5434.8	3492.5
hsa-miR-335-5p	0.765166	0.980959	0.112602	1.08118	1034.7	627.6	1118.9	741.4	413.5	1160.1	674.5	1076.3	570.2	1443.6	1200.5	675.2	2542.9	589.8	862.1	1549.1	1033.7	507.3	438	2739	1052.3	769.6
hsa-miR-93-3p	0.768748	0.980959	0.0950691	1.06812	122	69.9	131.6	40.5	120.1	53.9	162.8	74.4	114.8	126.7	114.1	108.4	294.9	49.7	108.8	96.5	160.6	184.5	136.3	69	120.1	176.9
hsa-miR-4433b-5p	0.770406	0.980959	-0.116986	-1.08447	2297.8	1178	2119	1257.5	1027.8	2589.7	3279.3	1507.2	3436	1475.3	2368.4	1108.9	4600.6	1584.7	3222.6	665.3	2837.5	3855.1	2116.9	357.1	2671.8	1225.2
hsa-miR-185-3p	0.779381	0.980959	0.0711919	1.05058	297.7	110.1	311.8	77.1	351.8	206	350.8	231.1	411	185.5	213.7	325.3	190.3	511.7	386.2	330.1	366.5	314.2	233.6	159.2	349.3	355.3
hsa-miR-1301-3p	0.783895	0.980959	-0.11394	-1.08218	134.8	113.3	125.1	60.9	97.8	53.9	122.1	61.1	111.1	122.2	131.3	178.9	434	35.5	159.1	86.3	53.5	223.4	68.1	106.7	193.5	109.9
hsa-miR-451a	0.783904	0.980959	-0.142362	-1.10371	274627	224987	248824	196078	608298	230401	734065	165661	248168	93270.1	93336.4	45303.4	258979	268788	176758	149883	315723	310458	671659	25140.1	121636	219338
hsa-miR-151a-3p	0.783968	0.980959	-0.0788608	-1.05618	875.3	577.5	829.6	160.1	604	485	761.7	680.7	625.7	724.1	1068.3	836.8	2448.1	518.8	819.9	594.2	811.3	998.7	613.2	891.7	872.1	1035.6
hsa-miR-181b-5p	0.787371	0.980959	-0.0642988	-1.04558	373.2	147.2	355.2	44.9	235.1	418.4	199.6	470	533.2	307.7	277.9	331.3	290.4	668	303.2	320	341.8	367.5	306.6	396.5	427.1	379.2
hsa-miR-99b-5p	0.798914	0.980959	0.077872	1.05546	239	109.2	252.2	87.5	151	196.5	329.5	90.1	240.7	389.2	220.9	206.2	423.3	142.1	140.1	213.3	317.1	332.9	204.4	312.1	355.9	141.8
hsa-miR-424-5p	0.801476	0.980959	-0.0961403	-1.06891	101.2	52.1	96	76.8	68.6	240.9	93	95.6	66.6	86	124.9	85.1	65.7	85.3	51.7	86.3	65.9	46.1	272.5	122.7	89	33.5
hsa-miR-374a-3p	0.801514	0.980959	-0.0936826	-1.06709	44.5	21.4	39.9	23	51.5	28.5	36.8	65.8	22.2	45.3	32.6	59.9	16.8	85.3	74.8	25.4	8.2	37.5	48.7	69.6	26.7	28.7
hsa-miR-625-3p	0.805621	0.980959	-0.112678	-1.08123	586.6	496.4	540.3	290.8	267.7	180.7	286.8	148.8	1840.2	873.4	517	641.9	498.2	611.1	834.9	446.9	325.3	723.5	374.7	106.1	522.8	987.8
hsa-miR-29a-3p	0.807885	0.980959	-0.0701286	-1.04981	3570	1476.6	3400	1413.8	1513.4	4009.8	1618.4	3048	4765.3	6055.1	4310.3	4548.7	2157	3673.9	2458.5	3037.2	2409.2	2814.5	6053.9	4884.1	1873.1	3669.4
hsa-miR-942-5p	0.810364	0.980959	0.065211	1.04624	47.6	18.6	49.9	11.3	48	19	67.8	36	40.7	27.2	77.9	62.5	39.7	56.9	51.7	50.8	49.4	60.5	29.2	49.6	66.7	41.4
hsa-miR-30d-3p	0.812455	0.980959	0.0767058	1.05461	26.8	12.3	28.1	10.9	6.9	25.4	17.4	47	40.7	22.6	29.9	27.3	36.7	14.2	24.5	30.5	16.5	27.4	14.6	45.6	24.5	41.4
hsa-miR-1249	0.81455	0.980959	0.107494	1.07735	30.4	16.2	32.8	24.5	22.3	57.1	31	11.8	25.9	18.1	29.9	12.6	38.2	56.9	29.9	50.8	41.2	15.9	29.2	5.7	80.1	9.6
hsa-miR-199b-3p	0.816634	0.980959	-0.0631224	-1.04472	3767.5	1578	3607	1289.9	2446.9	2459.7	2215.3	5300.1	3802.6	2593.1	6000.6	5817.9	4842.8	2195.8	4279.2	3179.4	3080.5	1820.2	2360.2	5164.3	3481.5	5490.5
hsa-miR-3613-3p	0.817466	0.980959	0.0758504	1.05398	33.8	14.4	36.5	17.3	53.2	25.4	48.5	21.9	25.9	18.1	28.1	28.6	59.6	28.4	34	15.2	41.2	51.9	53.5	14.8	57.8	23.9
hsa-let-7c-5p	0.828513	0.981159	0.0714841	1.0508	364.6	132.1	381.6	226.5	550.8	475.5	277.2	191.1	359.2	493.3	222.7	437.7	204.8	433.5	825.4	492.7	148.3	361.7	214.1	195.1	531.7	283.6
hsa-miR-15b-3p	0.829444	0.981159	-0.0437117	-1.03076	603.8	150	585.9	109.4	753.3	703.7	569.8	804.5	507.3	506.9	746.9	445	353.8	646.7	611.9	441.9	679.5	500.1	768.9	632.7	485	567.2
hsa-miR-1185-1-3p	0.831232	0.981159	0.103926	1.07469	251.9	206.4	271.6	164	262.5	339.2	244.2	778.6	88.9	244.4	105	226.2	38.2	191.9	205.3	492.7	325.3	62	68.1	432.4	193.5	393.5
hsa-miR-628-3p	0.832661	0.981159	-0.112333	-1.08097	31.9	38.1	30	18.7	30.9	6.3	9.7	13.3	7.4	31.7	41.6	37.9	133	7.1	17.7	10.2	24.7	53.3	9.7	55.9	44.5	23.9
hsa-miR-98-3p	0.839507	0.981159	0.0638838	1.04528	61.5	30.1	64.1	21.5	29.2	38	46.5	112.8	40.7	45.3	108.6	41.9	73.4	78.2	80.2	60.9	70	59.1	24.3	73.6	48.9	95.6
hsa-miR-152-3p	0.842319	0.981159	-0.0940813	-1.06739	199.9	149.3	187.7	114.1	125.3	53.9	236.5	129.3	88.9	262.5	213.7	393.1	481.4	14.2	199.9	187.9	78.2	213.3	97.3	443.9	149.1	132.2
hsa-let-7a-3p	0.843658	0.981159	-0.0681803	-1.04839	215.6	139.9	206.1	65.9	104.7	212.4	91.1	492.7	266.6	95	422.8	177.6	129.9	163.4	202.6	147.3	222.4	191.7	175.2	234.5	131.3	344.2
hsa-miR-126-3p	0.843797	0.981159	-0.0389502	-1.02737	21098.6	5906.6	20536.7	4897.7	14070.3	16514.5	13861.6	25259	24167	17156.1	28885	26820.5	27296.2	16955.6	25192.3	19772.1	17704.7	14548.3	13854.8	25910.3	21558.9	25752.5
hsa-miR-1304-3p	0.851252	0.982678	-0.0586281	-1.04147	45.9	23.9	44.2	9.9	18.9	28.5	75.6	42.3	88.9	40.7	67.9	41.2	19.1	35.5	39.4	45.7	53.5	38.9	38.9	30.2	62.3	44.6
hsa-miR-369-5p	0.851655	0.982678	0.0736713	1.05239	23	13.8	23.3	16.2	15.4	25.4	29.1	35.3	7.4	49.8	13.6	32.6	14.5	7.1	13.6	15.2	16.5	15.9	9.7	43.4	17.8	54.2
hsa-let-7b-3p	0.857452	0.982844	-0.0666696	-1.0473	197	119.1	188.3	83.1	175	399.4	207.4	70.5	248.1	398.2	94.2	98.5	129.9	149.2	87	284.4	205.9	190.2	316.3	85.6	189.1	148.2
hsa-let-7f-1-3p	0.864496	0.982844	-0.0449135	-1.03162	58.7	20.9	56.9	13.9	34.3	69.7	42.6	69.7	85.2	76.9	83.3	53.9	42.8	28.4	43.5	35.6	74.1	69.2	63.3	61.6	44.5	63.7
hsa-miR-652-3p	0.867002	0.982844	0.0579379	1.04098	1667	1009.5	1736	632.9	1024.4	564.2	1571.8	1019.1	1199.6	1692.5	2473.4	2940.2	3552.2	632.5	1905	1081.8	1182	1980.1	817.6	2447.5	2491.6	1982.1
hsa-miR-130b-5p	0.873956	0.982844	-0.0391427	-1.0275	171.1	49.4	166.2	43	156.1	85.6	219	144.9	207.3	167.4	118.6	171.6	184.9	255.8	194.4	182.8	201.8	197.4	141.1	96.4	202.4	113.1
hsa-miR-421	0.875296	0.982844	-0.0464903	-1.03275	215.9	87.7	209.6	73.3	207.6	117.3	189.9	201.3	225.9	153.9	344	297.3	336.2	85.3	220.3	203.2	185.3	196	77.9	341.2	253.6	199.2
hsa-miR-25-3p	0.877048	0.982844	0.039086	1.02746	10989.3	3639.1	11292	5209.5	18427	10469.7	15544	6421.1	10408.1	8625.6	9965.1	7364.5	10430.5	12237	7781.9	8116	13364	16014	21461.1	6696.7	8059.8	8842.8
hsa-miR-19b-3p	0.883479	0.982844	-0.0295943	-1.02073	7840.4	2592.5	7683.2	1308.8	7810.7	6181	8132.5	12004	6368.5	8431	7121.4	6253	12214.7	3887.1	6095.8	7709.7	8578.5	8365.8	9796.2	8184.6	6257.9	6476.8
hsa-miR-142-3p	0.886606	0.982844	0.0463757	1.03267	3325.6	1481	3432.8	2113.5	1892.6	2158.6	2589.4	5268.8	2184.5	2570.5	2893.5	6362.1	3171.7	4164.3	6896.7	2600.4	2120.9	3898.3	1810.3	6424.5	1652.9	2058.5
hsa-miR-128-3p	0.89016	0.982844	0.027008	1.0189	2001.6	549.4	2039.7	354.6	1403.6	1236.2	1548.6	1990.5	2580.7	2289.9	2831.9	2255.7	2379.4	1499.4	1909.1	1625.2	2458.6	2128.6	1669.2	1750.3	2240.2	2536.5
hsa-miR-326	0.890357	0.982844	-0.038101	-1.02676	985.9	326.1	959.7	398.1	351.8	824.1	941.9	907.1	1473.6	846.3	1335.4	771.6	1192	1215.2	762.8	685.6	1680.3	1173.1	501.2	575.1	1159	1140.8
hsa-miR-106b-3p	0.897123	0.982844	-0.0297033	-1.0208	906.4	271.4	888.7	269.8	1441.3	954.1	1135.8	685.4	910.8	597.4	986.8	618	661.7	1073	917.8	843.1	1000.8	841.6	1440.5	476.9	792	796.6
hsa-let-7a-2-3p	0.902026	0.982844	-0.0704004	-1.05001	175.5	141.7	166.7	144.2	176.7	168	145.4	44.7	329.5	276.1	59.8	39.9	52.7	461.9	58.5	289.5	205.9	85	447.7	21.1	160.2	65.3
hsa-miR-20a-5p	0.903338	0.982844	0.0252553	1.01766	3007.7	789	3059.8	922.7	4236.5	3011.3	2884	3486.7	2628.9	1796.6	2555.8	3187.7	2154	4135.9	4450.5	2635.9	2532.8	2187.7	2866.3	4594.3	2573.9	2636.9
hsa-miR-186-5p	0.907055	0.982844	0.0220254	1.01538	5790.7	1396.4	5879	1380.9	5123.7	4066.8	4756.2	5650.3	7575.6	3769.7	6759.3	7165	5550.3	7490	7919.3	4906.2	5955.1	5146.3	3902.9	5065	7454.7	6682.3
hsa-miR-130b-3p	0.913735	0.982844	0.0279342	1.01955	590.3	196.6	602.3	243.1	509.6	386.7	482.6	865.6	514.7	633.6	770.4	584.1	871.1	284.3	557.5	594.2	498.3	376.1	428.2	1165.6	567.3	630.9
hsa-miR-200c-3p	0.916632	0.982844	0.0286573	1.02006	83.9	34.4	85.8	13.7	87.5	117.3	73.6	36.8	59.2	131.2	74.2	98.5	125.3	35.5	92.5	66	90.6	74.9	87.6	87.3	111.2	76.5
hsa-miR-199a-3p	0.918733	0.982844	-0.0265576	-1.01858	7598.8	3093.7	7461.1	2504.4	4958.9	5087.5	4541.1	10713.8	7842.1	5131.9	11970.5	11500.1	9658.8	4583.5	8853.4	6470.5	6647	3823.3	5182.8	10540.8	7196.7	10974.6
hsa-miR-425-5p	0.923113	0.982844	0.0275776	1.0193	2413.5	1493.1	2461.4	710.2	1777.7	1860.7	2806.4	1097.5	1918	2366.8	2037.9	2388.1	6432.1	1449.7	2444.9	2026.5	2285.7	3824.8	3250.8	2118.3	1946.6	1794.1
hsa-miR-28-3p	0.925419	0.982844	-0.0202704	-1.01415	953.3	239.8	940.5	261.4	830.5	570.6	1015.6	902.4	1284.8	914.1	1072.8	1193.4	1151.5	596.9	1263.2	888.8	943.1	1111.1	691	643	1297	686.7
hsa-miR-340-5p	0.936976	0.982844	-0.0215053	-1.01502	567.3	323	558.6	127.2	387.8	523	317.9	1446.8	466.5	610.9	609.3	437.7	389.7	483.2	639.1	421.5	490.1	533.2	394.2	783.3	627.3	580
hsa-miR-381-3p	0.938361	0.982844	0.036286	1.02547	501.9	394.8	514.5	308.1	408.4	564.2	348.9	1328.6	199.9	1059	239.9	480.3	84	305.6	360.3	792.3	502.4	113.9	219	774.2	364.8	989.4
hsa-miR-30e-3p	0.938837	0.982844	-0.0201976	-1.0141	148.3	43.1	145	53.5	142.4	117.3	73.6	215.4	185.1	108.6	155.7	144.4	141.4	199	250.2	86.3	94.7	134	107.1	147.2	162.4	178.4
hsa-miR-181d-5p	0.939081	0.982844	0.0231999	1.01621	269.9	112.4	273	118.1	255.7	177.5	174.4	202.9	340.6	194.6	202.8	244.8	386.6	518.8	311.4	386	210	308.4	111.9	123.2	444.9	288.4
hsa-miR-148a-3p	0.941918	0.982844	-0.0323467	-1.02267	537.4	330.4	525.3	463.1	315.7	504	317.9	506	277.7	1135.9	508.8	716.4	1006.3	85.3	270.6	360.6	263.6	363.2	759.2	1597.4	253.6	334.6
hsa-miR-1296-5p	0.94334	0.982844	-0.0221835	-1.0155	71.5	33.9	71.5	20.5	54.9	22.2	67.8	59.5	103.7	45.3	104.1	99.1	123	35.5	63.9	60.9	57.7	86.5	68.1	41.1	104.6	89.2
hsa-miR-532-3p	0.944391	0.982844	0.042816	1.03012	29.3	28.7	32.7	27.8	24	72.9	62	4.7	18.5	0	12.7	17.3	73.4	7.1	9.5	15.2	41.2	44.7	92.5	9.7	31.1	17.5
hsa-miR-18a-3p	0.947677	0.982844	0.0236694	1.01654	141.2	80.7	144.4	71.2	284.8	142.6	277.2	65.8	177.7	113.1	80.6	81.2	96.3	92.4	106.1	111.7	164.7	220.5	272.5	55.9	126.8	97.2
hsa-miR-136-3p	0.949709	0.982844	-0.0333009	-1.02335	260.8	236.4	254.7	152.2	135.6	466	135.7	788.8	51.8	411.8	96.9	173	42.8	305.6	153.7	472.3	280	47.6	136.3	425.6	166.8	355.3
hsa-miR-4286	0.949935	0.982844	-0.0281096	-1.01968	37.3	24.8	36.7	25.2	15.4	25.4	46.5	15.7	48.1	67.9	16.3	37.9	85.6	14.2	25.8	35.6	57.7	43.2	4.9	26.2	84.5	15.9
hsa-miR-1180-3p	0.950083	0.982844	0.033441	1.02345	42.5	35.5	43.2	29.9	101.2	41.2	65.9	7.8	29.6	99.6	13.6	13.3	9.9	42.6	19	35.6	57.7	64.9	102.2	31.9	15.6	19.1
hsa-miR-139-5p	0.957857	0.985066	0.0199458	1.01392	191.8	121.9	194.4	108.3	140.7	114.1	168.6	94.8	88.9	199.1	248.1	256.8	493.6	113.7	182.2	55.9	131.8	220.5	146	269.9	137.9	411.1
hsa-miR-337-5p	0.958797	0.985066	-0.0277824	-1.01944	51.1	45.3	49.6	38	25.7	69.7	31	140.2	22.2	117.7	23.5	55.2	4.6	21.3	34	76.2	32.9	11.5	34.1	132.4	31.1	44.6
hsa-miR-377-3p	0.962511	0.985506	-0.0242008	-1.01692	242.2	193.5	237.9	147.2	178.5	393.1	157	573.4	103.7	547.6	92.3	208.9	25.2	142.1	127.8	411.4	271.8	41.8	107.1	417	164.6	361.7
hsa-miR-548e-5p	0.967443	0.986928	-0.0102108	-1.0071	23.8	7.6	23.9	6.5	18.9	12.7	15.5	25.1	37	27.2	26.3	29.9	16.8	28.4	24.5	35.6	16.5	21.6	29.2	17.7	26.7	19.1
hsa-miR-766-3p	0.970525	0.986928	-0.0123551	-1.0086	136.5	80.1	136.4	41.2	106.4	66.6	118.2	83	218.5	104.1	117.7	190.9	310.2	49.7	159.1	116.8	135.9	185.9	107.1	61	180.2	145
hsa-miR-126-5p	0.973769	0.986928	0.00763936	1.00531	18979.1	7347.2	19079.7	5915.2	13308.5	14378.1	11188.9	33238.9	18935.2	17844	29450.8	21043.9	11685.2	18717.9	19137.3	18365.2	18923.7	14368.2	14190.6	32154.6	21198.5	14299.9
hsa-miR-376c-3p	0.980108	0.989472	0.0197761	1.0138	167.1	205	167	254.3	65.2	9.5	166.7	128.5	3.7	669.8	87.8	328.6	211.7	0	40.8	152.4	49.4	56.2	48.7	789	84.5	114.7
hsa-miR-1537-3p	0.982876	0.989472	-0.00730442	-1.00508	21.9	9.4	21.7	14.4	13.7	19	15.5	18	29.6	13.6	27.2	25.9	13.8	42.6	20.4	5.1	16.5	20.2	53.5	10.8	24.5	22.3
hsa-miR-486-5p	0.989569	0.992878	0.00691595	1.00481	10947.9	7602.4	11002.5	8872.9	25935.7	10409.5	20819.6	2186.3	12289	9566.9	4304	2514.5	9735.2	11718.2	4405.6	9477.2	19726.8	19030.3	24707	1022.9	5523.8	4126.6
hsa-miR-744-5p	0.998964	0.998964	0.000378233	1.00026	1724.4	532.2	1725.8	766.4	2429.7	741.7	2310.3	1386.5	2188.2	1778.5	1320	1518.7	2099.7	1471	1429.1	2265.2	2503.9	1709.2	861.4	515.2	2674	1848.2

## Sheet: ADENOvsSCLC_Analysis 
Filt. P<0.05	Entity_ID	PValue	FDR	logFC	LinearFC	avg_Adeno	sd_Adeno	avg_SCLC	sd_SCLC	L0049SF_S1	L0052SF_S4	L0054SF_S6	L0057SF_S9	L0081SF_S33	L0085SF_S37	L0090SF_S42	L0092SF_S44	L0093SF_S45	L0094SF_S46	L0055SF_S7	L0056SF_S8	L0078SF_S30	L0086SF_S38	L0087SF_S39	L0089SF_S41	L0091SF_S43	L0096SF_S48
	hsa-miR-429	0.00468495	0.702742	2.38435	5.22109	27.7	29.2	137.7	269	29.2	107.8	7.8	18	29.6	18.1	25.3	12	8.4	21.3	12.2	101.6	49.4	17.3	63.3	799.3	15.6	43
	hsa-miR-375	0.0358598	0.955875	2.10085	4.28961	435.2	907.1	1856.8	1709.6	44.6	2894	69.8	20.4	144.4	936.8	66.1	25.9	43.6	106.6	77.5	2971.1	1412.6	737.9	4336	4136.2	760.8	422.2
	hsa-miR-200a-3p	0.0269027	0.955875	1.58994	3.01038	56.9	60.9	166.6	271.8	29.2	225.1	73.6	32.9	44.4	45.3	22.6	29.3	24.5	42.6	31.3	142.2	103	50.4	136.3	827.8	17.8	23.9
	hsa-miR-200b-3p	0.0475376	0.955875	1.28543	2.43755	45.4	34.4	107.5	179.4	78.9	117.3	31	14.1	18.5	76.9	29.9	29.9	43.6	14.2	43.5	45.7	16.5	41.8	97.3	547.7	35.6	31.9
	hsa-miR-133a-3p	0.0179126	0.955875	1.18246	2.26964	186.2	100.2	425.1	380.7	90.9	53.9	339.2	162.2	122.2	276.1	287	262.1	190.3	78.2	1203.4	619.6	238.9	113.9	219	220.2	669.6	116.3
	hsa-miR-92b-3p	0.0242471	0.955875	0.694315	1.61812	272.2	63.1	441.3	189.1	319.2	339.2	329.5	145.7	318.4	235.3	285.2	223.5	305.6	220.3	106.1	579	411.8	377.6	574.2	611.6	618.4	251.7
	hsa-miR-192-5p	0.0371605	0.955875	-1.28137	-2.43069	753.8	1024.9	310.9	235.3	628	1331.3	395.4	306.3	422.1	3507.2	250.8	149.7	220.1	326.9	193.1	248.9	325.3	258	866.2	110.7	175.7	309.1
	hsa-miR-100-5p	0.0388357	0.955875	-1.31768	-2.49266	87	97.9	34.9	21.6	46.3	275.8	19.4	16.5	85.2	258	19.9	24.6	45.8	78.2	44.9	76.2	16.5	37.5	48.7	11.4	26.7	17.5
	hsa-miR-486-3p	0.0382988	0.955875	-1.50564	-2.8395	312.6	537.1	111.5	71.3	346.6	76.1	315.9	29	174	108.6	86	57.9	1810.9	120.8	66.6	96.5	131.8	256.5	160.6	39.4	91.2	49.4
	hsa-miR-194-5p	0.0410353	0.955875	-1.7799	-3.43401	53.2	76.9	16.4	25.3	39.5	117.3	29.1	8.6	18.5	248.9	7.2	9.3	53.5	0	10.9	5.1	0	15.9	77.9	10.3	6.7	4.8
	hsa-miR-4532	0.0227791	0.955875	-2.13058	-4.37892	227.4	397.4	53.2	46.2	17.2	126.8	42.6	58.8	266.6	1294.3	16.3	18	21.4	412.2	21.8	101.6	41.2	30.3	146	13.1	28.9	43
	hsa-miR-146a-5p	0.0249959	0.955875	-2.44694	-5.45258	936.2	2441.4	169.2	199.8	116.7	310.6	151.2	34.5	44.4	126.7	133.1	433.7	7876.2	135	89.7	71.1	32.9	129.7	68.1	635	73.4	253.3
	hsa-miR-122-5p	0.00367627	0.702742	-3.39991	-10.5554	10890.6	24981.3	1033	713.1	5792.9	12964.3	478.7	582.8	1332.9	81105.6	291.5	1626.4	545.6	4185.6	1282.3	954.8	778.4	285.3	2389.4	146.6	916.5	1510.4
Filt. (|LinearFC|>1.5)	Entity_ID	PValue	FDR	logFC	LinearFC	avg_Adeno	sd_Adeno	avg_SCLC	sd_SCLC	L0049SF_S1	L0052SF_S4	L0054SF_S6	L0057SF_S9	L0081SF_S33	L0085SF_S37	L0090SF_S42	L0092SF_S44	L0093SF_S45	L0094SF_S46	L0055SF_S7	L0056SF_S8	L0078SF_S30	L0086SF_S38	L0087SF_S39	L0089SF_S41	L0091SF_S43	L0096SF_S48
	hsa-miR-429	0.00468495	0.702742	2.38435	5.22109	27.7	29.2	137.7	269	29.2	107.8	7.8	18	29.6	18.1	25.3	12	8.4	21.3	12.2	101.6	49.4	17.3	63.3	799.3	15.6	43
	hsa-miR-375	0.0358598	0.955875	2.10085	4.28961	435.2	907.1	1856.8	1709.6	44.6	2894	69.8	20.4	144.4	936.8	66.1	25.9	43.6	106.6	77.5	2971.1	1412.6	737.9	4336	4136.2	760.8	422.2
	hsa-miR-200a-3p	0.0269027	0.955875	1.58994	3.01038	56.9	60.9	166.6	271.8	29.2	225.1	73.6	32.9	44.4	45.3	22.6	29.3	24.5	42.6	31.3	142.2	103	50.4	136.3	827.8	17.8	23.9
	hsa-miR-200b-3p	0.0475376	0.955875	1.28543	2.43755	45.4	34.4	107.5	179.4	78.9	117.3	31	14.1	18.5	76.9	29.9	29.9	43.6	14.2	43.5	45.7	16.5	41.8	97.3	547.7	35.6	31.9
	hsa-miR-133a-3p	0.0179126	0.955875	1.18246	2.26964	186.2	100.2	425.1	380.7	90.9	53.9	339.2	162.2	122.2	276.1	287	262.1	190.3	78.2	1203.4	619.6	238.9	113.9	219	220.2	669.6	116.3
	hsa-miR-92b-3p	0.0242471	0.955875	0.694315	1.61812	272.2	63.1	441.3	189.1	319.2	339.2	329.5	145.7	318.4	235.3	285.2	223.5	305.6	220.3	106.1	579	411.8	377.6	574.2	611.6	618.4	251.7
	hsa-miR-192-5p	0.0371605	0.955875	-1.28137	-2.43069	753.8	1024.9	310.9	235.3	628	1331.3	395.4	306.3	422.1	3507.2	250.8	149.7	220.1	326.9	193.1	248.9	325.3	258	866.2	110.7	175.7	309.1
	hsa-miR-100-5p	0.0388357	0.955875	-1.31768	-2.49266	87	97.9	34.9	21.6	46.3	275.8	19.4	16.5	85.2	258	19.9	24.6	45.8	78.2	44.9	76.2	16.5	37.5	48.7	11.4	26.7	17.5
	hsa-miR-486-3p	0.0382988	0.955875	-1.50564	-2.8395	312.6	537.1	111.5	71.3	346.6	76.1	315.9	29	174	108.6	86	57.9	1810.9	120.8	66.6	96.5	131.8	256.5	160.6	39.4	91.2	49.4
	hsa-miR-194-5p	0.0410353	0.955875	-1.7799	-3.43401	53.2	76.9	16.4	25.3	39.5	117.3	29.1	8.6	18.5	248.9	7.2	9.3	53.5	0	10.9	5.1	0	15.9	77.9	10.3	6.7	4.8
	hsa-miR-4532	0.0227791	0.955875	-2.13058	-4.37892	227.4	397.4	53.2	46.2	17.2	126.8	42.6	58.8	266.6	1294.3	16.3	18	21.4	412.2	21.8	101.6	41.2	30.3	146	13.1	28.9	43
	hsa-miR-146a-5p	0.0249959	0.955875	-2.44694	-5.45258	936.2	2441.4	169.2	199.8	116.7	310.6	151.2	34.5	44.4	126.7	133.1	433.7	7876.2	135	89.7	71.1	32.9	129.7	68.1	635	73.4	253.3
	hsa-miR-122-5p	0.00367627	0.702742	-3.39991	-10.5554	10890.6	24981.3	1033	713.1	5792.9	12964.3	478.7	582.8	1332.9	81105.6	291.5	1626.4	545.6	4185.6	1282.3	954.8	778.4	285.3	2389.4	146.6	916.5	1510.4

## Sheet: NSCLCvsSCLC_All_miRNAs
Entity_ID	PValue	FDR	logFC	LinearFC	avg_AdenoSquam	sd_AdenoSquam	avg_SCLC	sd_SCLC	L0049SF_S1	L0051SF_S3	L0052SF_S4	L0053SF_S5	L0054SF_S6	L0057SF_S9	L0074SF_S26	L0076SF_S28	L0077SF_S29	L0079SF_S31	L0081SF_S33	L0082SF_S34	L0083SF_S35	L0085SF_S37	L0088SF_S40	L0090SF_S42	L0092SF_S44	L0093SF_S45	L0094SF_S46	L0095SF_S47	L0055SF_S7	L0056SF_S8	L0078SF_S30	L0086SF_S38	L0087SF_S39	L0089SF_S41	L0091SF_S43	L0096SF_S48
hsa-miR-375	0.00111776	0.325267	2.88617	7.39305	265.2	726.6	1944.8	1883.5	50	68.2	3230.9	35.5	74.9	19.2	40	18	49	42.3	147.1	33.9	13.7	945.5	160.1	69.5	24.9	41.5	109.3	131.4	75.7	3002	1413.5	771	5137.8	4052.2	717.6	389
hsa-miR-122-5p	0.0204228	0.986896	-2.55619	-5.88151	6255.4	18128.9	1065.7	830.7	6488.1	6674.8	14473.4	480.6	513.7	548.2	516.4	563.1	704.1	278.4	1358.3	1186.7	365.8	81857.7	1846	306.4	1560.9	519.6	4291.6	574.9	1252.9	964.7	778.9	298.2	2831.2	143.6	864.5	1391.5
hsa-miR-21-3p	0.0246239	0.986896	-0.520609	-1.43456	338.3	116.2	236.2	70.9	230.6	272.9	410.5	216.1	210	501.7	320	347.1	283.7	477.3	577.3	224.3	374.4	205.5	343.5	355.9	293	209.6	553.8	358.1	272.4	318.2	309.1	117.5	213.4	162.6	220.3	275.9
hsa-miR-200a-3p	0.0300357	0.986896	1.45111	2.73418	65.4	117.8	167.7	265.8	32.7	514.9	251.3	12.9	79	30.9	29.1	10.3	26.5	17.4	45.3	28.7	13.7	45.7	33.4	23.8	28.1	23.3	43.7	16.4	30.6	143.7	103	52.7	161.5	811	16.8	22
hsa-miR-181a-3p	0.0353058	0.986896	-0.697036	-1.62117	53.6	30.8	31.4	14.2	23.1	62	60.2	19.4	22.9	48.6	72.7	30.9	79.6	116.8	45.3	36.5	55	27.4	71.7	44.7	36.4	40.8	138.4	39.4	34.5	30.8	16.5	55.7	11.5	38.6	39.9	23.5
hsa-miR-382-3p	0.0363959	0.986896	0.835489	1.78446	31.9	19.7	57	47.2	25	37.2	10.6	29	35.4	62.6	40	25.7	40.8	12.4	15.1	41.7	77.3	63.9	25	22.8	42.1	10.9	0	19.7	33.2	41.1	33	13.6	57.7	96.7	25.2	155.6
hsa-miR-33a-5p	0.0368456	0.986896	-0.660664	-1.58081	798.3	418.4	505.6	224.2	278.7	688.6	1022.7	857.9	430.5	1542.8	1694.8	835.6	710.3	474.8	962.1	782.4	599.3	493.3	490.3	615.6	466	353.7	1661.3	1005.2	450.4	892.9	667.6	179.2	467.1	320.8	413.4	653.2
hsa-miR-151a-5p	0.0395179	0.986896	0.731098	1.6599	93.6	54.9	156.1	102.3	161.4	43.4	28.3	54.8	97.7	56.7	61.8	144	63.3	89.5	49	75.6	58.4	82.2	186.8	139.9	204.3	177.6	29.1	69	304.2	92.4	107.1	305.7	40.4	203.4	90.2	105.7
hsa-miR-22-3p	0.0524403	0.986896	-0.280457	-1.21458	30691.5	6756.9	25269.7	4290.5	21509.1	18293.8	36491.5	43476.8	25155.7	30358.3	25047.1	28780.5	29018.4	30414.9	38453.9	34851.4	37662.2	29555.9	25777.9	41904	26124.7	24118.8	31549.2	35285.4	22182.1	23702.7	30190.6	18947.5	29165.8	27994.1	21119.4	28855.2
hsa-miR-32-5p	0.0537119	0.986896	-0.471288	-1.38635	133.8	50.2	97.5	37.1	115.3	117.9	251.3	109.7	87.3	252	207.3	102.8	138.8	136.7	128.3	151.3	125.4	105.1	105.1	115.1	83	86.6	167.6	88.7	81	107.8	119.5	60.2	173	99.5	77.6	61.6
hsa-miR-542-5p	0.0698211	0.986896	-0.615357	-1.53194	25.1	10.4	18	12.8	13.5	31	28.3	22.6	31.2	11.8	36.4	10.3	26.5	32.3	45.3	36.5	27.5	9.1	31.7	31.4	17.9	12.4	14.6	32.9	4	20.5	20.6	7.5	46.1	15.6	14.7	14.7
hsa-miR-92b-3p	0.0732122	0.986896	0.485746	1.40031	319.6	136.4	448.8	201.2	357.5	241.9	378.6	399.9	353.5	137	189.1	285.4	430.6	410.1	324.5	344.3	314.3	237.5	175.1	299.7	214.5	291.1	225.9	781.9	103.6	585	412.1	394.6	680.4	599.2	583.3	231.9
hsa-miR-199b-5p	0.0787052	0.986896	0.603513	1.51941	36.3	14.7	57.4	62	40.4	43.4	31.8	19.4	31.2	48.6	69.1	23.1	36.7	44.7	56.6	28.7	17.2	9.1	38.4	36.2	29.4	37.1	58.3	26.3	42.5	46.2	8.2	40.7	207.6	29.6	35.7	48.4
hsa-miR-4433b-3p	0.0810481	0.986896	-0.581987	-1.49691	172.3	92.1	115.4	43.6	115.3	74.4	159.2	377.4	359.8	247.6	43.6	185.1	234.7	174	256.6	127.8	146	100.5	68.4	232.2	63.2	115	174.9	190.5	170.1	82.1	156.6	156.6	121.1	46.4	104.9	85.1
hsa-miR-320b	0.087221	0.986896	0.390673	1.311	440.4	180	577.7	150.9	536.2	558.3	1005	528.9	461.7	181.2	349.1	483.4	489.8	514.5	260.3	320.8	252.4	461.3	401.9	656.6	273.2	336.2	349.7	387.6	512.8	626.1	630.5	561.7	697.7	481.8	805.7	305.3
hsa-miR-107	0.0893439	0.986896	0.498138	1.41239	152.9	54.2	214.3	148.8	190.3	167.5	99.1	48.4	170.5	108.3	218.2	180	136.7	174	150.9	99.1	113.3	123.3	205.1	200.8	280.3	166.7	145.7	78.8	502.2	61.6	86.5	292.1	126.9	326.4	151.1	167.3
hsa-miR-133a-3p	0.0907224	0.986896	0.726156	1.65423	254.4	190.7	421.7	367.8	101.9	167.5	60.2	206.4	363.9	152.5	498.2	480.8	114.3	765.6	124.5	138.2	82.4	278.6	570.3	301.6	251.5	181.2	80.1	167.5	1175.8	626.1	239	119	259.5	215.7	631.6	107.1
hsa-miR-320c	0.0985995	0.986896	0.376152	1.29788	276.4	101.2	358.6	95.2	292.1	310.2	474.2	354.8	253.7	119.4	200	349.7	336.8	442.5	143.4	221.7	140.8	347.1	246.8	407.3	211.3	161.6	262.3	253	275	395.1	428.6	337.3	322.9	371.1	524.6	214.3
hsa-miR-30c-5p	0.0991026	0.986896	0.333031	1.25966	3401.5	735.3	4284	2240.3	2913.5	3275.4	3390.1	2380.3	4080.3	1639.3	4542.4	3000.4	4069.7	4630.8	2814.6	3711.3	3276.6	3457.6	3331.9	3095.4	4415.8	3273.6	3803.4	2927	7400.2	2960.9	2934.2	7755.5	5322.3	3182.5	2146.6	2570.1
hsa-miR-345-5p	0.103401	0.986896	0.356892	1.28066	162.4	54.2	209.6	70.5	140.3	86.8	138	167.7	251.6	109.8	130.9	200.5	163.3	228.7	124.5	133	197.5	251.2	175.1	156.1	129	260.5	72.9	131.4	118.2	174.5	181.3	206.3	363.3	210.2	230.8	192.3
hsa-miR-146a-5p	0.104673	0.986896	-1.59364	-3.0181	509.6	1652	166.7	193.8	130.7	576.9	346.8	35.5	162.2	32.4	65.5	56.6	53.1	34.8	45.3	83.5	99.6	127.9	75	139.9	416.2	7502	138.4	69	87.7	71.8	33	135.5	80.7	622.1	69.2	233.4
hsa-miR-223-3p	0.106363	0.986896	0.282689	1.21646	107195	30318.6	130401	40973.3	73851.9	69726	68471	66527.8	93150.6	101641	95776.7	145561	98627.6	134503	130397	129539	145002	94710.4	117356	176090	110282	121406	69313.5	101960	112356	103945	125819	127063	224764	90895.6	118552	139814
hsa-miR-29c-5p	0.107124	0.986896	0.342429	1.26789	77.4	22.2	97.7	33.5	84.6	68.2	49.5	71	45.8	86.2	69.1	33.4	89.8	101.9	67.9	67.8	87.6	77.6	85	75.2	83.6	96.8	138.4	69	142.2	51.3	78.3	137	126.9	91.7	83.9	70.5
hsa-miR-1307-5p	0.1091	0.986896	-0.396645	-1.31644	2116.1	836	1607.9	520.4	886	1575.7	3128.2	2786.6	1370.5	3051	3393.2	2463.1	1414.4	2473.3	2810.8	1765.7	1707	1986.8	1159	1820.3	996.5	1261.3	3548.4	2723.4	1551.8	1821.7	2349	1289.1	2122	894.8	998.8	1836.2
hsa-miR-205-5p	0.114268	0.986896	-1.24285	-2.36665	116.5	141.8	49.4	57.9	71.1	248.1	268.9	16.1	8.3	8.1	101.8	15.4	22.5	156.6	34	281.7	25.8	63.9	8.3	17.1	114.9	50.2	262.3	555.2	15.9	10.3	45.3	12	103.8	1.7	167.9	38.2
hsa-miR-340-3p	0.123375	0.986896	0.369891	1.29226	233	74.2	299.3	173.8	140.3	223.3	148.6	138.7	193.4	165.8	385.5	239.1	293.9	246.1	222.6	187.8	252.4	246.6	283.5	227.4	298.1	198.7	408	161	633.7	236.1	177.2	506	207.6	234.7	146.9	252.5
hsa-let-7e-5p	0.123838	0.986896	0.562629	1.47696	312.1	182.5	459.1	371.6	430.5	316.4	70.8	293.5	422.2	153.3	283.7	293.1	146.9	382.8	249	143.4	219.8	269.5	822.1	514.8	623.7	160.1	291.4	154.4	643	159.1	185.4	487.9	207.6	1241.4	570.7	177.6
hsa-miR-486-3p	0.127946	0.986896	-0.919295	-1.89119	214.3	367.6	115.4	79	388.2	124.1	84.9	90.3	339	27.3	43.6	87.4	177.6	124.3	177.3	229.5	51.5	109.6	75	90.4	55.5	1724.9	123.9	161	65.1	97.5	131.9	268.1	190.3	38.6	86	45.5
hsa-miR-1287-5p	0.129193	0.986896	-0.454278	-1.3701	43.1	17.6	31.6	16.4	57.7	37.2	70.8	51.6	16.6	76.6	32.7	64.3	42.9	59.7	18.9	20.9	46.4	22.8	41.7	55.2	30.6	25.5	43.7	46	19.9	5.1	61.8	33.1	34.6	33.5	39.9	25
hsa-miR-760	0.129965	0.986896	-0.443067	-1.35949	29.2	12.6	21.2	10.2	13.5	37.2	38.9	22.6	41.6	19.9	18.2	30.9	32.7	37.3	7.5	36.5	25.8	36.5	21.7	22.8	21.7	23.3	29.1	65.7	12	30.8	16.5	22.6	11.5	9.5	31.5	35.2
hsa-miR-362-3p	0.133148	0.986896	-0.519441	-1.4334	37.6	22.1	27	13.2	21.1	12.4	74.3	67.7	25	56.7	21.8	36	30.6	59.7	22.6	41.7	10.3	86.8	18.3	33.3	17.2	37.8	21.9	55.8	18.6	15.4	49.5	18.1	46.1	24.6	23.1	20.5
hsa-miR-4532	0.135439	0.986896	-1.29664	-2.45656	134.1	294.1	56.2	54.6	19.2	62	141.5	0	45.8	55.3	58.2	5.1	49	27.3	271.7	44.3	36.1	1306.3	33.4	17.1	17.2	20.4	422.6	49.3	21.3	102.6	41.2	31.6	173	12.9	27.3	39.6
hsa-miR-100-5p	0.137989	0.986896	-0.902158	-1.86886	67	86.3	35.8	23.1	51.9	204.7	307.9	41.9	20.8	15.5	18.2	15.4	36.7	9.9	86.8	28.7	20.6	260.3	16.7	20.9	23.6	43.7	80.1	36.1	43.8	77	16.5	39.2	57.7	11.2	25.2	16.1
hsa-miR-1304-3p	0.146359	0.986896	-0.441306	-1.35783	59.8	32.3	44.3	9.1	21.1	49.6	31.8	148.4	81.1	39.8	29.1	90	44.9	79.5	90.6	60	65.3	41.1	53.4	71.4	39.6	18.2	36.4	105.1	38.5	46.2	53.6	40.7	46.1	29.6	58.8	41.1
hsa-miR-144-3p	0.148613	0.986896	-0.685109	-1.60782	1461.2	1083.3	912.6	864.8	4041.6	1650.1	4012.9	838.6	2071.4	1436.7	1120.2	516.8	1692	1049	1445	2923.6	716.1	954.6	518.6	466.3	302.6	719.1	1799.7	949.4	753.3	851.8	1351.7	891.5	2796.6	110.7	256	289.2
hsa-miR-19a-3p	0.1589	0.986896	-0.293873	-1.22593	5417.4	2021.8	4420.3	1296.5	5796.2	4776.6	6083.1	5815.2	4646	9092.6	11368.8	5478.9	5200.4	4914.2	4912.4	5993.3	4112.9	4439.6	3026.7	3301.9	2643.6	4346.3	7461.1	4937.5	3612.4	5644.7	5748.8	3862.7	6440.9	3358.6	3458	3236.5
hsa-miR-338-5p	0.170578	0.986896	0.579931	1.49478	23.1	13.8	36.8	33.8	11.5	6.2	46	38.7	20.8	26.5	0	18	16.3	22.4	26.4	46.9	1.7	27.4	30	42.8	29.4	17.5	7.3	26.3	15.9	5.1	20.6	33.1	115.3	29.6	42	32.3
hsa-miR-143-5p	0.171474	0.986896	-0.485359	-1.39993	60.2	33.9	44.4	20.7	57.7	43.4	95.5	25.8	79	161.4	58.2	64.3	34.7	84.5	45.3	20.9	61.8	18.3	111.7	57.1	39.6	50.2	58.3	36.1	67.8	56.4	53.6	6	63.4	40.8	42	25
hsa-miR-181a-5p	0.181706	0.986896	-0.268625	-1.20466	3808	1383.8	3159.7	711.7	2815.5	3846.1	3191.9	2251.2	1913.3	3670.6	4622.4	3234.4	4351.3	7422.3	5433	2699.3	4130.1	3338.8	4922.8	2868.9	3397.6	3436.6	6244.3	2368.6	3536.7	2683.8	2357.2	4633.7	2877.4	3031.6	3432.8	2724.2
hsa-miR-192-5p	0.18311	0.986896	-0.738805	-1.66879	543.8	774.2	327.6	291	703.4	831.3	1486.3	167.7	424.3	288.1	152.7	156.8	447	166.5	430.1	451.2	159.7	3539.8	165.1	263.6	143.6	209.6	335.2	354.8	188.7	251.4	325.6	269.6	1026.4	108.4	165.8	284.8
hsa-miR-136-5p	0.187693	0.986896	-0.711206	-1.63717	121.1	128.7	73.8	45.5	94.2	68.2	141.5	80.6	66.5	277	556.4	66.8	155.1	24.9	18.9	60	293.7	169	70	20.9	81.7	10.2	123.9	42.7	63.8	138.6	82.4	24.1	40.4	138.1	25.2	77.8
hsa-miR-143-3p	0.188652	0.986896	-0.650232	-1.56942	833.1	842	533	366.4	657.3	3598	1316.4	345.1	372.3	2532.3	607.4	509.1	232.7	611.5	388.6	221.7	621.7	251.2	1115.6	965.8	266.2	832.6	910.8	305.5	625.8	944.2	490.4	54.2	1164.8	389.6	285.4	309.7
hsa-miR-99a-5p	0.190298	0.986896	-0.822776	-1.76881	201.9	316.4	114.6	79.9	82.6	787.8	566.2	116.1	81.1	52.3	29.1	56.6	67.4	59.7	196.2	91.3	92.7	1278.9	51.7	61.9	86.8	139.7	80.1	59.1	110.3	148.8	107.1	87.3	294.1	56.5	44.1	69
hsa-miR-26b-5p	0.193834	0.986896	0.394571	1.31455	3362.4	1599.6	4419.3	2484.9	4879.5	4851	2056	677.3	2545.5	5713.7	4262.4	2771.6	1875.6	1558.5	2392	2897.5	3882.8	2539.5	4694.3	5239.2	5999.1	4973	1799.7	1639.3	6418.4	3012.2	1961.6	3403.4	2531.4	9557	4507.1	3963
hsa-miR-200b-3p	0.194545	0.986896	0.905978	1.87381	62.8	137.8	108	175.7	88.4	632.7	130.9	19.4	33.3	13.3	7.3	10.3	12.2	22.4	18.9	5.2	12	77.6	26.7	31.4	28.7	41.5	14.6	29.6	42.5	46.2	16.5	43.7	115.3	536.6	33.6	29.4
hsa-miR-15b-5p	0.196277	0.986896	0.231551	1.1741	2450.2	562.1	2877.1	1208.6	3347.8	2251.8	2859.3	2038.4	2375	2932.4	2487.6	2226.5	2447.1	2610	2154.4	2816.7	1956	1489	2591.5	4009.8	2371	2230.7	1821.5	1987.5	3774.5	1965.4	2142.9	2182.1	3967.2	5040.3	1798.2	2145.9
hsa-miR-320a	0.196611	0.986896	0.236888	1.17845	12072.5	3261.4	14226.9	4623.1	12691.7	14348.4	12091.9	17616.5	14308.1	6262.6	13121.8	17082.1	14250	15354.1	7779.8	8966.5	6931	10760.9	12485.4	15669	9168.8	9421.9	11424.7	11714.7	14509.5	12567.2	15919.5	16891.9	14629	7617.5	22464.4	9216.2
hsa-miR-125a-5p	0.206637	0.986896	0.379036	1.30047	743.5	391	966.7	437	476.6	1042.2	389.3	870.8	1403.8	282.9	254.6	750.8	375.5	1053.9	965.9	625.9	437.9	1329.1	733.7	606.1	613.5	1649.2	422.6	584.7	546	800.5	890.1	1771	1014.9	1087.1	1267.4	356.7
hsa-miR-27b-3p	0.207219	0.986896	-0.291197	-1.22366	1458	566.7	1191.1	447.7	1112.7	1141.4	1603	1090.1	858.9	1992.3	683.7	1434.7	949	1503.8	1286.6	1035.4	1468.3	2813.5	1604.2	2172.4	2257.4	2195	990.9	965.8	1356.5	1298.3	1083.8	930.7	824.6	2193.2	908.6	933.5
hsa-miR-193a-5p	0.207867	0.986896	-1.13512	-2.19637	122.4	345.1	58.1	66.8	50	24.8	314.9	29	41.6	8.8	21.8	30.9	22.5	49.7	71.7	54.8	10.3	1562.1	46.7	10.5	18.5	24	29.1	26.3	12	77	57.7	40.7	213.4	8.4	29.4	26.4
hsa-miR-125b-5p	0.213492	0.986896	-0.866796	-1.82361	258.1	487.8	140.9	118.2	167.2	2165	587.4	206.4	170.5	47.2	43.6	59.1	63.3	77.1	109.4	80.8	53.2	785.6	61.7	59.9	61.9	198.7	65.6	98.6	199.3	400.3	70.1	134	149.9	40.2	88.1	45.5
hsa-miR-454-5p	0.214596	0.986896	0.367966	1.29053	21.4	10.9	29.5	10.9	25	18.6	17.7	9.7	18.7	26.5	3.6	10.3	8.2	14.9	37.7	31.3	24	32	23.3	44.7	20.4	33.5	7.3	19.7	21.3	30.8	49.5	21.1	40.4	17.3	25.2	30.8
hsa-miR-188-5p	0.222553	0.986896	-0.421942	-1.33973	38.4	27.4	28.4	10.2	38.4	6.2	134.5	51.6	37.4	19.9	50.9	12.9	30.6	49.7	30.2	36.5	22.3	41.1	13.3	27.6	29.4	29.1	72.9	32.9	26.6	46.2	37.1	21.1	23.1	35.8	16.8	20.5
hsa-miR-103a-3p	0.224686	0.986896	0.230415	1.17317	8960.3	2816.1	10511.2	3451.7	16026.1	11079.2	8043.6	3799.4	8466.3	7914.5	10295.9	8122	8419	7198.6	8440.1	7213.9	8507.5	6988.2	12313.6	7990.1	14450.3	10179.5	7796.2	5962.5	17421.8	8857.1	6210.4	13170.8	7865.2	10293.1	10183	10088.1
hsa-miR-24-3p	0.225391	0.986896	-0.148886	-1.10871	45051.6	8156.2	40634.2	6259.9	37191.1	37673.2	44743.8	47331	39274.6	42608.8	34921.1	48510.8	35255.6	43971.8	57235.6	41267.2	62351.8	36722.2	52437.9	59854.8	51708.8	39434.4	46405.8	42131.6	44692.3	44393.2	43604.5	28665.2	32913.9	43729.9	45207.8	41867.1
hsa-miR-590-5p	0.231567	0.986896	-0.312678	-1.24201	111.8	51.4	90.4	21.6	105.7	117.9	148.6	141.9	49.9	266	196.4	128.6	118.4	84.5	90.6	88.7	91	95.9	68.4	105.6	58.1	43.7	138.4	98.6	70.4	82.1	115.4	64.8	126.9	91.7	94.4	77.8
hsa-miR-744-3p	0.237983	0.986896	0.373005	1.29505	25.5	11.3	33.7	12.7	26.9	31	7.1	0	18.7	31.7	10.9	28.3	32.7	24.9	41.5	28.7	39.5	13.7	36.7	34.3	34.5	26.2	29.1	13.1	35.9	46.2	33	19.6	23.1	23.5	31.5	57.2
hsa-miR-23a-5p	0.240778	0.986896	-0.298805	-1.23012	71.1	24.7	58.4	30.6	65.3	68.2	63.7	96.8	147.7	44.9	36.4	97.7	89.8	69.6	67.9	46.9	61.8	77.6	55	70.4	54.3	68.4	51	88.7	34.5	92.4	78.3	42.2	28.8	33.5	109.1	48.4
hsa-miR-326	0.241238	0.986896	-0.295099	-1.22697	1172.9	487.4	955.8	382.8	394	614.1	920.1	2167.4	1010.7	853.2	901.9	956.4	1471.5	2371.3	1501.6	1353.6	1159.2	854.1	830.5	1403.5	740.5	1135.3	1245.9	1573.6	745.3	692.8	1681.4	1225.8	593.9	563.4	1093.2	1050.9
hsa-miR-181b-5p	0.24346	0.986896	-0.246849	-1.18661	423.8	158.7	356.2	35.8	263.3	632.7	467.1	300	214.2	442.1	603.7	324	504.1	773	543.3	401.6	468.8	310.6	400.2	292.1	317.9	276.6	684.9	256.2	296.3	323.3	342	384	363.3	388.4	402.9	349.3
hsa-let-7f-5p	0.244168	0.986896	0.434064	1.35103	5796.8	3694.6	7828.5	6786.5	10664.2	9106.6	3482.1	2489.9	3387.8	3142.4	8317.5	5183.3	3832.9	4337.5	2931.6	2793.2	4872	3023.6	12180.2	8627.6	15238.1	3182.6	6732.4	2411.3	21003.6	3212.4	2241.8	6924.2	3534.7	15648.1	5384.2	4679.3
hsa-miR-1908-5p	0.244568	0.986896	-0.32085	-1.24907	218.3	118.6	175.7	61.3	196	235.7	81.4	635.4	241.2	140	185.5	257.1	198	263.5	207.5	169.5	164.9	164.4	225.1	168.4	115.6	163.8	153	400.8	91.7	256.6	251.4	119	178.8	138.6	218.2	151.2
hsa-miR-497-5p	0.260035	0.986896	-0.334299	-1.26076	34	18.3	27	7.3	15.4	37.2	92	9.7	10.4	54.5	50.9	43.7	32.7	44.7	26.4	31.3	39.5	18.3	30	26.6	25.5	25.5	36.4	29.6	22.6	35.9	24.7	13.6	28.8	30.2	25.2	35.2
hsa-miR-21-5p	0.263061	0.986896	-0.192057	-1.14239	39486.3	11589.6	34564.2	7940.4	28177.8	33882.9	54967.2	38545.3	23425.4	69788.7	50465.1	39489	26067.2	36977.1	39133	28151.3	34042.1	36219.8	39448.9	54286.4	43129.3	24711.2	45159.8	43659.1	41939.5	35638.8	29007.8	23847.7	35341.5	48946.4	29204.1	32587.7
hsa-miR-376a-3p	0.267153	0.986896	0.439544	1.35618	71.7	49.2	97.1	68.9	51.9	18.6	56.6	41.9	104	151.8	116.4	56.6	89.8	14.9	22.6	60	120.2	196.4	56.7	51.4	118.1	42.2	7.3	55.8	35.9	66.7	82.4	45.2	80.7	248.2	75.5	142.4
hsa-miR-361-3p	0.27214	0.986896	0.208385	1.15539	478	129.1	553.9	150.4	407.4	384.6	279.6	499.9	530.3	291.8	243.7	573.3	542.9	666.2	698	479.9	559.8	429.3	403.6	530	465.4	695.8	386.2	492.8	435.8	713.3	523.4	606.9	726.6	282.8	646.3	496.1
hsa-miR-140-3p	0.282298	0.986896	0.223705	1.16773	3167.8	870.1	3702	1950.6	4058.9	3703.4	3874.9	3302.7	4764.5	2280.3	1898.4	3257.5	3857.4	3298.5	3701.3	3627.8	2378.5	2425.3	1911.1	3348.5	2113.1	4500.6	2113	2940.2	2322.4	3356	4075.7	4082.5	8136.2	2026.6	2448.7	3167.5
hsa-miR-335-3p	0.290896	0.986896	0.282727	1.21649	305.7	122.5	371	168.3	165.3	260.5	127.4	132.2	324.4	411.1	250.9	231.4	202.1	365.4	245.2	605.1	274.8	370	225.1	353	314.7	451.2	502.7	302.2	546	431.1	296.7	128	144.2	413.6	577	431.5
hsa-miR-369-3p	0.291148	0.986896	0.445888	1.36215	402.8	251.9	546.3	601.8	345.9	397	449.4	332.2	247.5	994.7	778.3	324	404.1	92	79.2	271.2	877.5	648.6	473.6	226.5	439.9	68.4	313.3	292.4	337.5	461.8	276.1	112.9	224.9	1976.3	304.3	676.6
hsa-miR-1	0.292566	0.986896	0.589698	1.50493	176.7	194.2	262.7	318.2	61.5	843.7	116.8	67.7	141.4	247.6	334.6	185.1	49	186.4	71.7	49.6	25.8	77.6	446.9	298.8	176.2	40.8	43.7	69	995.1	313	78.3	25.6	75	308	249.7	57.2
hsa-miR-185-5p	0.296567	0.986896	0.197983	1.14709	1931.5	558.8	2216.8	470.5	2498.4	1581.9	1252.7	1474	2524.7	2597.9	1389.3	2267.7	1849.1	1839.4	1890.2	1956	1440.8	1945.7	1789.3	2971.7	2470	2195	568.3	2128.8	2012.8	1611.3	2167.7	2945.6	2531.4	2702.9	1726.9	2035.8
hsa-miR-140-5p	0.298235	0.986896	-0.210671	-1.15723	366	116	316	112.6	261.4	260.5	290.2	554.7	320.3	417.8	356.4	388.2	267.4	266	290.5	367.7	358.9	484.1	265.1	463.4	296.9	374.1	714	321.9	324.2	230.9	263.7	231.9	524.7	453.3	235	264.2
hsa-miR-335-5p	0.299721	0.986896	0.290198	1.22281	907.5	448.6	1109.5	719.2	463.2	949.1	1295.2	709.6	723.7	1012.3	661.9	953.9	538.8	872.5	581	495.5	726.4	1457	863.8	1261.7	648	2422.1	604.8	910	842.3	1565.1	1034.4	530.1	519	2683.4	992.5	708.9
hsa-miR-199a-5p	0.306448	0.986896	-0.207563	-1.15474	14320.6	4348.2	12402.1	4880.5	10399	10707	12774.8	9821	9863.9	21831.6	16024	14709	13956.1	15552.9	21211.5	17460.9	21729	6933.4	7731	18340	14835.2	14543.3	14361.1	13626.6	13511.7	11115	14885.1	7814.2	11140.4	7299.5	10741.2	22709.6
hsa-miR-93-5p	0.314225	0.986896	-0.155095	-1.11349	7745.7	1850.8	6956.9	1619.2	12259.3	9416.7	8539	6244.1	7204	5081.6	7019.1	7921.4	9008.8	8110.8	8492.9	8030.2	6554.9	4613.1	7716	7413.5	5990.8	6258.2	11220.7	7818.6	7873.2	7230.4	7871.1	6230	9952.6	4914.6	6118.6	5464.6
hsa-miR-301b	0.321382	0.986896	-0.308955	-1.23881	46.1	22.5	37.6	14.9	40.4	49.6	35.4	9.7	41.6	84.7	69.1	25.7	42.9	12.4	34	23.5	73.8	68.5	61.7	41.9	30	91	36.4	49.3	39.9	56.4	57.7	31.6	11.5	39.7	31.5	32.3
hsa-miR-338-3p	0.321571	0.986896	0.215289	1.16094	115.3	37.1	135.6	51.6	69.2	62	99.1	77.4	93.6	191.6	149.1	156.8	118.4	111.9	135.8	140.8	80.7	150.7	75	104.7	127	176.9	87.4	98.6	110.3	138.6	115.4	129.5	259.5	96.1	115.4	120.4
hsa-miR-30b-5p	0.325636	0.986896	0.17557	1.12941	1628.8	366.6	1838.6	710	2238.9	1774.2	1578.3	761.2	1279	1405	2229.4	1311.2	1467.5	1571	1716.7	1510.1	1822.1	1621.4	1802.7	1638.6	2154	2016.7	1508.2	1169.5	3269.7	1288	1153.9	2436.6	1637.6	1812	1282.1	1828.9
hsa-miR-548a-3p	0.326474	0.986896	-0.401551	-1.32093	30.4	22.3	22.7	8.6	13.5	12.4	24.8	32.3	18.7	48.6	0	25.7	18.4	49.7	15.1	13	51.5	95.9	26.7	36.2	34.5	54.6	0	36.1	23.9	25.7	16.5	21.1	11.5	40.2	25.2	17.6
hsa-miR-1260b	0.328173	0.986896	-0.341883	-1.26741	57.4	34.8	45.9	22.9	25	24.8	31.8	41.9	45.8	33.9	36.4	46.3	30.6	124.3	124.5	54.8	101.3	41.1	95.1	51.4	110.4	58.2	7.3	62.4	37.2	15.4	41.2	37.6	69.2	27.4	52.5	86.6
hsa-miR-4433b-5p	0.332206	0.986896	-0.4096	-1.32832	2854.8	2129.6	2149.5	1294.7	1151.2	800.2	2891.1	7689.1	3518.8	1417.6	571	2753.6	3357.4	8734.7	3501.3	2748.9	2041.9	1489	1289.1	2489.2	1064.2	4382	1624.8	3580.8	3148.8	672.2	2839.4	4028.3	2508.3	349.9	2520.1	1128.7
hsa-miR-330-3p	0.336015	0.986896	0.227184	1.17055	209.2	80.3	245.3	76.2	201.8	173.7	123.9	206.4	199.6	106.8	83.6	298.2	234.7	298.3	181.1	101.7	154.6	324.3	211.8	206.5	255.4	403.9	174.9	243.1	219.2	302.8	201.9	350.9	178.8	154.8	344.1	209.9
hsa-miR-454-3p	0.3451	0.986896	0.319127	1.24758	214.3	124.1	265.8	164.5	501.6	272.9	106.2	54.8	139.3	126.7	352.8	126	149	164.1	128.3	161.7	243.9	137	346.9	196	482.6	200.9	284.2	111.7	548.7	236.1	82.4	316.2	115.3	452.2	224.5	151.2
hsa-miR-142-5p	0.346063	0.986896	-0.176671	-1.13027	3107	1019.7	2750	670.9	3217.1	3939.1	4044.8	1690	2029.8	6077.7	3971.5	2727.9	2614.5	2490.7	3523.9	2691.5	2953.8	2032.5	2599.8	2827	2155.3	4220.4	3737.8	2595.2	3248.4	3315	2555	1942.6	3921.1	2252.4	2337.5	2427.7
hsa-miR-18b-5p	0.349401	0.986896	-0.240542	-1.18144	180.2	70.7	152	62.4	282.5	223.3	318.5	80.6	168.5	178.3	221.8	144	149	116.8	207.5	161.7	135.7	105.1	191.8	126.6	137.9	124.5	349.7	180.7	203.3	164.2	53.6	200.3	236.4	151.5	86	120.4
hsa-miR-3613-5p	0.349816	0.986896	0.244663	1.18482	390.1	158.3	461.8	215.5	626.5	589.3	566.2	296.7	295.3	698.5	531	321.4	336.8	427.5	407.5	386	204.4	210.1	306.8	270.2	328.1	109.2	568.3	321.9	902.1	564.5	300.8	272.6	599.7	303.5	386.1	365.5
hsa-miR-223-5p	0.352789	0.986896	0.19419	1.14408	140.7	38.3	162.4	61.5	124.9	142.7	155.7	183.8	170.5	97.3	112.7	192.8	128.6	161.6	90.6	91.3	170	123.3	173.4	169.4	157	194.3	58.3	115	115.6	148.8	123.6	137	294.1	200.7	172.1	107.1
hsa-miR-26a-2-3p	0.354002	0.986896	-0.314958	-1.24398	32.4	20.3	25.2	8.3	36.5	62	77.9	22.6	16.6	43.5	36.4	18	40.8	19.9	49	13	18.9	4.6	31.7	30.4	18.5	12.4	72.9	23	13.3	15.4	24.7	21.1	34.6	26.3	35.7	30.8
hsa-miR-222-3p	0.355162	0.986896	0.131028	1.09507	3614.8	682.4	3958.2	935	3313.2	3728.2	3245	2538.3	3483.5	2343	4226	4111.1	2902.3	3328.3	3282.5	3946	4513.1	4160.9	4736	3956.5	4044.3	4529.7	3023.8	2884.3	4889.2	4207.9	2971.3	5050.8	3113.8	3633	4947.8	2851.9
hsa-let-7b-5p	0.356177	0.986896	-0.197022	-1.14633	13715.3	4730.2	11963.5	4845.8	28154.7	20564.2	11316.9	15958.7	16387.8	9724	12067.1	13719.2	13545.9	13969.6	11179.2	12437.8	9671.8	9820	15317	11606	10573.9	7298.2	19308.4	11685.1	16801.3	12238.8	8003	10652.9	10673.4	4667.5	20231.8	12439.5
hsa-miR-154-5p	0.359023	0.986896	0.321214	1.24938	59.1	35.3	73.2	51.4	40.4	49.6	46	51.6	62.4	81.8	76.4	41.1	65.3	37.3	7.5	96.5	175.2	63.9	80	24.7	74.7	24.7	36.4	46	35.9	56.4	53.6	33.1	51.9	170.5	46.2	138
hsa-miR-664a-3p	0.360233	0.986896	0.21515	1.16082	159.4	45.3	185.6	75.2	182.6	142.7	145.1	125.8	143.5	53	156.4	185.1	214.3	186.4	158.5	114.8	211.2	169	166.8	97.1	147.5	256.9	131.2	200.4	272.4	174.5	185.4	274.1	236.4	108.4	172.1	61.6
hsa-miR-7-5p	0.36081	0.986896	0.273093	1.2084	137.1	70.2	165.1	83.4	361.3	192.3	162.8	61.3	210	70.7	123.7	79.7	108.2	136.7	101.9	190.4	70.4	100.5	148.4	111.3	188.3	85.2	160.3	78.8	229.8	128.3	111.3	207.8	224.9	287.8	65	66.1
hsa-miR-543	0.369458	0.986896	0.249514	1.18881	661.4	259.6	785.4	374.1	989.7	887.1	842.2	261.2	613.5	769.9	985.6	773.9	798	360.4	335.8	743.3	851.8	1032.2	642	270.2	614.1	168.1	677.6	611	617.8	1149.5	869.5	427.7	346	713.7	684	1475.1
hsa-miR-3615	0.375645	0.986896	0.226534	1.17002	641.4	222.9	752.1	436.9	565	769.2	1107.6	812.8	919.2	275.6	501.9	424.2	655.1	852.6	637.6	745.9	549.5	602.9	448.6	370.1	526	339.9	961.8	762.1	397.2	810.8	1120.9	503	1620.3	298.5	734.4	531.3
hsa-miR-342-3p	0.378673	0.986896	-0.381376	-1.30258	79.3	94.2	62.4	24.7	46.1	130.3	113.2	41.9	62.4	23.6	21.8	38.6	67.4	72.1	56.6	70.4	42.9	77.6	76.7	81.8	31.3	460.7	43.7	26.3	41.2	56.4	94.8	85.8	92.3	50.9	33.6	44
hsa-miR-30e-5p	0.379006	0.986896	-0.150932	-1.11029	30819.6	7716.2	27759.5	8895	24451.4	35167	41325.4	38464.7	23442.1	38169	36317.7	37663.5	29136.8	24444.3	43890.7	31194.9	26582.1	23668.5	23463.2	30849	19092.1	18676.4	40511.2	29881.4	25237.8	35685	29255.1	20201.9	44037	16409.9	22275.5	28974.1
hsa-miR-150-5p	0.379445	0.986896	0.389641	1.31007	938.2	727.7	1230.2	768.2	322.9	899.5	792.7	1309.5	363.9	224.7	185.5	408.8	587.8	2356.4	1863.8	1014.5	1051	1699.1	378.5	1183.7	194.7	2693.5	743.2	489.5	1238.2	754.3	1590.7	2445.6	2064.3	144.8	969.4	634.1
hsa-miR-374c-5p	0.381577	0.986896	-0.38403	-1.30498	39.4	46	31.3	9.6	40.4	37.2	42.5	6.5	10.4	49.4	18.2	20.6	26.5	37.3	52.8	26.1	34.3	9.1	41.7	59	29.4	223.4	7.3	16.4	47.8	35.9	20.6	18.1	28.8	37.4	33.6	27.9
hsa-miR-378a-3p	0.381707	0.986896	-0.261385	-1.19863	470.2	364.6	392.7	178.7	417	471.5	700.7	519.3	449.2	319	483.7	406.2	359.2	333.1	366	446	261	1954.9	348.5	392	330.1	250.4	276.9	318.7	341.4	323.3	342	375	830.3	283.4	329.4	317
hsa-miR-1306-5p	0.38188	0.986896	-0.296892	-1.2285	77.5	38.9	64.6	35.9	105.7	62	102.6	167.7	116.5	28.7	21.8	95.1	95.9	84.5	49	65.2	46.4	82.2	33.4	38.1	33.2	116.4	80.1	124.8	33.2	123.2	111.3	54.2	69.2	30.2	65	30.8
hsa-miR-539-5p	0.388047	0.986896	0.329866	1.2569	29.7	21.6	36.9	17.1	38.4	43.4	14.2	9.7	25	25.8	69.1	33.4	30.6	12.4	11.3	18.3	84.1	45.7	36.7	11.4	56.2	5.1	7.3	16.4	47.8	46.2	28.8	18.1	17.3	66.5	44.1	26.4
hsa-miR-23a-3p	0.389765	0.986896	-0.533834	-1.44777	1915.1	3987.5	1323.4	987.1	503.5	2586.8	1645.5	1045	1033.6	558.5	200	581.1	428.6	1429.3	682.9	988.5	1109.4	1214.9	820.5	1856.5	1789.4	18664.1	240.4	923.1	716.1	677.4	473.9	1480.3	1787.5	3495.5	736.5	1219.7
hsa-miR-450a-5p	0.390212	0.986896	0.323857	1.25167	26.1	12.8	33.9	32.3	21.1	31	14.2	6.5	25	14	29.1	5.1	32.7	44.7	22.6	36.5	37.8	41.1	15	48.5	36.4	13.8	14.6	32.9	30.6	5.1	24.7	27.1	103.8	55.9	10.5	13.2
hsa-miR-17-5p	0.396157	0.986896	-0.11419	-1.08237	5756.5	1093.4	5318.4	807	8625.1	5899.4	6005.2	2712.5	5226.2	5204.6	6430	5810.6	5265.7	5090.7	6108.4	5829	5801	4389.3	6311.9	6021.4	5828	6211.7	6659.6	5699.7	6725.3	5326.6	5299.6	4203	5253.1	5908.3	5489.1	4341.7
hsa-miR-1229-3p	0.397944	0.986896	0.251216	1.19021	25.2	11.2	30.9	12.8	32.7	18.6	14.2	12.9	22.9	8.1	7.3	28.3	42.9	37.3	45.3	10.4	25.8	27.4	35	24.7	17.2	34.9	29.1	29.6	34.5	51.3	33	42.2	28.8	10.6	29.4	17.6
hsa-miR-132-3p	0.411944	0.986896	0.195179	1.14487	100.2	31.5	116.7	52.5	75	117.9	120.3	116.1	66.5	84	40	92.6	83.7	129.3	109.4	120	101.3	141.6	101.7	109.4	95.1	160.1	29.1	111.7	77.1	159.1	90.7	87.3	230.7	94.5	104.9	89.5
hsa-miR-655-3p	0.41955	0.986896	0.334999	1.26138	57.4	40.9	72.6	55.5	46.1	12.4	70.8	38.7	33.3	167.2	98.2	30.9	49	34.8	11.3	54.8	130.5	100.5	81.7	45.7	62.6	12.4	21.9	46	39.9	87.2	24.7	15.1	69.2	186.1	50.4	108.6
hsa-miR-576-5p	0.421081	0.986896	0.210317	1.15694	128	55.6	149.6	69.6	207.6	111.7	99.1	38.7	106.1	94.3	101.8	69.4	126.5	211.3	147.1	284.3	130.5	109.6	125.1	154.1	117.5	150.7	65.6	108.4	124.9	118	98.9	150.6	311.4	129.1	96.5	167.3
hsa-miR-505-3p	0.434843	0.986896	0.164605	1.12086	240.7	73.2	269.5	95.7	171	117.9	205.2	170.9	218.4	179.8	232.8	185.1	187.8	365.4	256.6	328.6	257.6	374.5	253.5	268.3	376	206.7	189.4	269.4	357.4	169.3	140.1	391.5	328.7	323.1	178.4	267.1
hsa-miR-30d-5p	0.440689	0.986896	0.119149	1.08609	25008.4	5736.5	27162.4	6451.2	24620.5	26172.1	16851.5	32049.6	28895	16954.8	18802.6	33806.9	29783.8	28679.9	33662.2	22541.4	22917.4	24198.3	21507.1	22190	21481	29064.1	14863.8	31126.4	23146.6	28131.3	30079.3	33068.5	28231.7	14352	35035.3	25254.7
hsa-miR-24-2-5p	0.442321	0.986896	0.206763	1.1541	60.1	26.1	69.4	27.2	59.6	124.1	74.3	35.5	64.5	75.9	87.3	64.3	51	24.9	30.2	31.3	67	32	68.4	57.1	102.8	75.7	36.4	39.4	108.9	71.8	41.2	82.8	86.5	83.3	25.2	55.8
hsa-miR-30a-5p	0.443323	0.986896	-0.214133	-1.16001	1758.2	917.4	1517.3	773.5	728.4	2369.7	4349.1	2760.8	1360.1	1475	1425.6	1097.8	1414.4	1131	2912.7	1314.5	2012.7	3165.2	1017.2	1440.6	964	1652.1	947.2	1626.1	1089.4	1595.9	1512.4	1212.3	3350.2	898.2	1170.8	1309.3
hsa-miR-671-5p	0.452419	0.986896	-0.179479	-1.13248	93	34.9	81.2	24.1	75	80.6	92	141.9	93.6	45.7	116.4	118.3	138.8	174	94.3	54.8	58.4	91.3	60	56.1	71.5	60.4	109.3	128.1	115.6	77	61.8	99.4	57.7	50.3	107	80.7
hsa-miR-200c-3p	0.455553	0.986896	-0.323242	-1.25114	110.4	158	86.3	14.1	98	769.2	130.9	58.1	79	34.6	29.1	51.4	59.2	67.1	60.4	67.8	48.1	132.5	96.7	78	94.5	119.4	36.4	98.6	90.3	66.7	90.7	78.3	103.8	85.5	104.9	70.5
hsa-miR-224-5p	0.456704	0.986896	0.309654	1.23941	900.1	656.6	1115.6	1025.9	334.4	248.1	343.3	828.9	1518.2	818.6	458.2	1483.5	232.7	2423.5	339.6	568.6	489.4	739.9	2122.9	806.9	655.6	1973.8	597.5	1018.4	1243.6	887.8	605.8	3468.1	340.2	393.5	1412.2	573.9
hsa-miR-98-5p	0.45705	0.986896	0.243882	1.18417	1122.8	615.2	1327.2	932.2	1795	1668.7	580.4	461.2	617.7	874.6	1731.1	1139	853.1	1006.7	645.2	537.3	989.2	557.2	2428	1556.7	2263.1	607	1603	542	3378.6	718.4	515.1	1161.1	617	1831	1311.4	1084.7
hsa-miR-16-2-3p	0.464488	0.986896	-0.195215	-1.14489	926.5	404.2	811.1	467	1662.4	1023.6	1185.5	696.7	1819.7	753	771	660.8	1232.7	753.2	765.9	1604	671.5	420.2	637	881.1	447.5	465.8	1158.5	919.8	657.7	610.7	853.1	802.7	1925.9	479.6	551.9	607.7
hsa-miR-339-5p	0.46803	0.986896	0.146117	1.10659	1220.7	354.3	1350.9	379.6	1226.1	1004.9	364.5	1193.4	1457.9	697	1283.8	1468.1	1659.3	1441.7	1139.4	1272.7	1423.6	1041.4	788.8	1162.8	1337.5	939.6	1632.1	1879.1	1514.6	1359.9	1706.1	1957.7	1332	857.9	881.3	1197.7
hsa-miR-496	0.468725	0.986896	0.332655	1.25933	30	21.2	36.1	39.8	19.2	31	10.6	32.3	12.5	55.3	58.2	30.9	24.5	7.5	7.5	31.3	87.6	59.4	23.3	25.7	42.1	11.6	7.3	23	25.2	30.8	16.5	9	0	91.1	10.5	105.7
hsa-miR-671-3p	0.470494	0.986896	0.197265	1.14652	24.4	10.6	27.8	10.9	17.3	24.8	7.1	9.7	31.2	14	14.5	28.3	28.6	34.8	7.5	31.3	27.5	22.8	30	27.6	35.8	34.9	14.6	46	31.9	10.3	20.6	34.6	23.1	20.7	42	39.6
hsa-miR-10b-5p	0.481107	0.986896	0.403823	1.32301	42.6	53	55.3	53.9	19.2	142.7	208.8	106.4	12.5	13.3	3.6	7.7	16.3	34.8	52.8	18.3	8.6	45.7	21.7	13.3	10.2	69.1	14.6	32.9	31.9	20.5	33	60.2	167.2	101.2	10.5	17.6
hsa-miR-324-3p	0.483429	0.986896	-0.131701	-1.09558	351.1	96.8	321.3	70.7	347.9	223.3	279.6	429	486.6	182.7	196.4	321.4	475.5	395.2	369.7	482.5	329.7	406.5	291.8	354.9	282.8	517.5	284.2	364.6	217.9	307.9	354.4	414.1	409.4	245.4	329.4	292.1
hsa-miR-127-3p	0.490938	0.986896	-0.239427	-1.18052	124.6	69.4	105.6	47.5	113.4	117.9	130.9	145.1	139.3	72.2	90.9	100.3	173.5	94.5	15.1	101.7	322.9	223.8	156.8	20	95.1	91	87.4	200.4	82.4	189.9	90.7	51.2	75	167.1	96.5	92.5
hsa-miR-101-5p	0.494501	0.986896	-0.273041	-1.20835	26.6	12	24.9	32.5	36.5	24.8	46	32.3	39.5	29.5	18.2	15.4	32.7	42.3	26.4	49.6	30.9	18.3	10	16.2	8.3	24.7	14.6	16.4	12	10.3	24.7	16.6	103.8	19.6	6.3	5.9
hsa-miR-148b-5p	0.494854	0.986896	0.204886	1.1526	62.5	32.6	71.1	25.6	121.1	117.9	49.5	12.9	37.4	95.8	116.4	66.8	53.1	27.3	60.4	31.3	61.8	36.5	58.4	56.1	59.4	65.5	102	19.7	130.2	71.8	49.5	54.2	57.7	64.8	77.6	63.1
hsa-miR-1307-3p	0.507234	0.986896	-0.15912	-1.11661	1768.5	721.8	1584.7	547.9	1279.9	1774.2	1277.5	2970.5	1661.7	782.5	1098.3	2283.1	2753.3	2903.3	2210.9	1504.8	1423.6	1502.7	1315.7	1353.1	1033.6	1104.8	1887.1	3249	1155.9	2047.5	2336.6	1490.9	1781.8	680.8	1961.9	1222.7
hsa-miR-532-5p	0.513376	0.986896	0.135919	1.09879	458.7	124.8	505.3	196.4	641.9	496.3	537.9	580.6	607.3	259.3	221.8	383.1	493.9	604	433.9	508.6	300.5	561.8	358.5	470.1	293.7	453.4	393.5	574.9	354.7	508	638.8	646	841.9	256	323.1	474.1
hsa-miR-598-3p	0.515065	0.986896	-0.21351	-1.15951	82.2	46.5	69.8	36.4	26.9	18.6	38.9	67.7	49.9	86.2	47.3	69.4	44.9	74.6	75.5	198.2	113.3	50.2	103.4	173.2	69.6	125.9	123.9	85.4	81	30.8	49.5	87.3	51.9	148.1	52.5	57.2
hsa-miR-29c-3p	0.517799	0.986896	-0.125306	-1.09074	4272.8	1409.1	3918.4	1172	3891.7	3331.2	6037.1	4376.7	2506	8117.9	4298.8	4270.5	3979.9	3865.2	4969	4858.8	3929.2	6047.3	2639.8	4596.9	2538.9	2398.8	5399.1	3403.4	2763.5	4028.3	4401.2	3499.8	6458.2	3933.1	2839	3424.3
hsa-miR-424-3p	0.522792	0.986896	-0.274427	-1.20951	93.5	63.7	79.7	67.8	75	130.3	123.9	254.8	99.8	18.4	43.6	20.6	108.2	111.9	120.7	88.7	200.9	45.7	58.4	85.6	66.4	18.9	21.9	177.4	43.8	61.6	90.7	52.7	242.2	49.7	62.9	33.8
hsa-miR-652-3p	0.52963	0.986896	0.165421	1.12149	1532.2	743.9	1718.6	567.7	1147.3	942.9	629.9	980.5	1686.6	958.6	647.4	1563.2	1220.5	1633.1	1222.4	1544	2069.3	1708.2	1946.1	2599.6	2821.7	3383.5	648.5	1291	1861.3	1093	1182.7	2069.1	968.7	2397.8	2350.1	1825.9
hsa-miR-574-3p	0.543151	0.986896	-0.137366	-1.0999	461.6	161.5	421.4	124.3	492	279.2	399.9	512.8	424.3	290.3	229.1	372.8	430.6	703.4	558.4	472.1	417.3	726.2	295.2	628	478.8	646.3	182.2	693.2	334.8	461.8	490.4	367.4	611.2	218.5	524.6	362.5
hsa-let-7g-5p	0.546411	0.986896	0.14477	1.10555	11350.1	4811.4	12546	5491.4	21618.6	17555.6	9062.7	5434.6	7686.5	11725.9	12830.8	10518.2	7563.8	7375	9526.7	8158	8746.2	7001.9	19766.1	14501.5	18038.1	8542.8	14893	6455.2	24160.3	8846.8	6923.3	10832.1	7974.8	13268.2	14954.6	13408.2
hsa-miR-331-3p	0.549938	0.986896	-0.139297	-1.10137	340.3	160.9	309.1	68.3	342.1	248.1	290.2	264.5	326.5	162.1	163.7	329.1	326.6	472.3	369.7	266	304	310.6	323.5	200.8	344.7	920.6	510	331.8	330.8	287.4	313.2	427.7	288.3	198.4	363	264.2
hsa-miR-361-5p	0.550313	0.986896	-0.302483	-1.23327	174.2	219.2	140.5	110	48	148.9	88.5	190.3	139.3	69.3	36.4	82.3	71.4	169	60.4	213.9	163.1	105.1	150.1	375.9	249.6	1032.7	14.6	75.6	139.5	77	53.6	129.5	40.4	391.2	144.8	148.2
hsa-miR-197-3p	0.558162	0.986896	-0.164271	-1.1206	1042.6	528.2	932	332.5	622.7	384.6	601.6	1770.7	925.5	590.9	414.6	912.7	1063.3	2403.7	1441.3	1369.2	1442.5	794.7	755.4	963.9	809.5	1067.7	641.2	1875.8	550	851.8	1108.6	942.7	1360.8	411.9	1300.9	929.1
hsa-miR-26a-5p	0.562045	0.986896	-0.391109	-1.3114	1168.3	2596	889.5	810.6	591.9	2158.8	658.2	216.1	488.7	285.1	312.8	331.7	195.9	345.5	230.1	399	551.3	644	663.7	750.8	1991.8	11961.9	335.2	253	1102.7	415.7	156.6	1072.2	328.7	2708.5	533	798.5
hsa-miR-376c-3p	0.564732	0.986896	0.386823	1.30751	127.2	168.3	164.8	248.5	73	12.4	10.6	48.4	178.9	120.8	43.6	43.7	63.3	7.5	3.8	117.4	415.6	676	56.7	92.3	315.4	201.6	0	62.4	39.9	153.9	49.5	58.7	57.7	773	79.7	105.7
hsa-miR-328-3p	0.574945	0.986896	0.138841	1.10102	1213.8	473.8	1337.6	530.7	1451	1383.4	1203.2	912.8	1466.2	490.7	665.5	1925.7	1540.9	2309.2	1222.4	855.4	872.4	1246.9	1068.9	637.5	712.5	1367.5	1034.6	1908.7	908.8	1862.8	1903.9	1402	1418.5	471.2	1829.7	904.2
hsa-miR-452-5p	0.577927	0.986896	-0.228052	-1.17125	32.9	24.1	27.1	15.9	9.6	0	21.2	45.2	37.4	49.4	18.2	20.6	22.5	82	15.1	13	13.7	50.2	83.4	22.8	18.5	52.4	65.6	16.4	33.2	20.5	8.2	60.2	17.3	26.3	33.6	17.6
hsa-miR-93-3p	0.578044	0.986896	0.152939	1.11183	118.5	59.5	132.8	42.6	134.5	86.8	60.2	45.2	174.7	70	76.4	90	120.4	136.7	117	169.5	104.8	127.9	70	119.9	104.1	280.9	51	230	106.3	97.5	160.7	192.8	161.5	67.6	113.3	162.9
hsa-miR-106b-3p	0.578109	0.986896	-0.114946	-1.08293	984.5	293.8	910.6	358.8	1614.3	1147.6	1065.2	1228.8	1218.7	644.7	589.2	884.4	1322.5	1041.5	928.1	1314.5	645.7	602.9	935.5	1037.2	593.1	630.3	1100.2	1146.5	896.8	851.8	1001.4	879.5	1706.8	467.3	747	733.9
hsa-miR-30e-3p	0.579091	0.986896	0.121676	1.088	133.6	40.4	144.4	48.6	159.5	136.5	130.9	41.9	79	202.6	141.8	126	112.3	109.4	188.6	133	113.3	109.6	161.8	163.7	138.5	134.6	204	85.4	244.5	87.2	94.8	140.1	126.9	144.2	153.2	164.4
hsa-miR-299-3p	0.579097	0.986896	-0.260277	-1.19771	44.8	29.4	36.5	29.9	42.3	18.6	49.5	48.4	49.9	101.7	116.4	38.6	61.2	14.9	7.5	54.8	75.6	41.1	50	9.5	51.7	1.5	36.4	26.3	25.2	35.9	28.8	6	28.8	101.7	12.6	52.8
hsa-miR-18a-5p	0.580428	0.986896	-0.103237	-1.07418	1429	418.8	1330.7	248.1	2479.2	1526	1850.8	458	1551.4	1706.4	1691.1	1321.5	1257.2	1053.9	1460.1	1528.3	1164.3	959.2	1309.1	1094.3	1180.4	1550.9	1923.6	1514.4	1557.1	1513.8	1306.4	1082.8	1695.3	1354.3	988.3	1147.8
hsa-miR-99b-3p	0.58674	0.986896	0.177325	1.13079	38.2	19.3	42.8	21.6	28.8	31	10.6	61.3	70.7	30.2	36.4	59.1	10.2	44.7	71.7	28.7	27.5	68.5	35	40	19.8	29.8	14.6	46	12	46.2	49.5	55.7	28.8	67.1	67.1	16.1
hsa-let-7c-5p	0.587404	0.986896	-0.200977	-1.14948	439.8	424.9	379.8	217.1	616.9	2165	530.8	267.7	297.4	179.8	378.2	390.8	312.3	266	366	263.4	221.5	497.9	525.3	234.1	420.1	195	444.5	223.4	806.5	497.8	148.4	378	253.7	191.2	501.5	261.3
hsa-miR-28-3p	0.588384	0.986896	-0.0948952	-1.06799	1006.3	243.2	942.7	245.8	930.2	688.6	637	1225.6	1089.7	848.8	534.6	1187.8	975.6	1349.7	1309.2	1223.2	858.7	922.6	1187.3	1127.6	1145.3	1096.8	612	1176.1	1234.3	898	943.7	1161.1	818.8	629.9	1223.3	632.6
hsa-miR-369-5p	0.599767	0.986896	-0.178418	-1.13164	26.9	16.1	22.8	14.7	17.3	18.6	28.3	16.1	31.2	33.2	36.4	12.9	32.7	12.4	7.5	28.7	73.8	50.2	33.4	14.3	31.3	13.8	7.3	39.4	13.3	15.4	16.5	16.6	11.5	42.5	16.8	49.9
hsa-miR-7-1-3p	0.607418	0.986896	0.163292	1.11984	51.6	25	58.9	23.7	44.2	12.4	35.4	35.5	43.7	37.6	50.9	43.7	36.7	52.2	60.4	104.3	53.2	73.1	46.7	71.4	61.3	100.4	0	69	55.8	41.1	53.6	76.8	92.3	84.4	23.1	44
hsa-miR-18a-3p	0.610793	0.986896	-0.161217	-1.11823	165.9	82.5	149.8	87.6	319	148.9	159.2	174.2	297.4	61.9	145.5	185.1	234.7	161.6	181.1	313	91	114.2	103.4	84.7	77.9	91.7	94.7	279.2	103.6	112.9	164.8	230.4	322.9	54.8	119.6	89.5
hsa-miR-495-3p	0.612689	0.986896	0.1874	1.13871	185	108	209.8	134.6	197.9	136.5	208.8	25.8	97.7	287.3	298.2	162	206.1	59.7	90.6	213.9	467.1	315.2	238.5	116.1	275.8	66.2	131.2	105.1	174	261.7	177.2	75.3	63.4	467.3	142.7	317
hsa-miR-769-5p	0.615848	0.986896	0.0915356	1.0655	308.1	77.3	329.2	105.1	236.4	310.2	293.7	525.7	272.4	257.9	265.5	354.8	400	372.9	328.2	200.8	276.5	301.5	326.9	293.1	231.7	190	386.2	338.4	277.7	538.8	354.4	231.9	386.3	202.3	344.1	298
hsa-miR-106b-5p	0.618739	0.986896	-0.109258	-1.07867	2211.6	827.2	2051.6	774.8	4485.5	2884.6	3358.3	1006.3	2645.3	3130.6	2625.8	1784.3	2379.8	1670.4	2278.9	2357.7	1439.1	1662.5	1557.5	1670.9	1283.8	1784.5	2426.3	1800.2	1915.8	1867.9	2443.8	2048	3748.1	1666.1	1267.4	1456
hsa-miR-136-3p	0.624022	0.986896	-0.209851	-1.15657	291.9	204.3	252.5	147.8	151.8	192.3	520.2	309.6	145.6	741.9	676.5	262.2	391.9	79.5	52.8	211.3	575.3	415.6	200.1	101.8	166	40.8	313.3	289.1	150.1	477.2	280.2	49.7	161.5	417	157.4	327.3
hsa-miR-3173-5p	0.624905	0.986896	0.189077	1.14003	26.4	13.8	31.5	20.3	48	24.8	24.8	38.7	31.2	6.6	14.5	51.4	34.7	42.3	37.7	15.6	17.2	18.3	25	3.8	11.5	13.1	29.1	39.4	21.3	30.8	45.3	25.6	69.2	8.9	42	8.8
hsa-miR-134-5p	0.625932	0.986896	0.179391	1.13241	397.9	239.7	451.2	280.2	484.3	471.5	290.2	683.8	434.7	341.9	771	413.9	504.1	146.7	94.3	292.1	1028.7	465.9	305.2	135.1	341.5	81.5	145.7	525.6	203.3	949.3	313.2	174.7	282.5	409.1	491	786.7
hsa-miR-431-5p	0.626152	0.986896	-0.177264	-1.13074	128.2	84.1	113.3	63.4	96.1	74.4	70.8	90.3	141.4	174.6	250.9	110.6	185.7	57.2	26.4	138.2	391.5	191.8	101.7	59	149.4	45.9	72.9	134.7	73.1	179.6	111.3	43.7	51.9	210.7	73.4	162.9
hsa-miR-629-5p	0.636845	0.986896	-0.107067	-1.07704	285.7	92.9	265.5	74.7	297.9	384.6	283.1	380.6	366	151.8	156.4	334.2	289.8	457.4	249	245.2	269.6	219.2	338.5	294	220.9	76.4	400.7	298.9	209.9	220.7	292.6	207.8	397.9	186.7	344.1	264.2
hsa-miR-654-3p	0.639099	0.986896	-0.16286	-1.1195	673	423.5	601.2	308.6	482.4	316.4	555.6	590.2	549	985.1	1065.6	647.9	955.2	350.5	305.6	884.1	2069.3	913.5	555.3	342.6	752	129.5	276.9	732.6	473	857	601.7	195.8	253.7	790.3	528.8	1109.6
hsa-miR-130b-5p	0.643567	0.986896	-0.0971765	-1.06968	178.8	55	167.5	43.7	174.9	86.8	95.5	232.2	235	136.3	149.1	213.4	216.3	161.6	211.3	135.6	209.5	169	126.7	124.7	164.7	176.1	262.3	295.7	190	184.7	201.9	206.3	167.2	94.5	190.9	104.2
hsa-miR-423-5p	0.644721	0.986896	0.123006	1.089	3477.6	1589.9	3788.5	1581.4	3862.9	2468.9	2105.5	5386.2	4496.3	1178.8	1291.1	4684.5	3143.1	4958.9	2339.2	2941.9	2340.7	4307.1	3133.4	3891.8	3209.9	7613.4	1493.7	4704.3	2432.6	2612	3564.7	6723.9	5103.2	2723.6	4727.5	2420.4
hsa-let-7i-3p	0.644812	0.986896	-0.148043	-1.10807	55.6	30.1	50.5	24.5	59.6	6.2	120.3	22.6	62.4	64.8	134.6	33.4	49	64.6	79.2	62.6	48.1	27.4	48.4	40	46	56	58.3	29.6	66.4	20.5	57.7	75.3	86.5	41.9	25.2	30.8
hsa-miR-144-5p	0.651941	0.986896	-0.220116	-1.16483	138.9	113.2	120.5	99.2	411.3	248.1	375.1	45.2	195.5	116.4	152.7	41.1	157.2	89.5	150.9	198.2	29.2	36.5	41.7	36.2	40.9	82.2	255	75.6	136.8	112.9	111.3	156.6	334.4	23.5	31.5	57.2
hsa-miR-654-5p	0.653977	0.986896	-0.154209	-1.11281	36.2	20.7	32.7	10	34.6	43.4	42.5	58.1	52	18.4	21.8	33.4	49	17.4	3.8	26.1	82.4	63.9	38.4	9.5	32.6	12.4	21.9	62.4	17.3	51.3	37.1	31.6	28.8	32.4	25.2	38.2
hsa-miR-487b-3p	0.65411	0.986896	0.155814	1.11405	155.6	93	172.4	116	132.6	68.2	152.2	103.2	145.6	190.1	229.1	115.7	126.5	87	45.3	206	381.2	370	153.4	66.6	234.9	125.9	43.7	134.7	147.5	179.6	82.4	90.4	92.3	375.6	86	325.8
hsa-miR-548j-5p	0.654294	0.986896	-0.190103	-1.14085	24	20.8	20.9	10.5	25	12.4	3.5	32.3	10.4	11.8	3.6	61.7	24.5	79.5	7.5	13	36.1	9.1	41.7	20	51.1	19.7	7.3	9.9	31.9	5.1	16.5	31.6	23.1	32.4	10.5	16.1
hsa-miR-660-5p	0.656414	0.986896	-0.115747	-1.08354	294.7	111.1	273.7	153.2	269.1	210.9	587.4	312.9	451.3	192.3	189.1	210.8	314.3	275.9	332	435.5	206.1	342.6	133.4	319.7	150.7	380.6	306	272.7	147.5	230.9	383.3	295.2	593.9	223.6	125.9	189.3
hsa-miR-106a-5p	0.661122	0.986896	-0.0793533	-1.05654	405.8	108.6	384	93.7	609.2	477.7	428.2	193.5	415.9	334.5	527.3	372.8	330.6	350.5	279.2	396.4	302.2	324.3	436.9	396.8	379.2	635.4	524.6	400.8	559.3	338.7	325.6	427.7	467.1	356.6	321	275.9
hsa-miR-29a-3p	0.661642	0.986896	0.100455	1.07211	3255.6	1163.3	3491	1734.2	1695	3200.9	4476.5	3302.7	1736.5	2866.8	1898.4	2499.1	2259.3	3233.9	4855.8	2978.4	3250.9	6111.2	2541.4	4530.3	4365.4	2054.5	3767	3488.8	2402.1	3068.7	2410.8	2941.1	7173.2	4784.9	1766.8	3380.3
hsa-miR-20b-5p	0.663662	0.986896	-0.127337	-1.09228	277.8	148.3	255.2	127.1	763	440.4	399.9	132.2	397.2	169.5	203.7	156.8	371.5	278.4	245.2	349.5	168.3	182.7	278.5	204.6	150.7	157.9	269.6	236.5	320.2	210.4	247.3	314.7	507.4	192.3	96.5	152.6
hsa-miR-155-5p	0.663787	0.986896	0.117299	1.0847	180.2	76.9	194	100.3	271	409.4	106.2	83.9	131	137	203.7	169.7	126.5	134.2	211.3	138.2	230.1	127.9	223.5	144.6	266.2	192.9	204	92	354.7	210.4	94.8	263.5	92.3	146.4	287.5	102.7
hsa-miR-99b-5p	0.665492	0.986896	0.118622	1.0857	233.8	103.3	254	86.8	169.1	186.1	219.4	432.2	353.5	84.7	58.2	221.1	116.3	335.6	245.2	247.8	199.2	392.8	221.8	232.2	197.9	403.2	145.7	213.5	136.8	215.5	317.3	347.9	242.2	305.7	335.7	130.6
hsa-miR-425-5p	0.669409	0.986896	0.0973166	1.06978	2351.3	1056.8	2517	899.8	1991	1550.8	2077.2	3157.5	3011.4	1032.2	1171.1	2355.1	2055.3	3094.7	1954.4	2597.6	2021.3	2388.8	2014.5	2141.9	2291.9	6126.5	1486.4	2506.5	2388.8	2047.5	2287.2	3996.7	3851.9	2075.3	1836	1652.7
hsa-miR-101-3p	0.678594	0.986896	-0.108211	-1.07789	7478.9	2882.1	6941.3	4225.5	12883.9	8858.4	12470.5	7821.3	6848.4	10584.6	10703.3	6684.8	8610.8	7166.2	8228.8	6989.6	4016.8	5243.4	3760.5	4498.9	3173.5	3937.3	10186.1	6911.9	5641.2	8010.4	8584.1	5053.9	16364.7	3733.6	3669.9	4472.3
hsa-miR-342-5p	0.684142	0.986896	0.118594	1.08568	26	11.5	29.4	12.3	44.2	31	24.8	29	31.2	8.8	18.2	20.6	30.6	52.2	41.5	20.9	25.8	18.3	25	27.6	10.9	34.2	14.6	9.9	18.6	35.9	33	37.6	46.1	17.9	35.7	10.3
hsa-miR-23b-3p	0.684288	0.986896	-0.102572	-1.07369	953.1	436.1	888.7	145.8	638	570.7	771.4	548.3	892.2	610.1	371	779	822.5	1150.9	1335.6	1272.7	1425.4	991.1	945.5	1106.6	1869.9	1842.8	255	864	1074.8	867.2	869.5	1126.4	772.7	911	765.9	722.1
hsa-miR-484	0.688184	0.986896	0.0844043	1.06025	13790.8	4901.5	14623.3	4499.6	13006.9	10080.5	8970.7	19142	18382.2	8028.7	5753.5	14066.3	19623.9	22945.4	13676.9	14138.2	10442.9	12807.1	11296.4	10515.5	9795.7	16488.7	12860.1	23794.1	10036.1	13937.4	17942.9	17810.5	20354.9	6887.6	16746.5	13270.2
hsa-let-7a-3p	0.688767	0.986896	-0.101894	-1.07318	221	101	206	57.7	117.2	204.7	237.1	164.5	97.7	463.4	309.1	198	161.2	258.5	271.7	305.1	216.4	95.9	180.1	444.4	170.5	123.7	167.6	233.2	198	148.8	222.5	200.3	207.6	229.7	123.8	317
hsa-miR-329-3p	0.690516	0.986896	0.1274	1.09232	281.6	155	307.2	152.2	182.6	142.7	222.9	280.6	255.8	414.1	356.4	241.7	467.4	181.5	75.5	344.3	633.7	593.8	201.8	138	294.3	85.9	160.3	358.1	184.7	354.1	346.2	156.6	178.8	557.8	199.3	480
hsa-miR-374b-5p	0.690912	0.986896	0.113841	1.08211	540.6	286.9	584.5	286.6	576.5	545.9	410.5	154.8	376.4	833.3	385.5	347.1	353.1	397.7	524.4	563.3	559.8	292.3	725.4	819.3	719.5	1489.8	378.9	358.1	980.5	297.6	305	519.5	397.9	1036.8	486.8	651.7
hsa-miR-324-5p	0.691878	0.986896	0.0669081	1.04747	514.6	127.7	539.5	109.7	518.9	508.7	552	754.7	688.4	384.6	592.8	704.5	689.8	430	486.7	305.1	360.6	502.4	420.2	568.1	333.9	576.4	444.5	469.8	390.6	600.4	667.6	521	559.3	579	633.7	364
hsa-miR-423-3p	0.692138	0.986896	0.0655755	1.0465	11095.3	2878.6	11611.4	3012.6	11067.8	8709.6	7856	10924	13628.1	6671.6	6597.3	10783	12647.9	19266.6	13650.5	13058.5	9592.9	12336.7	9281.9	9853.2	10379.2	11725.4	10455.7	13419.7	10527.7	10458.1	12964.7	15648	10673.4	5745.7	14125.7	12747.7
hsa-miR-409-3p	0.694074	0.986896	0.124285	1.08997	1637.7	848.4	1785.6	816.8	1908.4	1271.7	1744.6	1641.7	1875.9	1320.3	2185.8	1393.5	2955.3	877.4	558.4	1559.6	3353.9	3073.9	1532.5	416.8	1389.8	324.6	925.3	2444.1	1161.2	3207.2	1784.4	993.9	1118.7	1401.2	1812.9	2804.9
hsa-miR-374a-3p	0.695154	0.986896	0.140046	1.10194	37.7	19.1	40.4	23.4	57.7	31	31.8	0	39.5	61.9	47.3	43.7	38.8	19.9	22.6	33.9	27.5	45.7	35	34.3	57.5	16	87.4	23	73.1	25.7	8.2	39.2	57.7	68.2	25.2	26.4
hsa-miR-339-3p	0.69565	0.986896	0.0742252	1.0528	1088.5	312.6	1147.1	297.9	822.5	1029.8	385.7	1170.8	1087.7	1142.7	643.7	1319	1294	1106.1	1226.2	1035.4	1346.4	1050.5	755.4	1615.7	937.8	1050.2	976.3	1774	871.6	1349.6	1681.4	954.8	1153.3	836.7	958.9	1370.9
hsa-miR-4446-3p	0.698926	0.986896	0.108724	1.07827	58.2	23.5	63	29.4	50	55.8	31.8	80.6	58.2	17.7	50.9	66.8	63.3	96.9	49	36.5	111.6	45.7	63.4	44.7	31.3	83.7	43.7	82.1	50.5	71.8	82.4	75.3	28.8	20.7	111.2	63.1
hsa-miR-17-3p	0.699265	0.986896	-0.0876156	-1.06261	189.1	76.2	178.3	48.7	165.3	173.7	191.1	200	174.7	375	385.5	167.1	224.5	116.8	181.1	174.7	103	237.5	113.4	153.2	139.8	104.1	233.2	167.5	148.8	153.9	230.8	171.7	271	179.4	130.1	140.9
hsa-miR-363-3p	0.699457	0.986896	-0.101372	-1.07279	172.6	71.6	161.1	65.8	246	173.7	198.2	119.3	166.4	172.4	61.8	108	163.3	181.5	173.6	208.6	91	137	163.4	264.5	129	377	87.4	230	148.8	61.6	148.4	253	224.9	220.2	113.3	118.9
hsa-miR-32-3p	0.703832	0.986896	-0.0927887	-1.06643	28.3	12.4	26.3	7.5	32.7	31	56.6	25.8	14.6	44.2	58.2	28.3	22.5	14.9	18.9	18.3	25.8	27.4	25	26.6	32.6	20.4	29.1	13.1	37.2	35.9	24.7	18.1	17.3	27.9	21	27.9
hsa-miR-432-5p	0.705216	0.986896	-0.128253	-1.09297	412.2	219.7	377.6	203.5	595.8	440.4	399.9	409.6	401.4	310.2	505.5	506.5	636.8	278.4	113.2	289.5	1033.8	648.6	400.2	118.9	398.4	67.7	233.2	456.6	261.7	728.7	313.2	180.7	190.3	341.5	648.4	356.7
hsa-miR-374a-5p	0.705498	0.986896	0.128615	1.09324	308.7	244.7	338.1	153.2	438.2	235.7	226.5	71	241.2	625.5	341.9	200.5	159.2	156.6	237.7	234.7	254.2	191.8	273.5	334.9	373.5	1215.4	196.7	164.3	413.2	343.8	123.6	304.2	271	655.6	260.2	333.2
hsa-miR-126-3p	0.706647	0.986896	-0.0476769	-1.0336	21107.5	3880.6	20421.2	3853	15759	18213.1	18436.8	19003.3	14873.8	23757.5	20635.5	21972.3	18862.6	19269.1	24626	22864.8	23192.2	17315.2	22912.9	30358.9	25739.8	25999.4	17384.9	20972.2	24614.7	19977.2	17716.3	15202.2	16416.6	25383.9	20334.6	23723.8
hsa-miR-199b-3p	0.707793	0.986896	-0.0708981	-1.05037	3751.8	1130.7	3572	1110.6	2740.5	2772.9	2746.1	3863.9	2377.1	4985.1	3746	4262.8	2957.4	4024.3	3874.8	3502.6	5076.3	2617.1	2811.6	6306.8	5583.5	4612.7	2251.4	3922.4	4181.1	3212.4	3082.5	1902	2796.6	5059.3	3283.8	5058
hsa-let-7b-3p	0.711402	0.986896	0.112366	1.081	178.1	97.2	193.8	99.4	196	117.9	445.9	183.8	222.5	66.3	112.7	144	163.3	206.3	252.8	190.4	123.6	401.9	93.4	99	94.5	123.7	153	170.8	85	287.4	206.1	198.8	374.8	83.8	178.4	136.5
hsa-miR-3168	0.712783	0.986896	-0.195364	-1.14501	918.4	731.6	804.1	726.6	436.3	843.7	1366	1032.1	424.3	176.1	647.4	581.1	653.1	1128.5	1603.5	1022.4	513.5	2923.2	888.8	204.6	146.2	59	2273.3	1445.4	349.4	1175.1	1537.1	301.2	2104.7	56.5	635.8	273
hsa-miR-381-3p	0.713143	0.986896	-0.14451	-1.10536	559.3	375.3	506	286.7	457.4	415.6	629.9	241.9	374.3	1249.6	1080.1	293.1	800.1	198.9	203.7	631.1	1401.3	1068.8	495.3	252.2	460.9	80.1	313.3	538.8	352.1	800.5	502.8	119	259.5	758.5	344.1	911.5
hsa-miR-130a-3p	0.720552	0.986896	0.0639406	1.04532	3353.8	857.9	3505.6	1384.3	2798.2	2264.2	3422	4560.5	2358.3	5196.5	3869.6	4322	2775.7	2930.6	3459.8	2921	3810.7	2603.4	3163.4	4744.4	2728.5	2983.9	2273.3	3889.6	2839.2	4002.6	3618.3	2222.7	2295	6549.4	2933.4	3584.3
hsa-miR-148a-5p	0.72885	0.986896	-0.0872232	-1.06232	61.2	24.6	57.9	17.6	40.4	12.4	46	90.3	83.2	57.5	50.9	38.6	75.5	62.1	49	73	101.3	54.8	75	67.6	60	35.7	36.4	115	39.9	77	57.7	43.7	40.4	88.9	58.8	57.2
hsa-let-7i-5p	0.731962	0.986896	-0.0872946	-1.06238	9517.8	4189.1	8956.4	4323.4	17865.3	14664.8	8942.4	5321.7	6954.4	10156.5	11768.9	8615.6	7420.9	7864.7	8191.1	5729.9	6841.7	3827.5	14634.9	9887.5	14076.8	4710.2	17188.1	5693.1	18916.4	6193.8	6684.3	7071.8	5454.9	8359.8	10514.6	8455.9
hsa-miR-145-5p	0.734463	0.986896	-0.186653	-1.13812	188.7	228.4	167.3	108.9	115.3	862.3	336.2	77.4	128.9	54.5	40	66.8	49	174	37.7	93.9	158	178.1	168.4	177.9	199.2	771.5	0	85.4	155.4	236.1	74.2	162.6	392.1	176.1	81.8	60.2
hsa-miR-376a-5p	0.73484	0.986896	0.155776	1.11402	38	34.9	42	24	26.9	24.8	46	22.6	27	98	134.6	18	44.9	5	7.5	31.3	99.6	9.1	31.7	15.2	34.5	5.1	58.3	19.7	25.2	56.4	37.1	12	28.8	67.1	27.3	82.2
hsa-miR-382-5p	0.736376	0.986896	-0.121708	-1.08802	811.1	502.9	745.1	367.1	705.3	645.2	736.1	1515.9	725.8	576.9	1294.7	748.2	1132.7	390.3	203.7	599.9	1737.9	2037.1	697.1	239.8	591.2	130.3	597.5	916.5	397.2	1282.9	836.6	317.7	357.5	821.1	772.2	1175.7
hsa-miR-3613-3p	0.745537	0.986896	0.0903477	1.06463	34	14.2	37.3	19	59.6	18.6	28.3	25.8	52	20.6	18.2	18	32.7	32.3	26.4	41.7	48.1	18.3	36.7	29.5	27.5	56.8	29.1	59.1	33.2	15.4	41.2	54.2	63.4	14.5	54.6	22
hsa-let-7f-1-3p	0.746022	0.986896	-0.0756826	-1.05386	60.3	22.5	57.6	15.8	38.4	18.6	77.9	77.4	45.8	65.6	58.2	46.3	53.1	59.7	86.8	114.8	70.4	77.6	53.4	87.5	51.7	40.8	29.1	52.6	42.5	35.9	74.2	72.3	75	60.4	42	58.7
hsa-let-7d-3p	0.755427	0.986896	-0.0658448	-1.0467	4823.6	1605.9	4610	1586	3686.1	4094.2	6277.7	8559.9	5559	2431.4	3775.1	6381.4	5888.2	6785.9	5674.5	4665.8	4523.4	3800.1	3613.7	3831.9	2409.3	3124.4	4757.9	6632.6	3378.6	6075.8	6086.7	4194	6400.6	2050.1	5266.7	3427.3
hsa-miR-22-5p	0.760264	0.986896	0.0642703	1.04556	1061.2	313.2	1108.8	598.4	845.6	601.7	736.1	1264.3	1058.6	1232.6	1040.1	1082.4	769.4	1329.8	920.6	1032.8	1081.9	977.4	1357.4	1909.7	1461.3	726.3	663	1133.4	1089.4	913.4	795.4	722.8	709.3	2540.9	1007.2	1092
hsa-miR-377-3p	0.762993	0.986896	-0.123111	-1.08908	255.7	170	235	141.7	199.9	117.9	438.8	167.7	168.5	539.3	458.2	210.8	285.7	129.3	105.6	193	613.1	552.7	223.5	97.1	200.5	24	145.7	243.1	124.9	415.7	272	43.7	126.9	408.6	155.3	333.2
hsa-miR-376b-3p	0.7666	0.986896	-0.135694	-1.09862	62	51.4	55.5	41.1	59.6	37.2	46	51.6	70.7	167.2	101.8	36	26.5	14.9	0	39.1	128.8	201	46.7	27.6	80.4	37.1	21.9	46	27.9	56.4	49.5	33.1	23.1	146.4	29.4	77.8
hsa-miR-30a-3p	0.768357	0.986896	-0.0572575	-1.04049	286.9	80.8	274.7	74.4	305.6	378.4	378.6	129	208	330.1	385.5	313.7	261.2	223.7	456.5	208.6	238.7	228.4	321.8	334.9	305.8	278	284.2	167.5	406.5	210.4	193.7	305.7	224.9	268.3	237.1	350.8
hsa-let-7a-5p	0.774883	0.986896	0.0914448	1.06544	17670.9	9504.1	18823.5	13622.2	36380.1	30768.8	11684.9	10130.6	11947.7	5937	21399.3	16938.2	14964.4	17208.4	11364.1	9634.1	15484.9	12368.6	31384.3	18557	33903.1	6802.6	28306.9	8252.2	50530.1	10057.9	8011.3	20741	10950.2	18870.3	18441.9	12985.5
hsa-miR-142-3p	0.779246	0.986896	0.0796482	1.05676	3249.5	1687.3	3432	2050.1	2119.8	2152.6	2409.9	1225.6	2778.4	4955.6	8648.5	3075	2483.9	2863.5	2226	2433.3	3870.8	2594.3	2776.6	3041.1	6105.7	3021	4269.7	1938.2	6738.6	2627.4	2122.3	4073.5	2145.1	6294	1559	1896.4
hsa-miR-148b-3p	0.78069	0.986896	-0.0976891	-1.07006	307.2	283.5	287.8	150.3	294	217.1	297.3	277.4	293.2	278.5	141.8	354.8	204.1	273.4	154.7	172.1	190.6	292.3	210.1	449.1	272	1461.4	80.1	230	271	236.1	169	308.7	311.4	626.5	134.3	245.1
hsa-miR-942-5p	0.780883	0.986896	0.0635115	1.04501	47.5	18.1	49.9	10.2	53.8	18.6	21.2	51.6	72.8	33.9	25.5	48.9	36.7	52.2	41.5	78.2	41.2	27.4	46.7	81.8	60	37.8	58.3	62.4	50.5	51.3	49.5	63.2	34.6	48.6	62.9	38.2
hsa-miR-744-5p	0.782315	0.986896	-0.062077	-1.04397	1790.4	531.9	1715.8	723	2721.3	1978.9	828.1	1348.2	2479	1304.1	1065.6	2717.6	1957.3	1337.3	2229.8	1502.2	1950.9	1795	1887.7	1387.3	1457.5	2000	1508.2	2352.1	1396.3	2288.7	2505.6	1786	1020.6	504.7	2522.2	1702.6
hsa-miR-1301-3p	0.783721	0.986896	0.0931588	1.0667	116.8	84.4	124.8	60.3	109.5	55.8	60.2	132.2	131	57.5	40	72	79.6	233.7	113.2	80.8	72.1	123.3	100.1	138	171.7	413.4	36.4	115	155.4	87.2	53.6	233.4	80.7	104.5	182.6	101.3
hsa-miR-323b-3p	0.785794	0.986896	0.120717	1.08727	140.9	126.5	152.1	98.8	84.6	43.4	120.3	345.1	143.5	59.7	160	95.1	122.5	104.4	26.4	133	496.3	392.8	115.1	43.8	145.6	26.9	29.1	131.4	86.4	97.5	189.6	84.3	86.5	299	71.3	302.4
hsa-miR-181c-3p	0.788877	0.986896	-0.0715506	-1.05085	63.1	27.5	59.5	22.1	40.4	74.4	106.2	22.6	47.8	60.4	61.8	74.6	81.6	54.7	101.9	46.9	44.6	32	48.4	66.6	32.6	120.1	102	42.7	54.5	71.8	45.3	60.2	34.6	32.4	86	91
hsa-miR-20a-5p	0.790044	0.986896	0.0467655	1.03295	2976.2	830.3	3073.3	900.7	4745	3349.8	3361.8	1738.4	3094.6	3279.4	4542.4	2748.5	2745.1	2560.3	2678.8	2571.5	2077.9	1813.3	3495.3	2686.2	3059.2	2051.6	4240.6	2683.9	4348.5	2663.3	2534.4	2286	3396.3	4501	2427.7	2429.2
hsa-miR-181c-5p	0.794395	0.986896	-0.0620216	-1.04393	808.4	331.4	773.9	202.2	770.7	818.8	746.7	251.6	626	1038.1	1316.5	755.9	804.1	541.9	1577.1	560.7	623.4	639.4	600.3	948.7	641	1163	1326.1	417.2	903.4	815.9	816	921.6	628.5	357.2	753.3	995.2
hsa-miR-301a-3p	0.798871	0.986896	-0.0601697	-1.04259	349.1	130.1	334.5	81.8	332.5	521.1	251.3	74.2	247.5	497.3	589.2	359.9	253.1	241.1	373.5	313	422.5	283.2	361.9	335.9	303.9	588.1	422.6	210.2	461	441.3	280.2	352.4	224.9	323.1	272.8	320
hsa-miR-379-5p	0.799246	0.986896	0.105613	1.07595	75.3	48.2	80.2	52.8	134.5	80.6	99.1	29	43.7	124.5	145.5	41.1	69.4	22.4	15.1	54.8	170	82.2	111.7	18.1	132.1	10.2	65.6	55.8	86.4	97.5	28.8	24.1	57.7	192.3	65	89.5
hsa-miR-340-5p	0.799332	0.986896	0.0523491	1.03695	538.1	227.5	557.3	107.1	434.3	589.3	583.9	545.1	341.1	1360.8	741.9	678.8	422.5	457.4	475.4	331.2	321.1	616.6	528.6	640.4	420.1	371.2	495.5	407.4	624.4	425.9	490.4	557.2	467.1	767.4	591.7	534.3
hsa-miR-424-5p	0.801588	0.986896	-0.0944292	-1.06764	106.3	64.5	101.2	93.8	76.9	186.1	268.9	216.1	99.8	89.9	69.1	23.1	63.3	89.5	67.9	86.1	77.3	86.8	45	131.3	81.7	62.6	87.4	216.8	50.5	87.2	65.9	48.2	322.9	120.2	83.9	30.8
hsa-miR-766-5p	0.80449	0.986896	-0.0776762	-1.05532	21.9	9.8	21.7	11.2	38.4	18.6	7.1	3.2	33.3	14.7	29.1	30.9	32.7	22.4	11.3	26.1	25.8	13.7	30	27.6	19.2	21.1	7.3	26.3	31.9	30.8	16.5	15.1	17.3	6.1	39.9	16.1
hsa-miR-148a-3p	0.807123	0.986896	-0.109172	-1.07861	580.3	630.9	535.5	467.9	353.6	3039.7	562.7	506.4	341.1	476	225.5	362.5	212.3	427.5	283	242.5	341.7	1146.4	310.2	534.8	687.6	958.5	87.4	505.9	264.4	364.3	263.7	379.5	899.5	1565	239.2	308.2
hsa-miR-584-5p	0.807771	0.986896	-0.107401	-1.07729	398.5	352.8	370	243.4	309.4	117.9	81.4	448.3	547	176.8	83.6	347.1	212.3	626.4	264.1	326	331.4	388.2	388.6	630.9	610.3	1683.4	29.1	367.9	175.4	205.3	284.4	513.5	161.5	868.6	497.3	253.9
hsa-miR-141-3p	0.808614	0.986896	0.097497	1.06992	62.6	44.8	66.7	52	51.9	86.8	187.6	19.4	45.8	64.8	61.8	18	40.8	47.2	52.8	23.5	51.5	132.5	36.7	37.1	35.8	29.8	145.7	82.1	22.6	66.7	70.1	16.6	167.2	116.8	31.5	42.6
hsa-miR-1180-3p	0.811804	0.986896	0.113698	1.082	41.2	32	45.6	36.1	113.4	31	46	64.5	70.7	7.4	21.8	10.3	53.1	34.8	30.2	86.1	17.2	100.5	6.7	14.3	12.8	9.5	43.7	49.3	18.6	35.9	57.7	67.8	121.1	31.3	14.7	17.6
hsa-miR-151a-3p	0.814509	0.986896	-0.0568407	-1.04019	862.1	445.2	829.2	135	676.5	533.5	541.4	1586.8	817.3	640.3	312.8	1020.7	745	947	637.6	696.3	535.8	730.8	953.9	1122.8	803.1	2331.8	531.9	1077.5	801.1	600.4	811.8	1043.6	726.6	873.6	822.5	954.1
hsa-miR-323a-3p	0.814947	0.986896	0.0899303	1.06432	129.4	95.3	136.9	89.6	67.3	24.8	106.2	222.5	87.3	136.3	127.3	118.3	175.5	104.4	34	120	343.5	397.4	93.4	63.8	111.7	47.3	65.6	141.3	67.8	148.8	185.4	57.2	57.7	325.3	109.1	143.8
hsa-miR-370-3p	0.818656	0.986896	-0.0791548	-1.0564	445.9	230.4	422.2	187.4	557.3	477.7	467.1	574.1	576.1	458.3	956.5	406.2	549	186.4	101.9	425.1	882.7	470.4	301.8	91.3	358.8	67	451.7	558.5	271	759.5	548.1	219.9	219.1	465	384	510.8
hsa-miR-2110	0.823768	0.986896	0.0628234	1.04451	114.8	46.5	121	58.7	163.4	80.6	74.3	245.1	149.7	53.8	76.4	146.6	165.3	146.7	128.3	109.5	77.3	137	105.1	70.4	77.9	76.4	87.4	124.8	74.4	128.3	144.2	177.7	178.8	30.2	174.2	60.2
hsa-miR-10a-5p	0.826393	0.986896	0.0694396	1.04931	142.8	84.7	150.4	58.4	65.3	248.1	361	216.1	99.8	81	65.5	118.3	65.3	201.3	162.2	83.5	70.4	173.6	90.1	204.6	132.1	275.1	80.1	62.4	138.2	210.4	111.3	225.9	219.1	115.1	88.1	95.4
hsa-miR-25-3p	0.826503	0.986896	0.0512871	1.03619	11295.1	4030.9	11706.1	6562.8	20638.5	11377	11688.5	10611.2	16679	6039.4	6386.3	9320.1	15417.4	13149.3	10605.8	18600.6	7133.7	8705.5	7394.2	10473.6	7067.8	9935	12546.8	12131.9	7603.5	8200.3	13372.7	16733.8	25429.3	6560.6	7602.1	8146.2
hsa-miR-486-5p	0.82758	0.986896	-0.105309	-1.07572	12473.6	8398.5	11599.3	10132	29048.4	15080.4	11621.2	19422.6	22339.8	2056.4	2844	5684.6	24132.4	21995.8	12522.4	21492.9	3743.7	9655.6	3333.5	4523.6	2413.2	9272.7	12014.9	16274.4	4304.6	9575.5	19739.7	19885.6	29275.4	1002.1	5210.1	3801.6
hsa-miR-485-3p	0.828929	0.986896	0.0748539	1.05325	482.8	248.2	508.7	297.4	999.3	651.4	605.1	206.4	526.2	291.8	676.5	370.2	716.4	310.7	196.2	529.4	925.6	612	411.9	84.7	464.1	100.4	444.5	532.2	353.4	872.4	568.7	302.7	311.4	181.6	453.2	1026
hsa-miR-4286	0.830019	0.986896	-0.0813556	-1.05801	38.3	23.5	36.2	24.1	17.3	6.2	28.3	61.3	49.9	14.7	18.2	74.6	32.7	37.3	49	20.9	41.2	68.5	20	17.1	36.4	81.5	14.6	75.6	25.2	35.9	57.7	45.2	5.8	25.7	79.7	14.7
hsa-let-7d-5p	0.833356	0.986896	0.0608874	1.04311	3914.1	1938.6	4080.2	2570.5	8494.5	6786.5	2427.6	1961	3013.4	1721.1	4397	4000.6	3392.1	3855.3	2705.2	2386.4	3443.2	2439	6642.1	3681.5	6759.4	2666.6	5573.9	1934.9	9801	2550.4	1949.2	4665.3	2185.4	3146.7	5126.1	3217.4
hsa-miR-98-3p	0.834631	0.986896	0.055122	1.03895	61.5	29	63.4	18.7	32.7	49.6	42.5	16.1	49.9	106.1	138.2	59.1	55.1	62.1	41.5	65.2	60.1	45.7	51.7	114.2	40.2	69.9	80.1	49.3	78.4	61.6	70.1	61.7	28.8	72.1	46.2	88.1
hsa-miR-532-3p	0.836299	0.986896	0.0993386	1.07128	29.5	22.3	34.6	33.4	26.9	18.6	81.4	29	66.5	4.4	10.9	18	38.8	42.3	18.9	44.3	34.3	0	28.3	13.3	16.6	69.9	7.3	19.7	9.3	15.4	41.2	46.7	109.6	9.5	29.4	16.1
hsa-miR-625-5p	0.838738	0.986896	-0.0923317	-1.06609	267.7	232	247.7	214.5	157.6	366	130.9	38.7	79	239.5	145.5	110.6	261.2	146.7	848.9	120	510	159.9	220.1	390.1	358.8	81.5	845.2	144.5	596.5	107.8	127.8	146.1	144.2	134.1	132.2	593
hsa-miR-503-5p	0.840455	0.986896	-0.0524875	-1.03705	106	44.9	102.3	16.6	105.7	130.3	127.4	109.7	97.7	109	145.5	28.3	108.2	87	109.4	164.3	214.7	59.4	70	130.4	110.4	41.5	36.4	134.7	114.3	102.6	90.7	67.8	103.8	118.5	104.9	116
hsa-miR-1277-3p	0.843036	0.986896	-0.0525137	-1.03707	259.9	161.6	250.5	43.6	272.9	316.4	254.8	138.7	168.5	864.2	371	342	224.5	146.7	207.5	203.4	163.1	137	181.8	176	167.9	230.7	393.5	236.5	318.9	307.9	234.9	207.8	201.8	240.3	226.6	265.7
hsa-miR-126-5p	0.847823	0.986896	0.0323755	1.02269	18662.9	5391.6	19086	5504.8	14905.7	16730.5	16051.7	18384.1	12006	31263.1	24421.5	23787.5	18331.9	14330	19294.9	17223.6	13661.1	18009.4	16509.3	30953.7	20195.9	11130	19191.8	16875.6	18698.5	18555.8	18936.1	15014	16814.5	31501.3	19994.7	13173.4
hsa-miR-337-3p	0.850419	0.986896	-0.0768829	-1.05474	178.6	138	168.2	122.6	76.9	62	127.4	164.5	79	369.1	298.2	123.4	216.3	72.1	60.4	378.2	595.9	201	141.7	142.7	159	40	87.4	177.4	142.2	133.4	127.8	78.3	63.4	408.6	88.1	303.8
hsa-miR-30d-3p	0.853514	0.986896	0.0534482	1.03774	27.4	14.9	27.9	9.8	7.7	6.2	28.3	35.5	18.7	44.2	69.1	25.7	22.5	17.4	41.5	13	24	22.8	18.3	31.4	26.2	34.9	14.6	46	23.9	30.8	16.5	28.6	17.3	44.7	23.1	38.2
hsa-miR-421	0.858377	0.986896	0.0397179	1.02791	201.9	69.9	207.5	67.1	232.5	142.7	130.9	167.7	203.8	189.4	170.9	254.5	124.5	216.3	230.1	253	152.8	155.3	220.1	361.6	285.4	320.2	87.4	138	215.2	205.3	185.4	204.8	92.3	334.2	239.2	183.5
hsa-miR-128-3p	0.859745	0.986896	-0.0263388	-1.01842	2078.9	481.3	2041.8	293.3	1572.1	1451.6	1380.1	2035.2	1661.7	1872.2	1305.6	2558.2	2055.3	2530.4	2629.7	2655	2265.1	2311.1	1922.7	2976.4	2164.8	2266.3	1537.4	2427.7	1865.3	1642.1	2460.2	2224.2	1977.8	1714.8	2113	2336.7
hsa-let-7a-2-3p	0.863302	0.986896	-0.0774054	-1.05512	183.6	110.9	175.9	169	197.9	291.6	187.6	229	156	42	210.9	156.8	185.7	164.1	335.8	164.3	99.6	278.6	75	62.8	38.3	50.2	473.6	272.7	57.1	292.5	206.1	88.8	530.5	20.7	151.1	60.2
hsa-miR-181d-5p	0.866931	0.986896	0.0397618	1.02794	264.3	97.8	270.7	110.5	286.4	328.8	198.2	258	187.2	190.8	432.8	252	295.9	248.6	347.1	193	206.1	196.4	198.4	213.1	234.9	368.3	531.9	118.3	304.2	390	210.2	322.3	132.6	120.7	419.7	265.7
hsa-miR-191-5p	0.868619	0.986896	0.0829688	1.0592	1316.9	1891	1396.1	785	976.3	626.5	456.5	238.7	921.3	488.5	280	881.9	520.4	1046.5	818.7	1231	1147.2	1333.7	1057.3	1753.7	2687	8966.3	131.2	775.3	1104.1	579.9	502.8	2697.1	957.2	2313.4	1428.9	1585.2
hsa-miR-548e-5p	0.868969	0.986896	-0.0327811	-1.02298	24	6.8	24.2	7.6	21.1	18.6	14.2	29	16.6	23.6	14.5	25.7	18.4	37.3	37.7	26.1	25.8	27.4	23.3	27.6	28.7	16	29.1	19.7	23.9	35.9	16.5	22.6	34.6	17.3	25.2	17.6
hsa-miR-1296-5p	0.870688	0.986896	0.0374061	1.02627	69.1	24.8	71.7	19.4	61.5	68.2	24.8	54.8	72.8	56	58.2	79.7	81.6	92	105.6	54.8	49.8	45.7	63.4	109.4	95.1	117.2	36.4	55.8	62.4	61.6	57.7	90.4	80.7	40.2	98.6	82.2
hsa-miR-16-5p	0.872894	0.986896	-0.0305849	-1.02143	29757	9139.9	29135.7	12859.2	52598.4	28976	31123.2	24892.7	38359.6	25396.1	21253.8	26196.6	30720.6	28463.6	32485.1	49513.8	27688.1	24266.8	23313.1	39292	25356.1	24307.3	14448.5	26487.9	25616.5	25514.2	27804.5	25940.9	60188.4	27115.5	21125.6	19779.9
hsa-miR-493-5p	0.873965	0.986896	0.0632988	1.04485	141	93.7	146.7	78.4	192.2	136.5	134.5	64.5	72.8	203.4	320	92.6	149	44.7	18.9	106.9	352	223.8	193.4	72.3	240	26.9	51	124.8	163.4	189.9	127.8	70.8	40.4	281.7	98.6	201.1
hsa-miR-337-5p	0.87498	0.986896	-0.0702849	-1.04992	52.4	39.7	49.5	37.2	28.8	37.2	77.9	48.4	33.3	131.9	98.2	33.4	24.5	9.9	22.6	70.4	133.9	118.8	31.7	24.7	53	4.4	21.9	42.7	33.2	77	33	12	40.4	129.7	29.4	41.1
hsa-miR-199a-3p	0.884699	0.989315	-0.026073	-1.01824	7534.8	2195.7	7400	2149.1	5554.1	6079.3	5679.7	7405.2	4872.7	10077	7684.7	8471.7	5726.9	7752.9	7991.1	7430.3	9974.1	5179.5	5529.8	12581.3	11036.7	9199.9	4699.6	7769.3	8650.4	6537.6	6651.3	3995.2	6141.1	10326.6	6788	10110.1
hsa-miR-590-3p	0.884909	0.989315	-0.0427855	-1.0301	89.9	50.9	86.7	30.9	101.9	80.6	123.9	45.2	45.8	242.4	141.8	69.4	55.1	44.7	83	70.4	104.8	50.2	65	70.4	77.2	67	189.4	69	123.6	77	82.4	25.6	92.3	124.1	88.1	80.7
hsa-miR-221-3p	0.887609	0.989315	0.0209923	1.01466	26710.3	5793.2	27100.6	6872.6	21178.5	29236.6	30001.4	33926.7	20133.3	23652.9	31822.5	37455.2	23305.8	24146	24467.6	22306.7	29003.5	19749.6	36997.5	30532.1	22035.8	18117.5	31775.1	24362.4	34294.8	27802.9	27511.9	22552.6	14992.3	22280.3	34382.7	32987
hsa-miR-433-3p	0.890724	0.989315	0.0516225	1.03643	149	86.5	155.3	93.9	180.7	136.5	109.7	277.4	166.4	100.2	138.2	159.4	253.1	116.8	37.7	70.4	262.7	283.2	98.4	35.2	116.2	22.6	109.3	305.5	59.8	348.9	218.4	69.3	103.8	166.6	151.1	124.8
hsa-miR-27a-3p	0.89782	0.993405	-0.0236206	-1.01651	4470.3	1406.6	4398.5	1186.2	2911.6	3908.1	5913.2	2844.7	3090.4	7597.7	3411.4	3787.2	2698.2	3621.6	6070.7	4076.4	4873.7	5229.7	4017.3	6958.6	5079.8	5738.6	3453.7	4122.8	3625.7	4567.1	3935.6	2950.1	5552.9	6582.4	3502.1	4472.3
hsa-miR-15b-3p	0.916713	0.999146	-0.0176843	-1.01233	601.5	143.3	594.7	150.8	843.7	502.5	785.6	635.4	611.4	756.7	723.7	480.8	718.4	410.1	516.9	693.7	482.6	511.6	520.3	785	427.1	337	663	624.2	597.9	446.4	680	522.6	911.1	619.8	457.4	522.5
hsa-miR-1249	0.920727	0.999146	-0.0383239	-1.02692	33.1	16.8	32.9	23.4	25	49.6	63.7	19.4	33.3	11.1	40	61.7	49	29.8	26.4	5.2	22.3	18.3	33.4	31.4	12.1	36.4	58.3	36.1	29.2	51.3	41.2	16.6	34.6	5.6	75.5	8.8
hsa-miR-6087	0.923157	0.999146	-0.0424488	-1.02986	90.7	77.6	87.1	32.9	51.9	130.3	74.3	71	66.5	3.7	58.2	48.9	44.9	367.9	98.1	75.6	27.5	132.5	83.4	144.6	45.3	18.2	123.9	147.8	85	87.2	20.6	72.3	126.9	90	123.8	91
hsa-miR-1185-1-3p	0.923203	0.999146	-0.0381293	-1.02678	274	179.8	267.3	159.2	294	241.9	378.6	187.1	262	732.4	560.1	208.3	302.1	69.6	90.6	211.3	623.4	246.6	288.5	110.4	217.1	36.4	196.7	223.4	200.6	497.8	325.6	64.8	80.7	423.7	182.6	362.5
hsa-miR-625-3p	0.928218	0.999146	0.0325692	1.02283	527.1	379.8	537.5	271.2	299.8	688.6	201.7	309.6	307.8	140	181.8	329.1	614.3	601.5	1875.2	365.1	798.5	881.5	276.8	543.3	616.1	474.5	626.6	410.6	815.8	451.6	325.6	756	444	104	493.1	910
hsa-miR-6852-5p	0.929452	0.999146	-0.022166	-1.01548	37.1	17.8	36.9	9.4	32.7	49.6	21.2	35.5	33.3	23.6	14.5	56.6	30.6	32.3	26.4	28.7	27.5	27.4	26.7	54.2	49.8	95.3	29.1	46	43.8	41.1	45.3	37.6	23.1	26.8	29.4	48.4
hsa-miR-451a	0.937596	0.999146	0.0359613	1.02524	256247	204843	262719	237131	681302	340988	257220	176674	787666	155814	133578	95800.4	481757	199571	252882	473025	66995.4	94134.9	82261.3	98099.2	43477.8	246676	275593	181424	172706	151438	315930	324412	795850	24629.4	114729	202060
hsa-miR-766-3p	0.93956	0.999146	-0.0209915	-1.01466	137.9	68.1	136.7	39.9	119.2	80.6	74.3	106.4	126.9	78.1	50.9	113.1	104.1	278.4	222.6	164.3	190.6	105.1	131.7	123.7	183.2	295.5	51	157.7	155.4	118	136	194.3	126.9	59.8	170	133.6
hsa-miR-185-3p	0.940312	0.999146	0.0143055	1.00997	309.3	89.8	311.9	69.8	394	341.2	230	270.9	376.4	217.4	316.4	408.8	367.4	360.4	418.8	253	230.1	187.3	265.1	224.6	312.2	181.2	524.6	305.5	377.3	333.6	366.8	328.3	276.8	155.9	329.4	327.3
hsa-miR-139-5p	0.941324	0.999146	-0.0227699	-1.01591	196.3	103.3	192.9	98.5	157.6	124.1	127.4	132.2	180.9	89.2	65.5	216	216.3	166.5	90.6	386	290.2	201	273.5	260.7	246.4	470.1	116.6	115	178	56.4	131.9	230.4	173	264.4	130.1	378.7
hsa-miR-210-3p	0.942229	0.999146	-0.0215279	-1.01503	488.3	227.7	481.4	206.2	345.9	570.7	686.5	651.5	409.7	263.8	371	568.2	469.4	1011.7	584.8	487.7	278.2	657.7	228.5	219.8	168.5	251.8	735.9	804.9	120.9	692.8	675.8	582.8	668.9	338.7	363	408
hsa-miR-2355-3p	0.944735	0.999146	-0.0166619	-1.01162	125.3	43.3	123.2	54.1	107.6	130.3	99.1	203.2	60.3	170.2	109.1	164.5	140.8	141.7	143.4	88.7	75.6	73.1	151.8	209.3	158.3	72.8	87.4	118.3	115.6	92.4	111.3	70.8	80.7	195.1	100.7	218.7
hsa-miR-296-5p	0.949205	0.999146	0.02684	1.01878	36.8	23.7	39.7	40.8	26.9	18.6	56.6	87.1	25	14	10.9	43.7	85.7	62.1	26.4	46.9	44.6	27.4	16.7	25.7	15.3	21.8	14.6	65.7	9.3	25.7	28.8	61.7	132.6	27.4	18.9	13.2
hsa-miR-139-3p	0.95314	0.999146	-0.0196755	-1.01373	26.9	14.5	27.5	11	26.9	37.2	10.6	35.5	29.1	17.7	3.6	54	46.9	27.3	15.1	23.5	22.3	22.8	48.4	17.1	25.5	45.1	0	29.6	22.6	20.5	28.8	21.1	34.6	10.1	39.9	42.6
hsa-miR-29b-3p	0.962306	0.999146	0.00815776	1.00567	515	145.9	518.1	94.7	568.9	682.4	615.7	329	382.7	912.9	527.3	375.4	463.3	395.2	611.2	579	468.8	730.8	391.9	550.9	486.5	419.2	444.5	364.6	488.9	533.7	436.8	606.9	663.1	567.3	369.3	478.5
hsa-miR-28-5p	0.969499	0.999146	-0.00982235	-1.00683	172.4	82	171.1	64.5	149.9	210.9	77.9	90.3	141.4	203.4	138.2	180	124.5	151.6	177.3	114.8	121.9	127.9	230.1	267.4	220.9	447.6	94.7	177.4	229.8	169.3	131.9	114.4	98	289.5	140.6	195.2
hsa-miR-152-3p	0.970179	0.999146	-0.0136833	-1.00953	189.9	116.9	187.4	110.9	140.3	397	60.2	129	253.7	121.6	76.4	190.3	128.6	183.9	90.6	125.2	264.5	264.9	161.8	224.6	377.3	458.5	14.6	134.7	195.3	189.9	78.3	222.9	115.3	434.8	140.6	121.8
hsa-miR-130b-3p	0.975466	0.999146	0.00604088	1.0042	597.7	169.4	600.3	227.7	570.8	366	431.7	754.7	517.8	814.1	432.8	781.6	498	668.6	524.4	409.5	589	639.4	597	809.8	560.5	829.7	291.4	867.3	544.7	600.4	498.6	393	507.4	1141.9	535.1	581.2
hsa-miR-550a-3p	0.983333	0.999146	-0.0111182	-1.00774	61.9	50.1	64	62.3	138.4	18.6	99.1	71	201.7	8.8	14.5	20.6	122.5	64.6	75.5	91.3	34.3	54.8	11.7	6.7	35.1	67.7	58.3	42.7	29.2	30.8	98.9	112.9	184.5	5	35.7	14.7
hsa-miR-92a-3p	0.985385	0.999146	0.0054301	1.00377	40960.5	19065.9	41117.9	21624.1	58682.9	30433.8	38066.2	80922.2	60572.5	14089.5	10823.3	35370.1	52509.9	71463.5	37129.6	48439.3	25684	48118	24093.6	27396.8	21166.9	48876.7	27155.6	58215.5	22167.5	37886.4	52052.6	55639.2	80231.9	15603.4	43860.7	21501.6
hsa-miR-19b-3p	0.985756	0.999146	0.00288015	1.002	7803.2	1943.4	7820.8	1942.2	8748.1	5589.2	6900.5	8311.5	8726.3	11290.4	9717.7	8685	7569.9	8655.2	6489.5	8849.1	6470.8	8509.1	4814.4	7484.8	6001	11634.4	3985.5	7631.3	5956.1	7789.7	8584.1	8741.9	11607.5	8018.3	5902.5	5966.5
hsa-miR-191-3p	0.98619	0.999146	-0.00417178	-1.0029	65.8	26.5	67.2	23.5	32.7	37.2	46	71	54.1	33.9	40	92.6	77.6	129.3	101.9	70.4	61.8	41.1	68.4	89.4	59.4	64	43.7	101.8	49.2	102.6	65.9	66.3	103.8	49.7	54.6	45.5
hsa-miR-186-5p	0.987326	0.999146	-0.00215396	-1.00149	5859.9	1177.1	5850.7	1093.8	5738.6	5558.2	4540.2	4051	5103.5	5314.4	4818.8	6060	6131.1	5781.7	7719.5	6095	7059.8	3804.7	7550.9	7104.2	6876.2	5286.6	7679.6	4924.4	7737.7	4957.1	5959	5377.6	4624.6	4962.1	7031.4	6155.9
hsa-miR-2355-5p	0.991488	0.999146	-0.00334902	-1.00232	35.9	20.2	36.1	17.5	32.7	18.6	49.5	16.1	29.1	36.8	21.8	38.6	34.7	27.3	64.1	36.5	17.2	27.4	20	58	49.8	95.3	7.3	36.1	26.6	5.1	33	37.6	51.9	55.3	25.2	54.3
hsa-miR-7704	0.995049	0.999146	0.00322906	1.00224	44.3	36	45.3	36.9	23.1	43.4	53.1	25.8	18.7	4.4	14.5	5.1	55.1	52.2	132.1	106.9	42.9	27.4	33.4	44.7	7	13.1	87.4	95.3	63.8	66.7	20.6	31.6	121.1	10.1	18.9	29.4
hsa-miR-15a-5p	0.996078	0.999146	-0.000924999	-1.00064	913.8	222.6	913.5	374	1335.7	787.8	1330.6	690.2	1102.2	1005.7	1025.6	719.9	824.5	882.4	709.3	941.5	793.4	776.5	820.5	782.2	994.6	1373.3	714	666.9	1053.6	692.8	700.6	1001.4	1274.3	1553.8	535.1	496.1
hsa-miR-181a-2-3p	0.996302	0.999146	0.00137131	1.00095	32	14.7	32.4	12.4	19.2	6.2	28.3	45.2	27	19.2	14.5	23.1	40.8	39.8	26.4	36.5	30.9	41.1	26.7	41.9	31.3	48.8	72.9	19.7	49.2	25.7	41.2	28.6	46.1	15.6	18.9	33.8
hsa-miR-425-3p	0.999146	0.999146	-0.000169097	-1.00012	1015.3	237.4	1015.8	196.9	793.7	998.7	767.9	1241.7	1023.2	582.1	752.8	1277.8	1106.2	1563.5	1192.3	1184.1	1071.6	913.5	958.9	1077.1	824.2	817.3	845.2	1314	856.9	1216.2	1207.5	1147.5	1014.9	651.7	1114.2	917.4

## Sheet: NSCLCvsSCLC_Analysis 
Filt. P<0.05	Entity_ID	PValue	FDR	logFC	LinearFC	avg_AdenoSquam	sd_AdenoSquam	avg_SCLC	sd_SCLC	L0049SF_S1	L0051SF_S3	L0052SF_S4	L0053SF_S5	L0054SF_S6	L0057SF_S9	L0074SF_S26	L0076SF_S28	L0077SF_S29	L0079SF_S31	L0081SF_S33	L0082SF_S34	L0083SF_S35	L0085SF_S37	L0088SF_S40	L0090SF_S42	L0092SF_S44	L0093SF_S45	L0094SF_S46	L0095SF_S47	L0055SF_S7	L0056SF_S8	L0078SF_S30	L0086SF_S38	L0087SF_S39	L0089SF_S41	L0091SF_S43	L0096SF_S48
	hsa-miR-375	0.00111776	0.325267	2.88617	7.39305	265.2	726.6	1944.8	1883.5	50	68.2	3230.9	35.5	74.9	19.2	40	18	49	42.3	147.1	33.9	13.7	945.5	160.1	69.5	24.9	41.5	109.3	131.4	75.7	3002	1413.5	771	5137.8	4052.2	717.6	389
	hsa-miR-200a-3p	0.0300357	0.986896	1.45111	2.73418	65.4	117.8	167.7	265.8	32.7	514.9	251.3	12.9	79	30.9	29.1	10.3	26.5	17.4	45.3	28.7	13.7	45.7	33.4	23.8	28.1	23.3	43.7	16.4	30.6	143.7	103	52.7	161.5	811	16.8	22
	hsa-miR-382-3p	0.0363959	0.986896	0.835489	1.78446	31.9	19.7	57	47.2	25	37.2	10.6	29	35.4	62.6	40	25.7	40.8	12.4	15.1	41.7	77.3	63.9	25	22.8	42.1	10.9	0	19.7	33.2	41.1	33	13.6	57.7	96.7	25.2	155.6
	hsa-miR-151a-5p	0.0395179	0.986896	0.731098	1.6599	93.6	54.9	156.1	102.3	161.4	43.4	28.3	54.8	97.7	56.7	61.8	144	63.3	89.5	49	75.6	58.4	82.2	186.8	139.9	204.3	177.6	29.1	69	304.2	92.4	107.1	305.7	40.4	203.4	90.2	105.7
	hsa-miR-21-3p	0.0246239	0.986896	-0.520609	-1.43456	338.3	116.2	236.2	70.9	230.6	272.9	410.5	216.1	210	501.7	320	347.1	283.7	477.3	577.3	224.3	374.4	205.5	343.5	355.9	293	209.6	553.8	358.1	272.4	318.2	309.1	117.5	213.4	162.6	220.3	275.9
	hsa-miR-33a-5p	0.0368456	0.986896	-0.660664	-1.58081	798.3	418.4	505.6	224.2	278.7	688.6	1022.7	857.9	430.5	1542.8	1694.8	835.6	710.3	474.8	962.1	782.4	599.3	493.3	490.3	615.6	466	353.7	1661.3	1005.2	450.4	892.9	667.6	179.2	467.1	320.8	413.4	653.2
	hsa-miR-181a-3p	0.0353058	0.986896	-0.697036	-1.62117	53.6	30.8	31.4	14.2	23.1	62	60.2	19.4	22.9	48.6	72.7	30.9	79.6	116.8	45.3	36.5	55	27.4	71.7	44.7	36.4	40.8	138.4	39.4	34.5	30.8	16.5	55.7	11.5	38.6	39.9	23.5
	hsa-miR-122-5p	0.0204228	0.986896	-2.55619	-5.88151	6255.4	18128.9	1065.7	830.7	6488.1	6674.8	14473.4	480.6	513.7	548.2	516.4	563.1	704.1	278.4	1358.3	1186.7	365.8	81857.7	1846	306.4	1560.9	519.6	4291.6	574.9	1252.9	964.7	778.9	298.2	2831.2	143.6	864.5	1391.5
Filt. (|LinearFC|>1.5)	Entity_ID	PValue	FDR	logFC	LinearFC	avg_AdenoSquam	sd_AdenoSquam	avg_SCLC	sd_SCLC	L0049SF_S1	L0051SF_S3	L0052SF_S4	L0053SF_S5	L0054SF_S6	L0057SF_S9	L0074SF_S26	L0076SF_S28	L0077SF_S29	L0079SF_S31	L0081SF_S33	L0082SF_S34	L0083SF_S35	L0085SF_S37	L0088SF_S40	L0090SF_S42	L0092SF_S44	L0093SF_S45	L0094SF_S46	L0095SF_S47	L0055SF_S7	L0056SF_S8	L0078SF_S30	L0086SF_S38	L0087SF_S39	L0089SF_S41	L0091SF_S43	L0096SF_S48
	hsa-miR-375	0.00111776	0.325267	2.88617	7.39305	265.2	726.6	1944.8	1883.5	50	68.2	3230.9	35.5	74.9	19.2	40	18	49	42.3	147.1	33.9	13.7	945.5	160.1	69.5	24.9	41.5	109.3	131.4	75.7	3002	1413.5	771	5137.8	4052.2	717.6	389
	hsa-miR-200a-3p	0.0300357	0.986896	1.45111	2.73418	65.4	117.8	167.7	265.8	32.7	514.9	251.3	12.9	79	30.9	29.1	10.3	26.5	17.4	45.3	28.7	13.7	45.7	33.4	23.8	28.1	23.3	43.7	16.4	30.6	143.7	103	52.7	161.5	811	16.8	22
	hsa-miR-382-3p	0.0363959	0.986896	0.835489	1.78446	31.9	19.7	57	47.2	25	37.2	10.6	29	35.4	62.6	40	25.7	40.8	12.4	15.1	41.7	77.3	63.9	25	22.8	42.1	10.9	0	19.7	33.2	41.1	33	13.6	57.7	96.7	25.2	155.6
	hsa-miR-151a-5p	0.0395179	0.986896	0.731098	1.6599	93.6	54.9	156.1	102.3	161.4	43.4	28.3	54.8	97.7	56.7	61.8	144	63.3	89.5	49	75.6	58.4	82.2	186.8	139.9	204.3	177.6	29.1	69	304.2	92.4	107.1	305.7	40.4	203.4	90.2	105.7
	hsa-miR-33a-5p	0.0368456	0.986896	-0.660664	-1.58081	798.3	418.4	505.6	224.2	278.7	688.6	1022.7	857.9	430.5	1542.8	1694.8	835.6	710.3	474.8	962.1	782.4	599.3	493.3	490.3	615.6	466	353.7	1661.3	1005.2	450.4	892.9	667.6	179.2	467.1	320.8	413.4	653.2
	hsa-miR-181a-3p	0.0353058	0.986896	-0.697036	-1.62117	53.6	30.8	31.4	14.2	23.1	62	60.2	19.4	22.9	48.6	72.7	30.9	79.6	116.8	45.3	36.5	55	27.4	71.7	44.7	36.4	40.8	138.4	39.4	34.5	30.8	16.5	55.7	11.5	38.6	39.9	23.5
	hsa-miR-122-5p	0.0204228	0.986896	-2.55619	-5.88151	6255.4	18128.9	1065.7	830.7	6488.1	6674.8	14473.4	480.6	513.7	548.2	516.4	563.1	704.1	278.4	1358.3	1186.7	365.8	81857.7	1846	306.4	1560.9	519.6	4291.6	574.9	1252.9	964.7	778.9	298.2	2831.2	143.6	864.5	1391.5
