# Supplementary material for: A plasma miRNA-based classifier for small cell lung cancer diagnosis
Source: Front Oncol. 2023 Oct 5;13:1255527. doi: 10.3389/fonc.2023.1255527 (PMC10585112; doi:10.3389/fonc.2023.1255527)
Supplement: Supplementary file 6 [file DataSheet_2.xlsx]

## Sheet: All mIRs
miR	KW_raw_p	KW_FDR	Benign_vs_Adeno_rawp	SCLC_vs_Adeno_rawp	Squam_vs_Adeno_rawp	Benign_vs_SCLC_rawp	Benign_vs_Squam_rawp	Squam_vs_SCLC_rawp
hsa.miR.375	0.000105127	0.0280688	0.0370032	0.00759177	0.0111458	0.000164541	0.251956	0.000608276
hsa.miR.192.5p	0.00880199	0.766838	0.0101323	0.0184222	0.00388621	0.499792	0.414011	0.266223
hsa.miR.200a.3p	0.0136287	0.766838	0.0545879	0.929126	0.0374917	0.01402	0.390226	0.0142444
hsa.miR.4532	0.0136502	0.766838	0.0220182	0.0558378	0.00405809	0.386185	1	0.141806
hsa.miR.141.3p	0.0143603	0.766838	0.00421634	0.11901	0.00807924	0.247342	0.902353	0.562565
hsa.let.7b.3p	0.0206988	0.862591	0.0549073	0.274281	0.00577698	0.0604442	0.682696	0.119201
hsa.miR.100.5p	0.0276115	0.862591	0.0243667	0.0682496	0.0100239	0.809205	0.410913	0.348849
hsa.miR.200b.3p	0.0290168	0.862591	0.0244924	0.722008	0.0581169	0.0474395	1	0.0359233
hsa.miR.188.5p	0.0290761	0.862591	0.0060751	0.166906	0.0409452	0.190637	0.268023	0.964325
hsa.miR.122.5p	0.0423225	0.996742	0.315378	0.0675991	0.0114962	0.370383	0.0788932	0.459756
hsa.miR.144.3p	0.0467818	0.996742	0.0220182	0.0342794	0.105122	0.672974	0.182316	0.408245
hsa.miR.6087	0.0610552	0.996742	0.0855829	0.563172	0.677126	0.0336052	0.0195856	0.305624
hsa.miR.378a.3p	0.0787907	0.996742	0.0411379	0.328133	0.0232902	0.289543	0.60378	0.408245
hsa.miR.99a.5p	0.0801848	0.996742	0.269924	0.203071	0.0114962	0.962567	0.164938	0.274281
hsa.miR.205.5p	0.09024	0.996742	0.0271474	0.197158	0.820463	0.31143	0.0653606	0.327884
hsa.miR.145.5p	0.0923119	0.996742	0.0534759	0.929163	0.344341	0.0267921	0.220063	0.266223
hsa.let.7a.2.3p	0.0973945	0.996742	0.0411379	0.0754097	0.520052	0.923295	0.120493	0.23009
hsa.miR.424.5p	0.103351	0.996742	0.037253	0.374013	0.173456	0.111691	0.152862	0.965401
hsa.miR.92b.3p	0.107891	0.996742	0.0659548	0.964546	0.495968	0.0302813	0.11119	0.514786
hsa.miR.193a.5p	0.111218	0.996742	0.0933002	0.398128	0.0534518	0.334736	0.594477	0.109011
hsa.miR.181c.5p	0.121809	0.996742	0.838186	0.459756	0.0630128	0.80978	0.0199102	0.274281
hsa.miR.210.3p	0.126728	0.996742	0.0198559	0.761826	0.684211	0.199589	0.0723228	1
hsa.miR.338.5p	0.135848	0.996742	0.100661	1	0.225076	0.109264	0.773303	0.0495425
hsa.miR.148a.3p	0.140201	0.996742	0.0534759	0.514786	0.165494	0.148666	0.191224	0.593764
hsa.miR.320b	0.142376	0.996742	0.242807	0.828557	0.14314	0.0464007	0.68296	0.101102
hsa.miR.424.3p	0.143824	0.996742	0.120493	0.722145	0.650025	0.0604442	0.0549073	0.50472
hsa.miR.144.5p	0.147992	0.996742	0.0658359	0.236985	0.0586867	0.531416	0.806329	0.374013
hsa.miR.660.5p	0.170946	0.996742	0.0723228	0.315417	0.0630128	0.423447	0.719695	0.476969
hsa.miR.30a.5p	0.179911	0.996742	0.0652536	0.359934	0.0961785	0.370383	0.400182	0.572604
hsa.miR.125b.5p	0.192277	0.996742	0.1333	0.274281	0.0949265	0.772694	0.218436	0.301832
hsa.miR.146a.5p	0.205144	0.996742	0.0790478	0.50494	0.0630128	0.412834	0.682564	0.504279
hsa.miR.2355.5p	0.20824	0.996742	0.152681	0.593382	0.0485131	0.469942	0.652952	0.285823
hsa.miR.18b.5p	0.215553	0.996742	0.0534759	0.373766	0.0695375	0.736121	0.774859	0.755691
hsa.miR.532.5p	0.219796	0.996742	0.0788932	0.696467	0.212122	0.177666	0.391059	0.398372
hsa.miR.486.3p	0.2304	0.996742	0.0655982	0.50494	0.289556	0.161904	0.326762	0.858883
hsa.miR.320c	0.23823	0.996742	0.182316	0.633438	0.481251	0.074455	0.68296	0.154918
hsa.miR.199b.5p	0.245889	0.996742	0.487286	0.96451	0.211606	0.335331	0.140596	0.0910396
hsa.miR.20b.5p	0.246255	0.996742	0.0862728	0.696467	0.14314	0.321267	0.252791	0.722145
hsa.miR.362.3p	0.267452	0.996742	0.0787846	0.305121	0.211261	0.411104	0.413601	0.655687
hsa.miR.181c.3p	0.284604	0.996742	0.902438	0.656522	0.130281	0.847205	0.0861348	0.247324
hsa.miR.29b.3p	0.294515	0.996742	0.182316	0.633438	0.075256	0.742986	0.548962	0.359934
hsa.miR.27a.3p	0.296133	0.996742	0.211024	0.761826	0.0892096	0.370383	0.934897	0.274281
hsa.miR.363.3p	0.298008	0.996742	0.112754	0.533753	0.161341	0.321267	0.743754	0.449868
hsa.miR.10a.5p	0.298526	0.996742	0.446968	0.656688	0.121085	0.605841	0.235827	0.182151
hsa.miR.3615	0.307681	0.996742	0.437742	0.755691	0.161815	0.321267	0.719695	0.0831391
hsa.miR.140.3p	0.311741	0.996742	0.277512	0.828557	0.190316	0.276594	1	0.121989
hsa.miR.106b.5p	0.312294	0.996742	0.182316	0.50472	0.075256	0.605841	0.904826	0.459756
hsa.miR.26a.2.3p	0.316396	0.996742	0.234382	0.350099	0.0630232	1	0.510082	0.754708
hsa.miR.32.5p	0.324705	0.996742	0.094022	0.285823	0.289556	0.772694	0.390435	0.533753
hsa.miR.181d.5p	0.33467	0.996742	0.967421	0.696467	0.344523	0.736121	0.0335291	0.23009
hsa.miR.148b.5p	0.337285	0.996742	0.712579	0.823854	0.185546	1	0.205468	0.0996982
hsa.miR.7.5p	0.344928	0.996742	0.111033	1	0.140017	0.335628	0.934868	0.504279
hsa.miR.4433b.3p	0.350712	0.996742	0.112754	0.203071	0.272856	0.699786	0.567288	1
hsa.miR.485.3p	0.358992	0.996742	0.315378	0.656688	0.911797	0.167174	0.0947195	0.572604
hsa.miR.27b.3p	0.368578	0.996742	0.112754	0.633438	0.165494	0.480708	0.66072	0.696467
hsa.miR.30e.3p	0.371646	0.996742	0.967421	0.572604	0.247451	0.885164	0.0721976	0.286072
hsa.let.7i.3p	0.378171	0.996742	0.288276	0.423423	0.0755516	0.772559	0.682828	0.624705
hsa.miR.140.5p	0.378868	0.996742	0.0660737	0.593764	0.519895	0.470214	0.32655	0.824123
hsa.miR.29a.3p	0.38923	0.996742	0.182316	0.696467	0.217563	0.370383	1	0.315417
hsa.miR.374a.5p	0.391918	0.996742	0.567459	0.828557	0.173294	0.672974	0.252582	0.19739
hsa.miR.296.5p	0.39488	0.996742	0.220063	0.964473	0.545047	0.411104	0.101717	0.688821
hsa.miR.503.5p	0.398955	0.996742	0.205468	0.965401	0.481251	0.101456	0.46204	0.633438
hsa.miR.374a.3p	0.404222	0.996742	0.235827	0.624705	0.0960534	0.772559	0.743428	0.476741
hsa.miR.143.5p	0.405871	0.996742	0.110876	0.327884	0.211606	0.846552	0.806246	0.92898
hsa.miR.16.2.3p	0.406913	0.996742	0.242807	0.315417	0.217563	0.370383	0.496698	0.696467
hsa.miR.101.3p	0.410383	0.996742	0.277512	0.359934	0.14314	0.605841	0.719695	0.514786
hsa.miR.744.5p	0.416304	0.996742	0.66072	0.315417	0.217563	0.888359	0.211024	0.359934
hsa.miR.200c.3p	0.418338	0.996742	0.204871	1	0.173456	0.267591	1	0.476969
hsa.miR.21.3p	0.419918	0.996742	0.182316	0.236985	0.314999	0.672974	0.548962	0.633438
hsa.miR.143.3p	0.425494	0.996742	0.130742	0.459756	0.314999	0.36035	0.653237	0.828557
hsa.miR.191.5p	0.426114	0.996742	0.446968	1	0.279861	0.541423	0.60378	0.101102
hsa.miR.590.3p	0.428064	0.996742	0.623749	0.50494	0.184883	0.596415	0.163824	0.562565
hsa.miR.23a.3p	0.438526	0.996742	0.1333	0.965401	0.393048	0.423447	0.400182	0.459756
hsa.miR.625.5p	0.439982	0.996742	0.0790478	0.459756	0.344523	0.664813	0.902438	0.624884
hsa.miR.744.3p	0.441822	0.996742	0.967378	0.89381	0.383418	1	0.101566	0.213051
hsa.miR.23a.5p	0.447603	0.996742	0.16401	0.34985	0.306761	0.562503	0.461053	1
hsa.miR.335.5p	0.447923	0.996742	0.356232	1	0.314999	0.276594	0.806413	0.203071
hsa.miR.92a.3p	0.453695	0.996742	0.242807	0.761826	0.314999	0.199589	0.400182	0.89675
hsa.miR.16.5p	0.456194	0.996742	0.182316	0.633438	0.190316	0.541423	0.842105	0.572604
hsa.miR.505.3p	0.459868	0.996742	0.156401	0.761826	0.405502	0.423447	0.414011	0.459756
hsa.miR.301b	0.461679	0.996742	0.743863	0.688973	0.150158	0.772423	0.220063	0.449634
hsa.miR.15a.5p	0.465211	0.996742	0.191224	0.533753	0.165494	0.672974	0.567459	0.828557
hsa.miR.185.5p	0.466876	0.996742	0.277512	1	0.247451	0.335628	1	0.315417
hsa.miR.18a.5p	0.471469	0.996742	0.242807	0.633438	0.14314	0.888359	0.842105	0.459756
hsa.miR.550a.3p	0.471855	0.996742	0.15196	0.50494	0.225777	0.664619	0.967335	0.593764
hsa.miR.374b.5p	0.481448	0.996742	0.842105	0.828557	0.247451	0.888359	0.120656	0.408245
hsa.miR.342.3p	0.496238	0.996742	0.269713	0.656355	0.211778	0.530658	0.902438	0.350597
hsa.miR.451a	0.499415	0.996742	0.356232	0.696467	0.14314	0.888359	0.446968	0.572604
hsa.miR.376c.3p	0.499642	0.996742	0.391059	0.593573	0.25666	0.385601	0.513259	0.327884
hsa.miR.320a	0.501449	0.996742	0.446968	0.828557	0.630529	0.199589	0.400182	0.274281
hsa.miR.330.3p	0.507444	0.996742	0.837976	0.828557	0.393048	0.440858	0.513259	0.121989
hsa.miR.93.3p	0.511005	0.996742	0.780186	1	0.198427	0.700136	0.390643	0.23009
hsa.miR.148b.3p	0.513844	0.996742	0.242807	0.688973	0.190316	0.672974	0.842105	0.514786
hsa.miR.1277.3p	0.514027	0.996742	1	0.965401	0.364166	1	0.120656	0.315417
hsa.miR.30a.3p	0.515463	0.996742	0.548962	0.656688	0.217563	0.888359	0.211024	0.514786
hsa.miR.29c.3p	0.520387	0.996742	0.182316	0.633438	0.247451	0.672974	0.904826	0.572604
hsa.miR.7704	0.524351	0.996742	0.286364	0.397395	0.849995	0.134873	0.487095	1
hsa.miR.25.3p	0.525737	0.996742	0.277512	0.828557	0.217563	0.370383	0.904826	0.572604
hsa.miR.99b.5p	0.52916	0.996742	0.242807	0.824123	0.344341	0.312025	0.904826	0.449868
hsa.miR.6852.5p	0.534689	0.996742	0.967393	1	0.448495	0.885024	0.0855829	0.372029
hsa.miR.15b.3p	0.536798	0.996742	0.326975	0.696467	0.217563	0.423447	0.968239	0.476969
hsa.miR.3168	0.54868	0.996742	0.904826	0.593764	0.472509	0.962567	0.205468	0.23009
hsa.miR.625.3p	0.550945	0.996742	0.315378	0.828557	0.190316	0.480708	0.904826	0.572604
hsa.miR.185.3p	0.552841	0.996742	0.60378	0.858883	0.212122	0.605841	0.413806	0.350597
hsa.miR.26a.5p	0.561635	0.996742	0.277512	0.965401	0.247451	0.500319	0.968239	0.459756
hsa.miR.345.5p	0.562827	0.996742	0.567459	0.965401	0.352681	0.423447	0.719695	0.203071
hsa.miR.125a.5p	0.56441	0.996742	0.548962	0.89675	0.217563	0.672974	0.400182	0.408245
hsa.miR.150.5p	0.56536	0.996742	0.595449	0.449868	0.520366	0.321267	1	0.236985
hsa.miR.17.3p	0.567997	0.996742	0.220469	0.761826	0.279861	0.605841	0.870113	0.50472
hsa.miR.3613.5p	0.568815	0.996742	0.496698	0.89675	0.393048	0.370383	0.934897	0.213288
hsa.miR.151a.5p	0.580795	0.996742	0.68296	0.789704	0.427181	0.441138	0.46204	0.213051
hsa.miR.1301.3p	0.58764	0.996742	0.496698	1	0.352681	0.672974	0.496698	0.236985
hsa.miR.106b.3p	0.593994	0.996742	0.277512	0.359934	0.352681	0.605841	0.968239	0.696467
hsa.miR.1306.5p	0.599729	0.996742	0.391059	0.315417	0.226301	0.885024	0.87017	0.824033
hsa.let.7e.5p	0.601703	0.996742	0.306584	0.89675	0.393048	0.312025	0.46204	0.761826
hsa.miR.576.5p	0.602974	0.996742	0.513444	0.858883	0.289737	0.469942	0.719695	0.315417
hsa.miR.3613.3p	0.613726	0.996742	0.594964	0.656189	0.225427	0.594601	0.682564	0.373519
hsa.miR.33a.5p	0.619755	0.996742	0.60378	0.236985	1	0.321267	0.719695	0.459756
hsa.miR.99b.3p	0.619834	0.996742	0.306158	0.56297	0.198089	1	0.837765	0.858521
hsa.miR.376b.3p	0.620577	0.996742	0.623902	0.572604	0.198089	0.736121	0.368055	0.964455
hsa.miR.423.3p	0.626329	0.996742	0.66072	0.89675	0.279861	0.672974	0.904826	0.203071
hsa.miR.543	0.628131	0.996742	0.548962	0.858883	0.739364	0.888359	0.156401	0.459756
hsa.miR.376a.3p	0.630769	0.996742	0.567459	0.789704	0.25666	1	0.413601	0.423662
hsa.miR.107	0.633026	0.996742	0.774955	0.89675	0.173294	0.664813	0.653094	0.398372
hsa.miR.26b.5p	0.633913	0.996742	0.842105	0.828557	0.279861	0.605841	0.315378	0.459756
hsa.miR.29c.5p	0.634274	0.996742	0.462236	0.824033	0.449009	0.321267	0.902395	0.350099
hsa.miR.338.3p	0.637606	0.996742	0.594964	0.96451	0.622521	0.412547	0.712458	0.141806
hsa.miR.324.5p	0.639091	0.996742	0.391059	0.828557	0.352681	0.470214	0.967421	0.374013
hsa.miR.574.3p	0.642858	0.996742	0.496698	0.408245	0.325387	0.814809	0.743754	0.306625
hsa.miR.32.3p	0.644107	0.996742	0.486327	0.688362	0.197411	0.735339	0.902181	0.504279
hsa.miR.20a.5p	0.645198	0.996742	0.315378	0.828557	0.247451	0.814809	0.780186	0.514786
hsa.miR.155.5p	0.646164	0.996742	0.774955	0.824123	0.255585	0.814809	0.412984	0.398128
hsa.miR.17.5p	0.647447	0.996742	0.400182	0.696467	0.314999	0.541423	0.904826	0.459756
hsa.miR.15b.5p	0.658224	0.996742	0.356232	0.828557	0.352681	0.480708	1	0.514786
hsa.miR.21.5p	0.667821	0.996742	0.242807	0.572604	0.528849	0.742986	0.548962	0.633438
hsa.miR.1296.5p	0.670193	0.996742	0.838116	0.964528	0.520366	0.80932	0.270134	0.265976
hsa.miR.421	0.672607	0.996742	0.437742	1	0.325569	0.596415	1	0.359934
hsa.miR.584.5p	0.673589	0.996742	0.356232	0.761826	0.405502	0.541423	0.548962	0.572604
hsa.miR.106a.5p	0.67373	0.996742	0.400182	0.696467	0.307308	0.847297	0.967378	0.350597
hsa.miR.1249	0.675123	0.996742	0.838046	0.44893	0.472009	0.411682	0.389599	0.62272
hsa.miR.652.3p	0.675134	0.996742	0.496698	0.965401	0.449521	0.480708	1	0.274281
hsa.let.7b.5p	0.678609	0.996742	0.548962	0.274281	0.528849	0.742986	0.211024	0.572604
hsa.miR.30d.5p	0.680051	0.996742	0.842105	1	0.435872	0.962567	0.496698	0.203071
hsa.let.7a.5p	0.682757	0.996742	0.277512	0.828557	0.578742	0.672974	0.356232	0.696467
hsa.miR.484	0.683464	0.996742	0.548962	0.965401	0.393048	0.423447	0.548962	0.408245
hsa.miR.24.2.5p	0.68537	0.996742	0.34711	1	0.426833	0.498999	0.967292	0.422461
hsa.miR.103a.3p	0.687846	0.996742	0.66072	0.89675	0.314999	0.672974	0.548962	0.408245
hsa.miR.361.3p	0.688555	0.996742	0.540114	0.965401	0.435872	0.699961	0.967421	0.203071
hsa.miR.1307.3p	0.689391	0.996742	0.446968	0.89675	0.911797	0.480708	0.211024	1
hsa.miR.93.5p	0.692231	0.996742	0.356232	0.572604	0.279861	0.742986	0.968239	0.965401
hsa.miR.370.3p	0.692843	0.996742	0.496698	0.459756	0.795936	0.423447	0.277512	0.965401
hsa.miR.23b.3p	0.693196	0.996742	0.356232	0.633438	0.435872	0.541423	0.968239	0.514786
hsa.miR.4446.3p	0.698896	0.996742	0.307009	0.572604	0.733344	0.961509	0.390435	0.592807
hsa.miR.142.5p	0.701184	0.996742	0.315378	0.633438	0.393048	0.962567	0.780186	0.459756
hsa.miR.24.3p	0.705979	0.996742	0.315378	0.761826	0.314999	0.888359	0.780186	0.633438
hsa.let.7i.5p	0.707715	0.996742	0.356232	0.761826	0.314999	0.814809	0.968239	0.572604
hsa.miR.30b.5p	0.713975	0.996742	0.66072	0.761826	0.314999	0.814809	0.496698	0.514786
hsa.let.7f.1.3p	0.716062	0.996742	0.269713	0.656522	0.472176	0.629797	0.901922	0.688668
hsa.miR.299.3p	0.716269	0.996742	0.682696	0.858738	0.570315	0.193384	0.902267	0.476285
hsa.miR.1287.5p	0.719538	0.996742	0.436733	0.53333	0.622653	0.530405	0.412158	0.656355
hsa.miR.22.5p	0.720723	0.996742	0.368687	0.689126	0.630529	0.664619	0.307222	0.624884
hsa.miR.942.5p	0.725049	0.996742	0.774859	0.893755	0.289374	0.772559	0.902009	0.285823
hsa.miR.335.3p	0.725611	0.996742	0.838186	1	0.545199	0.885164	0.205468	0.459756
hsa.miR.409.3p	0.72658	0.996742	0.400182	0.696467	0.795936	0.700136	0.356232	0.572604
hsa.miR.132.3p	0.727566	0.996742	0.652809	0.858811	0.820463	0.267296	0.837906	0.327633
hsa.miR.222.3p	0.731324	0.996742	0.496698	0.965401	0.314999	0.672974	0.719695	0.459756
hsa.miR.331.3p	0.733216	0.996742	0.780186	0.828557	0.325569	0.814809	0.66072	0.359934
hsa.miR.340.5p	0.736485	0.996742	0.780186	0.761826	0.528849	0.962567	0.288276	0.408245
hsa.miR.301a.3p	0.739131	0.996742	0.904826	0.761826	0.481251	0.962567	0.326975	0.408245
hsa.miR.136.5p	0.740533	0.996742	0.487477	0.696467	0.911797	0.312025	0.461449	0.89675
hsa.miR.223.3p	0.742177	0.996742	0.842105	0.965401	0.739364	0.672974	0.400182	0.236985
hsa.miR.671.3p	0.745376	0.996742	0.967306	0.75446	0.790644	0.440577	0.934494	0.195766
hsa.miR.486.5p	0.74666	0.996742	0.315378	0.514786	0.630529	0.814809	0.60378	0.89675
hsa.miR.328.3p	0.747289	0.996742	0.774955	0.828557	0.545199	0.885164	0.391059	0.359934
hsa.let.7c.5p	0.749321	0.996742	0.356232	0.789704	0.393048	0.700136	0.743863	0.696467
hsa.miR.223.5p	0.749571	0.996742	0.46204	0.858883	0.449351	0.413121	1	0.563373
hsa.miR.7.1.3p	0.755722	0.996742	0.347534	0.789279	0.471841	0.562984	0.90231	0.656522
hsa.miR.324.3p	0.76505	0.996742	0.548962	0.514786	0.314999	0.962567	0.806413	0.633438
hsa.miR.152.3p	0.768137	0.996742	0.437742	0.89675	0.472509	0.596415	0.413601	0.824123
hsa.miR.181a.3p	0.771333	0.996742	0.437742	0.5045	0.569002	0.772694	0.595126	0.593573
hsa.miR.19b.3p	0.773538	0.996742	0.548962	0.761826	0.352681	0.672974	0.968239	0.572604
hsa.miR.18a.3p	0.773964	0.996742	0.400182	0.633438	0.481251	0.605841	0.682696	0.929163
hsa.miR.339.5p	0.776124	0.996742	0.66072	0.696467	0.528849	0.370383	0.780186	0.572604
hsa.miR.186.5p	0.779016	0.996742	0.719695	0.828557	0.435872	0.923295	0.496698	0.459756
hsa.miR.361.5p	0.785447	0.996742	0.413806	0.893919	0.820463	0.605841	0.400182	0.572604
hsa.miR.766.3p	0.786273	0.996742	0.548962	1	0.481251	0.742986	0.806413	0.374013
hsa.miR.665	0.791634	0.996742	0.486903	1	0.51863	0.562021	0.774376	0.474909
hsa.miR.133a.3p	0.798387	0.996742	0.842105	0.459756	0.93972	0.630218	0.904826	0.315417
hsa.let.7f.5p	0.801797	0.996742	0.400182	0.761826	0.630529	0.672974	0.60378	0.633438
hsa.miR.629.5p	0.802966	0.996742	0.60378	0.965401	0.739364	0.541423	0.288276	0.722145
hsa.miR.181b.5p	0.804779	0.996742	0.356232	0.689126	0.684211	0.847205	0.548962	0.824123
hsa.miR.655.3p	0.804908	0.996742	0.652952	0.96451	0.596148	0.630218	0.32655	0.858521
hsa.miR.181a.5p	0.806254	0.996742	0.496698	0.696467	0.314999	0.962567	0.842105	1
hsa.let.7g.5p	0.807235	0.996742	0.780186	0.696467	0.481251	0.605841	0.548962	0.514786
hsa.miR.151a.3p	0.808589	0.996742	0.66072	0.89675	0.570606	0.672974	0.967421	0.26647
hsa.miR.28.5p	0.809485	0.996742	0.496698	0.828557	0.449351	0.672974	1	0.563373
hsa.miR.487b.3p	0.809906	0.996742	0.487477	0.755691	0.344523	0.742986	0.68296	0.92909
hsa.miR.22.3p	0.816248	0.996742	0.315378	0.633438	0.853428	0.742986	0.66072	0.965401
hsa.miR.130b.5p	0.817318	0.996742	0.68296	0.688973	0.352681	0.962567	0.774859	0.633438
hsa.miR.339.3p	0.818793	0.996742	0.66072	1	0.739364	0.480708	0.968239	0.328133
hsa.miR.2355.3p	0.820261	0.996742	0.496698	0.89675	0.970512	0.441138	0.461843	1
hsa.miR.28.3p	0.821954	0.996742	0.60378	0.572604	0.435872	0.888359	0.968239	0.514786
hsa.miR.423.5p	0.825456	0.996742	0.780186	1	0.393048	0.672974	0.548962	0.408245
hsa.miR.130a.3p	0.827498	0.996742	0.446968	0.89675	0.853428	0.541423	0.548962	0.696467
hsa.miR.379.5p	0.827738	0.996742	0.539757	0.929163	0.761934	0.847205	0.306584	0.858811
hsa.miR.766.5p	0.830445	0.996742	0.539579	0.688208	0.343066	0.922917	0.7431	0.823854
hsa.miR.4433b.5p	0.835809	0.996742	0.496698	0.572604	0.739364	0.962567	0.66072	0.572604
hsa.miR.142.3p	0.837649	0.996742	0.548962	0.572604	0.449521	0.888359	0.968239	0.696467
hsa.miR.769.5p	0.838668	0.996742	0.904826	0.89675	0.677471	0.605841	0.87017	0.306625
hsa.miR.425.5p	0.839714	0.996742	0.780186	0.965401	0.352681	0.541423	0.968239	0.633438
hsa.miR.454.3p	0.844503	0.996742	0.774955	1	0.495968	0.80978	0.904826	0.350597
hsa.let.7d.5p	0.84592	0.996742	0.60378	0.696467	0.578742	0.541423	0.904826	0.572604
hsa.miR.136.3p	0.846583	0.996742	0.487286	0.965401	0.684211	0.541423	0.68296	0.696467
hsa.miR.433.3p	0.848883	0.996742	0.487477	0.624884	0.705246	0.605841	0.624054	0.89675
hsa.miR.376a.5p	0.851429	0.996742	0.512517	0.721455	0.849603	0.962567	0.594639	0.476741
hsa.miR.2110	0.851996	0.996742	0.595449	0.828557	0.49613	0.735809	0.390643	0.965401
hsa.miR.130b.3p	0.857185	0.996742	0.446968	0.696467	0.578742	0.814809	0.842105	0.761826
hsa.miR.19a.3p	0.859351	0.996742	0.548962	0.572604	0.481251	0.888359	0.904826	0.965401
hsa.miR.30e.5p	0.860839	0.996742	0.496698	0.572604	0.578742	0.888359	0.719695	0.828557
hsa.miR.98.3p	0.863273	0.996742	0.712579	1	0.733537	0.439732	0.774763	0.476741
hsa.miR.1304.3p	0.863527	0.996742	0.838046	0.8937	0.849772	0.80955	0.325483	0.447986
hsa.miR.654.3p	0.869988	0.996742	0.496698	0.965401	0.684211	0.605841	0.66072	0.789704
hsa.miR.98.5p	0.875905	0.996742	0.60378	0.696467	0.630529	0.672974	0.780186	0.572604
hsa.miR.431.5p	0.877149	0.996742	0.653237	0.755691	0.970512	0.469942	0.623902	0.755691
hsa.miR.4286	0.877423	0.996742	0.539579	0.89675	0.649779	0.630218	0.774666	0.624705
hsa.miR.199a.5p	0.886443	0.996742	0.780186	0.514786	0.578742	0.814809	0.719695	0.828557
hsa.miR.1307.5p	0.890213	0.996742	0.719695	0.359934	0.795936	0.814809	0.780186	0.965401
hsa.miR.337.5p	0.895359	0.996742	0.93484	1	0.704609	0.500056	0.486711	0.858666
hsa.miR.134.5p	0.896252	0.996742	0.60378	0.514786	0.596425	1	0.967421	1
hsa.miR.126.3p	0.897018	0.996742	0.496698	0.965401	0.739364	0.814809	0.842105	0.514786
hsa.miR.495.3p	0.899519	0.996742	0.68296	0.89675	0.495968	0.847297	0.774955	0.689126
hsa.miR.30c.5p	0.899697	0.996742	0.66072	0.965401	0.435872	0.742986	0.904826	0.761826
hsa.miR.1260b	0.900057	0.996742	0.513259	0.824033	0.820463	0.699961	0.595288	0.96451
hsa.miR.128.3p	0.90417	0.996742	0.60378	0.761826	0.733634	0.814809	0.967421	0.423423
hsa.let.7d.3p	0.90471	0.996742	0.66072	0.633438	0.684211	0.962567	0.446968	0.89675
hsa.miR.340.3p	0.907414	0.996742	0.934897	1	0.545199	1	0.66072	0.563172
hsa.miR.224.5p	0.907452	0.996742	0.904826	0.89675	0.853428	0.742986	0.446968	0.514786
hsa.miR.329.3p	0.907682	0.996742	0.548962	1	0.853428	0.742986	0.513444	1
hsa.miR.148a.5p	0.909994	0.996742	0.712942	0.964546	0.791183	0.699257	0.389599	1
hsa.miR.197.3p	0.918839	0.996742	0.66072	0.761826	0.970512	0.814809	0.446968	0.965401
hsa.miR.337.3p	0.930705	0.996742	0.539936	1	0.630529	0.814809	0.904826	0.828557
hsa.miR.664a.3p	0.932788	0.996742	0.774955	0.964528	1	0.885164	0.513259	0.633438
hsa.miR.671.5p	0.932875	0.996742	0.68296	0.964491	0.762282	0.736121	0.653094	0.624884
hsa.miR.1908.5p	0.938971	0.996742	0.774955	0.828557	0.911797	0.736121	0.934868	0.459756
hsa.miR.221.3p	0.939163	0.996742	0.968239	1	0.853428	0.605841	0.842105	0.514786
hsa.miR.126.5p	0.94252	0.996742	0.719695	0.965401	0.853428	0.814809	0.968239	0.459756
hsa.miR.139.5p	0.942797	0.996742	0.66072	0.89675	0.630529	0.814809	0.838116	0.828557
hsa.miR.425.3p	0.945724	0.996742	0.904826	1	0.795936	0.814809	0.780186	0.408245
hsa.miR.326	0.949245	0.996742	0.842105	0.696467	0.911797	0.605841	0.60378	0.761826
hsa.miR.493.5p	0.956343	0.996742	0.842105	0.823944	0.879784	1	0.774859	0.563373
hsa.miR.432.5p	0.957256	0.996742	0.66072	0.789704	0.79126	0.888359	0.774955	0.858811
hsa.miR.199a.3p	0.968827	0.996742	0.719695	0.965401	0.853428	0.814809	0.780186	0.761826
hsa.miR.382.5p	0.969524	0.996742	0.904826	0.828557	0.630529	0.962567	0.904826	0.828557
hsa.miR.590.5p	0.971282	0.996742	1	0.688973	0.596287	0.847205	0.87	0.8937
hsa.miR.1	0.971987	0.996742	0.806329	0.824033	0.879739	0.735652	0.682696	1
hsa.miR.127.3p	0.973378	0.996742	0.780186	0.858883	0.969839	0.742986	0.902353	0.689126
hsa.miR.377.3p	0.974971	0.996742	0.743863	0.593764	0.969827	1	0.967407	0.964473
hsa.miR.323a.3p	0.980213	0.996742	0.806329	0.964546	0.909586	0.700136	0.806329	0.964546
hsa.miR.381.3p	0.982986	0.996742	0.904826	0.789704	0.909688	0.742986	0.774955	1
hsa.miR.323b.3p	0.986221	0.996742	0.838186	0.824033	0.733344	1	0.967378	1
hsa.miR.369.3p	0.99122	0.996742	0.870226	0.965401	0.739364	0.962567	1	0.965401
hsa.miR.1185.1.3p	0.991576	0.996742	1	0.89675	0.909688	0.962567	0.653237	0.755691
hsa.let.7a.3p	0.992584	0.996742	0.842105	0.828557	0.911797	0.772694	0.780186	0.696467
hsa.miR.154.5p	0.992974	0.996742	0.934897	1	0.849939	0.847205	0.837976	1
hsa.miR.199b.3p	0.994312	0.996742	0.842105	0.89675	1	0.888359	0.904826	0.828557
hsa.miR.191.3p	0.994836	0.996742	0.934782	0.929163	0.969816	0.699961	1	1
hsa.miR.598.3p	0.996742	0.996742	0.837976	0.755691	0.909688	0.885024	0.743428	0.89675

## Sheet: SCLC_vs_AllElse_Results
miR	mean_not_SCLC	mean_SCLC	SCLC_vs_NotSCLC_rawp
hsa.miR.375	65.6552	1280.62	0.000123414
hsa.miR.200a.3p	19.6207	201.625	0.0548625
hsa.miR.320b	200.586	326.125	0.116861
hsa.miR.6087	32.8621	54.75	0.129981
hsa.miR.320c	126.345	216	0.130323
hsa.miR.200b.3p	18.2759	136.25	0.139233
hsa.miR.338.5p	11.8966	19.375	0.144148
hsa.miR.145.5p	93.3793	94	0.202941
hsa.miR.150.5p	543.931	575	0.216451
hsa.miR.33a.5p	372.517	261.375	0.221239
hsa.let.7a.2.3p	62.8966	56.375	0.230314
hsa.miR.92b.3p	139.069	272.5	0.245087
hsa.miR.199b.5p	19.5862	26.125	0.260081
hsa.miR.320a	5724.66	7700.12	0.282505
hsa.miR.330.3p	116.207	140.125	0.284482
hsa.miR.144.3p	559	331.875	0.299392
hsa.miR.671.3p	13.931	17.75	0.318236
hsa.miR.335.5p	498.379	923.625	0.3282
hsa.miR.3615	290	323.75	0.3282
hsa.miR.140.3p	1607.86	1808	0.335066
hsa.miR.151a.5p	57.8966	120.25	0.337236
hsa.miR.133a.3p	131.931	243.625	0.33738
hsa.miR.3613.5p	188.276	265.375	0.33738
hsa.miR.132.3p	53.6552	61.125	0.346352
hsa.miR.191.5p	961.241	1115.38	0.353849
hsa.miR.7704	18.8276	19.375	0.355719
hsa.miR.338.3p	66.6207	72.25	0.365251
hsa.miR.29c.5p	41.4828	62.625	0.365678
hsa.miR.299.3p	23.7241	33.25	0.365735
hsa.let.7b.3p	74.7586	86.875	0.365877
hsa.miR.345.5p	88.069	123	0.366019
hsa.miR.1249	15.6897	13.875	0.385261
hsa.miR.503.5p	50.5862	66.5	0.4169
hsa.miR.185.5p	1083.34	1474.5	0.416956
hsa.miR.122.5p	1371.97	453.25	0.435151
hsa.miR.339.5p	602.931	765.125	0.435151
hsa.miR.200c.3p	43.2414	53	0.460216
hsa.miR.361.3p	258.414	284.375	0.460535
hsa.miR.769.5p	151.103	168.75	0.471823
hsa.miR.652.3p	926.897	1262.12	0.471849
hsa.miR.223.3p	62404.5	71636.4	0.47938
hsa.miR.484	6741.21	7415.75	0.47938
hsa.miR.3168	311.552	252.5	0.483261
hsa.miR.532.5p	211.207	253.875	0.483261
hsa.miR.339.3p	575.483	631.125	0.483287
hsa.miR.193a.5p	28.8276	18.625	0.494284
hsa.miR.27a.3p	2455.86	2998.62	0.494874
hsa.miR.223.5p	75.4138	100.25	0.506305
hsa.miR.1301.3p	71.8966	82.375	0.506607
hsa.miR.181a.3p	24.8621	22.375	0.518039
hsa.miR.7.5p	65.1724	124.125	0.518287
hsa.miR.93.3p	68.1379	72.5	0.518361
hsa.miR.136.5p	58.931	53.75	0.518386
hsa.miR.423.3p	5693.62	6380.88	0.525856
hsa.miR.576.5p	68.7241	85.75	0.530384
hsa.miR.24.2.5p	32.1034	46.875	0.542187
hsa.miR.98.3p	33.6552	43.125	0.542307
hsa.miR.1306.5p	35.6207	28.75	0.542499
hsa.miR.421	115.448	154.5	0.542547
hsa.let.7e.5p	162.621	441.75	0.542571
hsa.miR.374a.5p	204.172	272.625	0.542571
hsa.miR.99b.5p	114.586	161.375	0.542619
hsa.miR.23a.3p	1358.79	1189.38	0.549893
hsa.miR.29a.3p	1662	2236.75	0.549893
hsa.miR.744.3p	16.4138	19.625	0.554447
hsa.miR.148b.5p	34.0345	45.75	0.554635
hsa.miR.32.5p	64.2069	54.75	0.554753
hsa.miR.10a.5p	74.5517	84.125	0.567305
hsa.miR.431.5p	71.3793	84.75	0.567351
hsa.miR.1908.5p	104.966	93.125	0.567374
hsa.miR.151a.3p	491.483	542.625	0.567397
hsa.miR.30d.5p	13587.6	14579.9	0.574441
hsa.miR.665	11.8966	11	0.578901
hsa.miR.205.5p	36.931	20	0.579511
hsa.miR.324.5p	256.069	325.25	0.579939
hsa.miR.26a.5p	871.379	920.25	0.579961
hsa.miR.1296.5p	41.5517	40.25	0.592501
hsa.miR.766.3p	78.7931	75.375	0.59261
hsa.miR.1307.5p	990.931	830.625	0.599471
hsa.miR.21.3p	163.862	130.125	0.599471
hsa.miR.423.5p	1857.83	2166.25	0.599471
hsa.miR.4433b.5p	1323.28	1112	0.599471
hsa.miR.376c.3p	74.069	201.75	0.605345
hsa.miR.185.3p	153.207	170.375	0.605431
hsa.miR.942.5p	27.4483	31.375	0.61804
hsa.miR.2355.5p	21.3793	26.375	0.618082
hsa.miR.148a.3p	252.345	483.25	0.618374
hsa.miR.454.3p	117.793	216	0.618374
hsa.miR.505.3p	122.207	187.25	0.618395
hsa.miR.221.3p	13490.8	16775.8	0.624968
hsa.miR.25.3p	5337.17	5874.88	0.624968
hsa.miR.425.5p	1302.97	1473.5	0.624968
hsa.miR.107	86.7586	174.625	0.644615
hsa.miR.136.3p	148.517	172.375	0.644615
hsa.miR.181d.5p	139.138	148.75	0.644615
hsa.miR.103a.3p	4928.93	7074.75	0.650899
hsa.miR.125a.5p	389.862	615.875	0.650899
hsa.miR.15b.5p	1302.17	2152.25	0.650899
hsa.miR.222.3p	1902	2489.5	0.650899
hsa.miR.425.3p	510	554.375	0.650899
hsa.miR.342.3p	47.7586	34.375	0.657716
hsa.miR.4446.3p	31.5517	32.5	0.657716
hsa.miR.363.3p	93.6552	112	0.657849
hsa.miR.15b.3p	299.828	361.25	0.657925
hsa.miR.376a.5p	20.3103	30.125	0.670865
hsa.miR.6852.5p	22.1379	22	0.670865
hsa.miR.328.3p	615.345	627.125	0.671325
hsa.miR.26b.5p	2089.9	3817.5	0.677246
hsa.miR.625.3p	235.172	300.125	0.677246
hsa.miR.92a.3p	18513.6	18878.6	0.677246
hsa.miR.127.3p	59.4483	72	0.684777
hsa.miR.3613.3p	18.4828	19	0.698164
hsa.miR.4433b.3p	79.9655	62.25	0.698368
hsa.miR.1277.3p	151.172	156.125	0.698402
hsa.miR.361.5p	116.379	137	0.698419
hsa.miR.335.3p	175.172	248.25	0.698436
hsa.miR.331.3p	185.069	177.875	0.698453
hsa.miR.126.5p	10160.8	13754.5	0.703975
hsa.miR.17.5p	2927.41	3404.12	0.703975
hsa.miR.20b.5p	120	141.625	0.712124
hsa.miR.629.5p	127.828	144.625	0.71214
hsa.miR.654.3p	369.379	408.125	0.712157
hsa.miR.155.5p	96.5862	123.875	0.725798
hsa.miR.376b.3p	34.8621	49.875	0.725798
hsa.miR.17.3p	93.1379	104.75	0.725876
hsa.miR.493.5p	75.931	116.625	0.725876
hsa.miR.378a.3p	194.69	209.5	0.725891
hsa.miR.210.3p	184.172	243.75	0.725923
hsa.miR.584.5p	246.448	321.75	0.725954
hsa.miR.126.3p	11497.1	13866.4	0.731063
hsa.miR.130a.3p	1756.24	2653.38	0.731063
hsa.miR.19a.3p	2651.86	2344.75	0.731063
hsa.miR.224.5p	524.655	673.25	0.731063
hsa.miR.4286	19.2414	20.625	0.739617
hsa.miR.590.5p	56.1034	53	0.739647
hsa.miR.486.3p	131.897	56.5	0.739691
hsa.miR.543	352.448	481.5	0.73984
hsa.miR.146a.5p	419.345	187.125	0.753713
hsa.miR.671.5p	42.5862	48.625	0.753713
hsa.miR.28.5p	101.586	131.125	0.753798
hsa.miR.374b.5p	346.793	476.875	0.753812
hsa.let.7d.5p	1964.07	2761.12	0.758473
hsa.let.7g.5p	6126.83	8770.75	0.758473
hsa.miR.23b.3p	561.862	569.75	0.758473
hsa.miR.29b.3p	274.448	326.625	0.758473
hsa.miR.30c.5p	1720.83	2675	0.758473
hsa.miR.362.3p	16.9655	14.75	0.767476
hsa.miR.7.1.3p	28.9655	40.25	0.767637
hsa.miR.106a.5p	208.759	238.75	0.767811
hsa.miR.134.5p	196.931	260.125	0.767838
hsa.miR.128.3p	1130.66	1226	0.767852
hsa.miR.1304.3p	27.2414	24.375	0.781805
hsa.miR.377.3p	128.931	165.5	0.781894
hsa.miR.381.3p	286.138	351.125	0.781969
hsa.miR.148b.3p	192.379	237.75	0.781982
hsa.miR.16.5p	15123.4	16340.2	0.786182
hsa.miR.199a.5p	8038.52	7090	0.786182
hsa.miR.19b.3p	4269.21	4640.75	0.786182
hsa.miR.20a.5p	1464.28	2172.38	0.786182
hsa.miR.143.5p	31.5172	25	0.795924
hsa.miR.1	80.2069	196	0.796066
hsa.miR.424.3p	36.4483	35.75	0.796125
hsa.miR.424.5p	44.7931	54.375	0.796149
hsa.miR.30e.3p	76.5172	97.75	0.796173
hsa.miR.186.5p	3190.38	3629	0.796196
hsa.miR.409.3p	842.241	1008.5	0.796196
hsa.miR.100.5p	20.7586	16.375	0.809946
hsa.miR.32.3p	15.1379	16.875	0.810002
hsa.miR.590.3p	49.6207	60	0.810378
hsa.miR.340.3p	124.448	200	0.810433
hsa.miR.152.3p	111.448	162.375	0.810444
hsa.miR.106b.5p	1071.07	1123.25	0.810455
hsa.miR.301a.3p	194.483	212.5	0.810466
hsa.miR.340.5p	303.828	392.75	0.810466
hsa.let.7a.5p	8412.79	13625.9	0.81415
hsa.let.7f.5p	3084.93	6992.62	0.81415
hsa.miR.27b.3p	800.207	911.375	0.81415
hsa.miR.30b.5p	911.69	1249.12	0.81415
hsa.miR.486.5p	4806.38	4380.5	0.81415
hsa.miR.98.5p	590.345	1040.75	0.81415
hsa.miR.26a.2.3p	14.8966	15.5	0.824265
hsa.miR.376a.3p	42.8276	85.125	0.824717
hsa.miR.487b.3p	86.2069	147.125	0.824758
hsa.miR.192.5p	181.241	136.75	0.824769
hsa.miR.2355.3p	64	92.375	0.824769
hsa.miR.1287.5p	21.4483	19.375	0.838993
hsa.miR.374a.3p	19.6897	31.25	0.839078
hsa.let.7c.5p	182.966	224.25	0.839172
hsa.miR.22.5p	561.897	945.5	0.839172
hsa.miR.337.3p	99.069	150.875	0.839181
hsa.miR.30a.5p	768.793	742.625	0.839191
hsa.let.7i.5p	4824.34	6054.75	0.84235
hsa.miR.1307.3p	778.897	765.125	0.84235
hsa.miR.199a.3p	4251.14	5214.5	0.84235
hsa.miR.29c.3p	2133.31	2262.5	0.84235
hsa.miR.30e.5p	14986.3	14227.1	0.84235
hsa.miR.337.5p	27.931	42.125	0.853499
hsa.miR.191.3p	34.2069	35.125	0.853533
hsa.miR.181c.3p	34.8966	34.125	0.853559
hsa.miR.495.3p	103.552	175.75	0.853611
hsa.miR.181b.5p	195.655	226.5	0.853628
hsa.miR.660.5p	137.138	142.125	0.853628
hsa.let.7a.3p	122.724	135.875	0.853636
hsa.miR.23a.5p	33.9655	30.125	0.867875
hsa.let.7f.1.3p	31.3448	35.75	0.867984
hsa.miR.664a.3p	84.4483	103.125	0.8681
hsa.miR.18a.5p	712.345	809.125	0.870743
hsa.miR.326	564.724	533.25	0.870743
hsa.miR.4532	32	20	0.882609
hsa.miR.323a.3p	65.3793	113.125	0.882622
hsa.miR.140.5p	174.931	212.625	0.882629
hsa.miR.30a.3p	155.828	183.5	0.882671
hsa.miR.99b.3p	18.3448	29.375	0.897134
hsa.miR.598.3p	44.3103	59.375	0.897195
hsa.miR.432.5p	205.724	216.375	0.897238
hsa.miR.139.5p	110.207	144.125	0.897244
hsa.miR.143.3p	387.828	257	0.89725
hsa.miR.181a.5p	1892.24	2031.12	0.8993
hsa.miR.24.3p	23317.8	25740.4	0.8993
hsa.miR.451a	116899	103252	0.8993
hsa.miR.148a.5p	30.4138	40.125	0.911759
hsa.miR.550a.3p	27.1034	24.375	0.91178
hsa.miR.144.5p	54.6897	51.25	0.911837
hsa.miR.329.3p	148.69	230.875	0.911858
hsa.miR.296.5p	15.2069	18.75	0.926416
hsa.miR.154.5p	32.4828	62.875	0.926468
hsa.miR.99a.5p	66	52	0.926498
hsa.let.7d.3p	2234.72	2201.5	0.92798
hsa.miR.101.3p	3423.55	3195	0.92798
hsa.miR.16.2.3p	421.448	402.875	0.92798
hsa.miR.199b.3p	2130.24	2541.5	0.92798
hsa.miR.21.5p	19880.4	23901.1	0.92798
hsa.miR.22.3p	15138.6	15761.4	0.92798
hsa.miR.28.3p	544.345	548.375	0.92798
hsa.miR.744.5p	957.966	841.625	0.92798
hsa.miR.125b.5p	74.3793	63.125	0.941099
hsa.miR.1260b	32.1034	26.375	0.941141
hsa.miR.323b.3p	69.2414	122	0.941141
hsa.miR.18b.5p	81.1034	95.75	0.941162
hsa.miR.485.3p	253.517	258.625	0.941176
hsa.miR.655.3p	33.7931	63.25	0.95582
hsa.miR.130b.5p	91.6207	90.625	0.955854
hsa.miR.433.3p	70.1034	85.625	0.955859
hsa.miR.625.5p	116.552	166.25	0.955862
hsa.let.7b.5p	6292.69	6545.75	0.956753
hsa.miR.130b.3p	327.552	461.375	0.956753
hsa.miR.142.5p	1649.03	1559.88	0.956753
hsa.miR.93.5p	3689.41	3817.5	0.956753
hsa.miR.141.3p	24.1379	42.5	0.970533
hsa.miR.379.5p	40.5862	69.125	0.970543
hsa.miR.18a.3p	73.2069	70.625	0.970563
hsa.miR.188.5p	15.3103	17.75	0.98523
hsa.miR.574.3p	248.552	212.375	0.98528
hsa.miR.1185.1.3p	143.759	184.5	0.985281
hsa.miR.181c.5p	455.862	429.25	0.985281
hsa.miR.324.3p	180.172	181.375	0.985281
hsa.miR.369.3p	210.621	583.375	0.985281
hsa.miR.370.3p	225.207	254	0.985577
hsa.miR.382.5p	364.897	457.875	0.985577
hsa.let.7i.3p	28.2414	30.125	1
hsa.miR.106b.3p	461.069	457	1
hsa.miR.142.3p	1766.72	2809	1
hsa.miR.15a.5p	476.31	669.625	1
hsa.miR.197.3p	512.586	462.625	1
hsa.miR.2110	53.1034	55.375	1
hsa.miR.301b	26.8621	23.25	1
hsa.miR.766.5p	11.6552	11	1

## Sheet: SCLC_vs_AdenoSCC_Results
miR	mean_AD_SCC	mean_SCLC	SCLC_vs_AD_SCC_rawp
hsa.miR.375	83.45	1280.62	0.000444172
hsa.let.7a.2.3p	67.05	56.375	0.0836286
hsa.miR.144.3p	669.9	331.875	0.0886894
hsa.miR.200a.3p	23	201.625	0.185672
hsa.miR.205.5p	45.2	20	0.185732
hsa.miR.338.5p	13.8	19.375	0.251422
hsa.miR.150.5p	523.2	575	0.252462
hsa.miR.33a.5p	407.25	261.375	0.258436
hsa.miR.320c	139.35	216	0.263158
hsa.miR.320b	222.15	326.125	0.280592
hsa.miR.133a.3p	139.5	243.625	0.297103
hsa.miR.330.3p	124.6	140.125	0.303932
hsa.miR.199b.5p	20	26.125	0.308578
hsa.miR.3168	312.8	252.5	0.308976
hsa.miR.32.5p	72.95	54.75	0.321095
hsa.miR.21.3p	184.85	130.125	0.328486
hsa.miR.200b.3p	21.95	136.25	0.33293
hsa.miR.671.3p	14.85	17.75	0.345543
hsa.miR.6087	39.65	54.75	0.346206
hsa.miR.191.5p	1196.15	1115.38	0.354218
hsa.miR.151a.5p	66.1	120.25	0.373292
hsa.miR.362.3p	19.75	14.75	0.386124
hsa.miR.744.3p	15.85	19.625	0.415127
hsa.miR.3613.5p	205	265.375	0.415767
hsa.miR.338.3p	70.85	72.25	0.429793
hsa.miR.148b.5p	35.6	45.75	0.430109
hsa.miR.3615	299.3	323.75	0.430488
hsa.miR.320a	6243.75	7700.12	0.438467
hsa.miR.345.5p	93.35	123	0.438467
hsa.miR.361.3p	272.95	284.375	0.438467
hsa.miR.4433b.3p	93	62.25	0.445445
hsa.miR.188.5p	18.05	17.75	0.459466
hsa.miR.1249	15.7	13.875	0.45996
hsa.miR.1306.5p	38.45	28.75	0.460699
hsa.miR.140.3p	1742.6	1808	0.468804
hsa.miR.223.3p	64135.9	71636.4	0.468804
hsa.miR.30d.5p	13530.4	14579.9	0.468804
hsa.miR.335.5p	575.15	923.625	0.468804
hsa.miR.181a.3p	26.9	22.375	0.475517
hsa.miR.29c.5p	44.65	62.625	0.49178
hsa.miR.132.3p	58.1	61.125	0.492077
hsa.miR.192.5p	207.7	136.75	0.492255
hsa.miR.328.3p	602.5	627.125	0.492314
hsa.miR.769.5p	156.6	168.75	0.492314
hsa.miR.4433b.5p	1490.95	1112	0.500234
hsa.miR.4446.3p	30.65	32.5	0.508076
hsa.miR.93.3p	72.15	72.5	0.508366
hsa.miR.1301.3p	82.45	82.375	0.508483
hsa.miR.376a.5p	21.8	30.125	0.524186
hsa.miR.1287.5p	24.7	19.375	0.524528
hsa.miR.423.3p	5952.8	6380.88	0.532684
hsa.miR.424.3p	43.5	35.75	0.541415
hsa.miR.485.3p	233.35	258.625	0.541636
hsa.miR.1296.5p	43.75	40.25	0.558501
hsa.miR.374a.5p	241.05	272.625	0.558555
hsa.miR.652.3p	1066.45	1262.12	0.558608
hsa.miR.122.5p	1740.1	453.25	0.566139
hsa.miR.1307.5p	1045.55	830.625	0.566139
hsa.miR.185.5p	1216.95	1474.5	0.566139
hsa.miR.1908.5p	106.65	93.125	0.566139
hsa.miR.339.5p	648.05	765.125	0.566139
hsa.miR.409.3p	803.05	1008.5	0.566139
hsa.miR.23a.5p	37.7	30.125	0.575259
hsa.miR.145.5p	122.4	94	0.57573
hsa.miR.339.3p	619.1	631.125	0.575835
hsa.miR.543	333.1	481.5	0.575835
hsa.miR.1304.3p	29.45	24.375	0.5927
hsa.miR.141.3p	27.9	42.5	0.592802
hsa.miR.299.3p	25.55	33.25	0.593055
hsa.miR.454.3p	133.15	216	0.593207
hsa.miR.766.3p	86.5	75.375	0.593258
hsa.miR.1277.3p	161.2	156.125	0.593308
hsa.miR.151a.3p	554.85	542.625	0.593308
hsa.miR.421	130.8	154.5	0.593308
hsa.miR.484	7263.1	7415.75	0.60051
hsa.miR.942.5p	27.85	31.375	0.610727
hsa.miR.100.5p	23.9	16.375	0.62821
hsa.miR.6852.5p	24.2	22	0.628257
hsa.miR.143.5p	37.9	25	0.62854
hsa.miR.493.5p	82.8	116.625	0.628822
hsa.miR.10a.5p	80.8	84.125	0.628869
hsa.miR.423.5p	2064.8	2166.25	0.635772
hsa.miR.425.3p	528.2	554.375	0.635772
hsa.miR.486.5p	5489.1	4380.5	0.635772
hsa.miR.7704	17.75	19.375	0.646767
hsa.miR.24.2.5p	37.5	46.875	0.646858
hsa.miR.223.5p	83	100.25	0.647038
hsa.miR.424.5p	52.5	54.375	0.647083
hsa.miR.576.5p	73.25	85.75	0.647083
hsa.miR.665	11.65	11	0.664164
hsa.miR.92b.3p	161.45	272.5	0.665462
hsa.miR.181d.5p	140.2	148.75	0.665505
hsa.miR.335.3p	182.1	248.25	0.665505
hsa.miR.27a.3p	2806.7	2998.62	0.671826
hsa.miR.193a.5p	35.5	18.625	0.683799
hsa.miR.98.3p	37	43.125	0.683922
hsa.miR.134.5p	198.2	260.125	0.684004
hsa.miR.185.3p	156.85	170.375	0.684045
hsa.miR.200c.3p	49.25	53	0.684045
hsa.miR.181c.3p	35.15	34.125	0.702705
hsa.miR.107	94.1	174.625	0.702821
hsa.miR.181b.5p	212.65	226.5	0.70286
hsa.miR.331.3p	205.4	177.875	0.70286
hsa.miR.431.5p	72.1	84.75	0.70286
hsa.miR.103a.3p	5408.75	7074.75	0.708636
hsa.miR.125a.5p	420.35	615.875	0.708636
hsa.miR.126.5p	11017.6	13754.5	0.708636
hsa.miR.19a.3p	2827.85	2344.75	0.708636
hsa.miR.221.3p	14133.9	16775.8	0.708636
hsa.miR.222.3p	2058.9	2489.5	0.708636
hsa.miR.23a.3p	1823.3	1189.38	0.708636
hsa.miR.26a.5p	1176.15	920.25	0.708636
hsa.miR.370.3p	215.55	254	0.708636
hsa.miR.7.5p	74.05	124.125	0.721597
hsa.miR.377.3p	138.45	165.5	0.721634
hsa.miR.127.3p	62.7	72	0.72178
hsa.miR.18a.3p	77.55	70.625	0.721817
hsa.miR.324.5p	273.85	325.25	0.721817
hsa.miR.26a.2.3p	15.7	15.5	0.740363
hsa.miR.155.5p	102.25	123.875	0.74074
hsa.miR.590.5p	61.25	53	0.74074
hsa.miR.340.3p	127	200	0.740877
hsa.miR.664a.3p	87.25	103.125	0.740877
hsa.miR.126.3p	12794.9	13866.4	0.746093
hsa.miR.136.5p	63.5	53.75	0.746093
hsa.miR.16.2.3p	462.15	402.875	0.746093
hsa.miR.22.3p	16817.7	15761.4	0.746093
hsa.miR.29a.3p	1775	2236.75	0.746093
hsa.miR.374b.5p	390.7	476.875	0.746093
hsa.miR.425.5p	1441.95	1473.5	0.746093
hsa.miR.18b.5p	90.75	95.75	0.760173
hsa.miR.2355.5p	24.65	26.375	0.779354
hsa.miR.296.5p	17.4	18.75	0.779501
hsa.miR.376b.3p	38.65	49.875	0.779501
hsa.miR.376a.3p	45.5	85.125	0.779619
hsa.miR.432.5p	206.65	216.375	0.779619
hsa.miR.99b.5p	129.05	161.375	0.779619
hsa.miR.106a.5p	231.75	238.75	0.779677
hsa.miR.598.3p	51.2	59.375	0.779677
hsa.let.7b.5p	6889.7	6545.75	0.78415
hsa.let.7e.5p	192.05	441.75	0.78415
hsa.miR.106b.3p	497.25	457	0.78415
hsa.miR.136.3p	156.85	172.375	0.78415
hsa.miR.143.3p	490.5	257	0.78415
hsa.miR.186.5p	3350.45	3629	0.78415
hsa.miR.224.5p	560.4	673.25	0.78415
hsa.miR.26b.5p	2337.3	3817.5	0.78415
hsa.miR.301a.3p	208.55	212.5	0.78415
hsa.miR.340.5p	322.5	392.75	0.78415
hsa.miR.93.5p	3988.65	3817.5	0.78415
hsa.miR.342.3p	57.35	34.375	0.79915
hsa.miR.486.3p	175.45	56.5	0.799203
hsa.miR.128.3p	1203.4	1226	0.79923
hsa.miR.30e.3p	78.55	97.75	0.799257
hsa.miR.3613.3p	19.75	19	0.818769
hsa.miR.4532	38.6	20	0.818793
hsa.miR.671.5p	44.45	48.625	0.818866
hsa.let.7b.3p	80.1	86.875	0.818891
hsa.miR.376c.3p	86.4	201.75	0.818891
hsa.miR.361.5p	148.75	137	0.81894
hsa.miR.505.3p	139.2	187.25	0.818964
hsa.miR.532.5p	235.7	253.875	0.818964
hsa.miR.15b.5p	1449.2	2152.25	0.822692
hsa.miR.181a.5p	2021.7	2031.12	0.822692
hsa.miR.199a.5p	8556.3	7090	0.822692
hsa.miR.20a.5p	1618.1	2172.38	0.822692
hsa.miR.29b.3p	296.15	326.625	0.822692
hsa.miR.30c.5p	1855.65	2675	0.822692
hsa.miR.503.5p	58.25	66.5	0.822692
hsa.miR.99b.3p	19.25	29.375	0.838611
hsa.miR.15a.5p	543.45	669.625	0.838786
hsa.miR.654.3p	376.6	408.125	0.838786
hsa.miR.301b	29.05	23.25	0.858519
hsa.miR.379.5p	44.2	69.125	0.858595
hsa.miR.4286	21.5	20.625	0.858634
hsa.miR.381.3p	313.2	351.125	0.858672
hsa.miR.17.3p	102.6	104.75	0.858691
hsa.miR.28.5p	118.65	131.125	0.858691
hsa.miR.433.3p	69.45	85.625	0.858691
hsa.miR.2110	56.15	55.375	0.85871
hsa.miR.30a.5p	856.95	742.625	0.85871
hsa.let.7d.3p	2290.3	2201.5	0.861667
hsa.miR.17.5p	3241.45	3404.12	0.861667
hsa.miR.181c.5p	460.2	429.25	0.861667
hsa.miR.210.3p	207.75	243.75	0.861667
hsa.miR.25.3p	5759.45	5874.88	0.861667
hsa.miR.30b.5p	954.5	1249.12	0.861667
hsa.miR.30e.5p	15739.4	14227.1	0.861667
hsa.miR.625.3p	266.95	300.125	0.861667
hsa.miR.655.3p	36.45	63.25	0.87856
hsa.miR.1	95	196	0.878643
hsa.miR.140.5p	199.7	212.625	0.878659
hsa.let.7i.3p	30.35	30.125	0.878692
hsa.miR.144.5p	61.8	51.25	0.878709
hsa.miR.15b.3p	325.45	361.25	0.878725
hsa.miR.629.5p	138.5	144.625	0.878725
hsa.miR.660.5p	153.2	142.125	0.878725
hsa.miR.32.3p	16	16.875	0.898597
hsa.miR.323b.3p	69.1	122	0.898749
hsa.miR.148b.3p	232.95	237.75	0.898804
hsa.miR.495.3p	109.2	175.75	0.898804
hsa.miR.584.5p	305.65	321.75	0.898818
hsa.miR.625.5p	140.1	166.25	0.898818
hsa.let.7g.5p	6780.1	8770.75	0.900948
hsa.let.7i.5p	5366.2	6054.75	0.900948
hsa.miR.101.3p	3679.95	3195	0.900948
hsa.miR.130a.3p	1962.6	2653.38	0.900948
hsa.miR.142.5p	1838.8	1559.88	0.900948
hsa.miR.18a.5p	789.15	809.125	0.900948
hsa.miR.197.3p	554.5	462.625	0.900948
hsa.miR.199a.3p	4825.5	5214.5	0.900948
hsa.miR.19b.3p	4624.7	4640.75	0.900948
hsa.miR.337.3p	104.9	150.875	0.900948
hsa.miR.374a.3p	21.85	31.25	0.918932
hsa.miR.487b.3p	91.6	147.125	0.918943
hsa.miR.30a.3p	162.35	183.5	0.918976
hsa.miR.766.5p	12.65	11	0.939053
hsa.miR.337.5p	29.8	42.125	0.939095
hsa.miR.7.1.3p	32.45	40.25	0.939111
hsa.miR.1260b	35.3	26.375	0.939153
hsa.miR.574.3p	265.75	212.375	0.939178
hsa.miR.1185.1.3p	159.2	184.5	0.939186
hsa.miR.142.3p	2030.65	2809	0.939186
hsa.let.7a.3p	133.75	135.875	0.940482
hsa.let.7a.5p	9823.3	13625.9	0.940482
hsa.let.7d.5p	2210	2761.12	0.940482
hsa.let.7f.5p	3710.55	6992.62	0.940482
hsa.miR.1307.3p	835.95	765.125	0.940482
hsa.miR.2355.3p	74.35	92.375	0.940482
hsa.miR.23b.3p	635.9	569.75	0.940482
hsa.miR.24.3p	25847.9	25740.4	0.940482
hsa.miR.324.3p	194.9	181.375	0.940482
hsa.miR.451a	123901	103252	0.940482
hsa.miR.92a.3p	20482.8	18878.6	0.940482
hsa.miR.98.5p	683.35	1040.75	0.940482
hsa.miR.99a.5p	71.85	52	0.940482
hsa.miR.363.3p	108.1	112	0.959413
hsa.miR.550a.3p	30.1	24.375	0.959413
hsa.miR.378a.3p	218.35	209.5	0.95943
hsa.let.7c.5p	192.9	224.25	0.959436
hsa.miR.148a.3p	310.25	483.25	0.959436
hsa.miR.125b.5p	84.05	63.125	0.979656
hsa.miR.148a.5p	34.2	40.125	0.979695
hsa.miR.590.3p	53.55	60	0.979697
hsa.miR.191.3p	35.95	35.125	0.9797
hsa.miR.106b.5p	1178.95	1123.25	0.979709
hsa.miR.130b.5p	94.85	90.625	0.979709
hsa.miR.152.3p	129.7	162.375	0.979711
hsa.miR.22.5p	648.3	945.5	0.979711
hsa.miR.130b.3p	365.6	461.375	0.980139
hsa.miR.21.5p	23055.1	23901.1	0.980139
hsa.miR.27b.3p	946.15	911.375	0.980139
hsa.miR.326	614.85	533.25	0.980139
hsa.miR.744.5p	971.8	841.625	0.980139
hsa.miR.139.5p	128.4	144.125	0.980139
hsa.miR.16.5p	16573.5	16340.2	0.980139
hsa.miR.199b.3p	2415.6	2541.5	0.980139
hsa.miR.28.3p	580.95	548.375	0.980139
hsa.miR.29c.3p	2322.6	2262.5	0.980139
hsa.let.7f.1.3p	33.5	35.75	1
hsa.miR.146a.5p	589.7	187.125	1
hsa.miR.154.5p	34.1	62.875	1
hsa.miR.20b.5p	136.75	141.625	1
hsa.miR.323a.3p	66.55	113.125	1
hsa.miR.329.3p	153.7	230.875	1
hsa.miR.369.3p	236.65	583.375	1
hsa.miR.382.5p	375.9	457.875	1

## Sheet: Correlation
miR	Correlation with miR-375-3p
hsa.miR.299.3p	-0.212
hsa.miR.136.5p	-0.165
hsa.miR.370.3p	-0.149
hsa.miR.665	-0.149
hsa.miR.485.3p	-0.137
hsa.miR.134.5p	-0.131
hsa.miR.433.3p	-0.118
hsa.miR.654.3p	-0.111
hsa.miR.382.5p	-0.103
hsa.miR.431.5p	-0.101
hsa.miR.376a.5p	-0.092
hsa.miR.432.5p	-0.085
hsa.let.7a.2.3p	-0.083
hsa.miR.136.3p	-0.083
hsa.miR.337.3p	-0.06
hsa.miR.33a.5p	-0.057
hsa.miR.543	-0.049
hsa.miR.154.5p	-0.045
hsa.miR.337.5p	-0.036
hsa.miR.4433b.5p	-0.035
hsa.miR.19a.3p	-0.027
hsa.miR.409.3p	-0.027
hsa.miR.323b.3p	-0.016
hsa.miR.329.3p	-0.012
hsa.miR.381.3p	-0.012
hsa.let.7b.5p	-0.011
hsa.miR.323a.3p	-0.006
hsa.miR.205.5p	-0.002
hsa.miR.127.3p	0.003
hsa.miR.1249	0.005
hsa.miR.1185.1.3p	0.011
hsa.miR.369.3p	0.017
hsa.miR.199a.5p	0.021
hsa.miR.4433b.3p	0.021
hsa.miR.655.3p	0.023
hsa.miR.2110	0.027
hsa.miR.379.5p	0.027
hsa.miR.1304.3p	0.029
hsa.miR.376b.3p	0.032
hsa.miR.98.5p	0.032
hsa.miR.181d.5p	0.04
hsa.miR.181b.5p	0.041
hsa.miR.598.3p	0.041
hsa.miR.590.5p	0.042
hsa.miR.1307.5p	0.043
hsa.let.7a.5p	0.045
hsa.miR.493.5p	0.045
hsa.miR.1306.5p	0.046
hsa.miR.144.3p	0.053
hsa.miR.590.3p	0.056
hsa.miR.377.3p	0.057
hsa.let.7f.5p	0.062
hsa.let.7d.5p	0.065
hsa.let.7g.5p	0.065
hsa.miR.625.5p	0.065
hsa.miR.766.5p	0.066
hsa.miR.199b.3p	0.069
hsa.miR.1908.5p	0.071
hsa.miR.221.3p	0.073
hsa.miR.487b.3p	0.073
hsa.miR.664a.3p	0.075
hsa.miR.155.5p	0.078
hsa.let.7i.5p	0.079
hsa.miR.301a.3p	0.081
hsa.miR.3168	0.081
hsa.miR.486.5p	0.081
hsa.miR.1	0.082
hsa.miR.181a.3p	0.083
hsa.let.7e.5p	0.084
hsa.miR.495.3p	0.088
hsa.miR.629.5p	0.088
hsa.miR.197.3p	0.089
hsa.miR.148a.5p	0.092
hsa.miR.23a.5p	0.094
hsa.miR.30e.5p	0.095
hsa.let.7c.5p	0.096
hsa.miR.99b.3p	0.098
hsa.miR.454.3p	0.099
hsa.miR.142.3p	0.1
hsa.miR.199a.3p	0.101
hsa.miR.340.3p	0.101
hsa.miR.140.5p	0.103
hsa.miR.18a.3p	0.104
hsa.miR.148b.5p	0.105
hsa.miR.4446.3p	0.105
hsa.miR.550a.3p	0.105
hsa.miR.1307.3p	0.107
hsa.miR.4286	0.108
hsa.let.7d.3p	0.109
hsa.miR.625.3p	0.109
hsa.miR.130b.5p	0.111
hsa.miR.19b.3p	0.111
hsa.miR.744.5p	0.111
hsa.miR.139.5p	0.112
hsa.miR.152.3p	0.113
hsa.miR.6852.5p	0.113
hsa.miR.143.5p	0.114
hsa.miR.181c.5p	0.116
hsa.miR.22.5p	0.116
hsa.miR.26b.5p	0.116
hsa.miR.376a.3p	0.116
hsa.miR.942.5p	0.116
hsa.miR.1287.5p	0.117
hsa.miR.181a.5p	0.118
hsa.miR.143.3p	0.122
hsa.miR.1277.3p	0.123
hsa.miR.32.5p	0.123
hsa.miR.671.5p	0.125
hsa.miR.335.3p	0.128
hsa.miR.2355.3p	0.129
hsa.let.7a.3p	0.132
hsa.miR.126.5p	0.132
hsa.miR.22.3p	0.132
hsa.miR.328.3p	0.132
hsa.miR.32.3p	0.135
hsa.miR.339.5p	0.136
hsa.miR.144.5p	0.138
hsa.miR.421	0.138
hsa.miR.425.3p	0.141
hsa.miR.130a.3p	0.143
hsa.miR.185.3p	0.143
hsa.miR.324.3p	0.143
hsa.miR.326	0.143
hsa.miR.361.5p	0.148
hsa.miR.340.5p	0.149
hsa.miR.451a	0.149
hsa.miR.21.3p	0.153
hsa.miR.222.3p	0.153
hsa.miR.186.5p	0.154
hsa.miR.20a.5p	0.156
hsa.miR.28.3p	0.156
hsa.miR.24.3p	0.157
hsa.miR.30d.5p	0.158
hsa.miR.130b.3p	0.159
hsa.miR.93.5p	0.159
hsa.miR.103a.3p	0.161
hsa.miR.224.5p	0.161
hsa.miR.16.2.3p	0.164
hsa.miR.98.3p	0.165
hsa.miR.374a.3p	0.166
hsa.miR.126.3p	0.167
hsa.miR.324.5p	0.168
hsa.miR.30e.3p	0.17
hsa.miR.744.3p	0.17
hsa.miR.107	0.171
hsa.miR.142.5p	0.172
hsa.miR.101.3p	0.173
hsa.miR.128.3p	0.173
hsa.miR.30b.5p	0.175
hsa.miR.361.3p	0.175
hsa.miR.106a.5p	0.176
hsa.miR.339.3p	0.177
hsa.miR.122.5p	0.178
hsa.miR.106b.3p	0.179
hsa.miR.24.2.5p	0.18
hsa.miR.1296.5p	0.181
hsa.miR.223.3p	0.181
hsa.miR.320a	0.182
hsa.miR.374b.5p	0.183
hsa.miR.18b.5p	0.187
hsa.miR.30c.5p	0.187
hsa.miR.3613.3p	0.187
hsa.miR.17.3p	0.188
hsa.miR.766.3p	0.188
hsa.miR.191.3p	0.19
hsa.miR.223.5p	0.19
hsa.miR.26a.2.3p	0.19
hsa.miR.17.5p	0.192
hsa.miR.338.3p	0.193
hsa.miR.574.3p	0.194
hsa.miR.1260b	0.195
hsa.let.7f.1.3p	0.197
hsa.miR.30a.3p	0.197
hsa.miR.28.5p	0.198
hsa.miR.125a.5p	0.199
hsa.miR.133a.3p	0.201
hsa.miR.423.5p	0.201
hsa.miR.584.5p	0.201
hsa.miR.15a.5p	0.203
hsa.miR.181c.3p	0.203
hsa.miR.376c.3p	0.204
hsa.let.7i.3p	0.205
hsa.miR.18a.5p	0.205
hsa.miR.296.5p	0.205
hsa.miR.7.1.3p	0.205
hsa.miR.146a.5p	0.207
hsa.miR.374a.5p	0.207
hsa.miR.423.3p	0.207
hsa.miR.425.5p	0.207
hsa.miR.92a.3p	0.207
hsa.miR.21.5p	0.208
hsa.miR.188.5p	0.209
hsa.miR.151a.3p	0.21
hsa.miR.26a.5p	0.21
hsa.miR.16.5p	0.213
hsa.miR.331.3p	0.213
hsa.miR.29c.3p	0.214
hsa.miR.424.3p	0.215
hsa.miR.93.3p	0.217
hsa.miR.769.5p	0.218
hsa.miR.148a.3p	0.22
hsa.miR.29c.5p	0.224
hsa.miR.301b	0.225
hsa.miR.503.5p	0.229
hsa.miR.106b.5p	0.23
hsa.miR.576.5p	0.23
hsa.miR.484	0.231
hsa.miR.15b.3p	0.232
hsa.miR.15b.5p	0.236
hsa.miR.652.3p	0.237
hsa.miR.151a.5p	0.239
hsa.miR.671.3p	0.242
hsa.miR.362.3p	0.244
hsa.miR.25.3p	0.245
hsa.miR.1301.3p	0.247
hsa.miR.132.3p	0.247
hsa.miR.20b.5p	0.247
hsa.miR.23b.3p	0.247
hsa.miR.3613.5p	0.247
hsa.miR.125b.5p	0.252
hsa.miR.185.5p	0.254
hsa.miR.150.5p	0.256
hsa.miR.486.3p	0.257
hsa.miR.210.3p	0.258
hsa.miR.148b.3p	0.26
hsa.miR.345.5p	0.261
hsa.miR.505.3p	0.265
hsa.miR.7.5p	0.267
hsa.miR.100.5p	0.269
hsa.miR.330.3p	0.269
hsa.miR.99b.5p	0.276
hsa.miR.140.3p	0.279
hsa.miR.23a.3p	0.282
hsa.miR.27b.3p	0.285
hsa.miR.191.5p	0.286
hsa.miR.29b.3p	0.291
hsa.miR.660.5p	0.294
hsa.miR.92b.3p	0.295
hsa.miR.99a.5p	0.309
hsa.miR.532.5p	0.31
hsa.miR.3615	0.313
hsa.miR.320c	0.315
hsa.miR.7704	0.315
hsa.miR.424.5p	0.316
hsa.miR.200c.3p	0.321
hsa.miR.2355.5p	0.325
hsa.miR.10a.5p	0.331
hsa.miR.378a.3p	0.35
hsa.miR.363.3p	0.351
hsa.miR.199b.5p	0.358
hsa.miR.30a.5p	0.365
hsa.miR.6087	0.366
hsa.miR.145.5p	0.375
hsa.miR.29a.3p	0.375
hsa.miR.27a.3p	0.382
hsa.miR.320b	0.383
hsa.miR.342.3p	0.383
hsa.miR.335.5p	0.386
hsa.miR.4532	0.402
hsa.miR.192.5p	0.429
hsa.miR.200b.3p	0.434
hsa.miR.141.3p	0.443
hsa.miR.338.5p	0.47
hsa.let.7b.3p	0.473
hsa.miR.200a.3p	0.484
hsa.miR.193a.5p	0.524
hsa.miR.375	1
