# Supplementary material for: A plasma miRNA-based classifier for small cell lung cancer diagnosis
Source: Front Oncol. 2023 Oct 5;13:1255527. doi: 10.3389/fonc.2023.1255527 (PMC10585112; doi:10.3389/fonc.2023.1255527)
Supplement: Supplementary file 7 [file DataSheet_3.xlsx]

## Sheet: CTRvsSCLC_All miRNAs
												Ctrl : E7	Ctrl : F3	Ctrl : D2	Ctrl : D5	Ctrl : E1	Ctrl : F5	Ctrl : E8	Ctrl : F1	SCLC : D3	SCLC : D7	SCLC : D9	SCLC : D4	SCLC : E5	SCLC : F6	SCLC : F2	SCLC : F4
miRNA	Accession	P.Value	adj.P.Val	logFC	LinearFC	Geom. Ave. Ctrl	SD Ctrl	IQR Ctrl	Geom. Ave. SCLC	SD SCLC	IQR SCLC	11_11	12_12	6_06	18_06	19_07	23_11	33_09	34_10	7_07	8_08	9_09	17_05	21_09	24_12	35_11	36_12
hsa-miR-484	MIMAT0002174	0.00947192	0.433491	0.311062	1.24062	20.9236	3.16567	3.37	25.9582	2.60543	3.425	23.47	21.76	15.88	22.81	25.5	20.32	17.46	21.95	21.78	28.32	22.96	28.76	27.38	27.32	24.66	27.44
hsa-miR-1285-5p	MIMAT0022719	0.0112291	0.433491	0.383298	1.30432	28.1677	2.59212	3.755	36.7397	11.8003	19.3525	30.6	26.7	25.93	28.6	28.9	23.86	30.15	31.46	33.57	53.1	25.37	28.76	27.26	36.78	45.95	55.4
hsa-miR-374a-3p	MIMAT0004688	0.0132501	0.433491	0.267626	1.20383	20.7785	2.75857	2.3875	25.0137	3.12973	3.8725	23.47	21.76	15.88	22.81	21.43	22.87	17.46	21.95	23.59	24.78	22.96	20.62	27.26	24.17	30.63	27.44
hsa-miR-574-5p	MIMAT0004795	0.0144071	0.433491	0.283303	1.21698	20.4737	2.65073	2.56	24.9161	4.599	3.215	23.47	21.76	15.88	22.81	21.43	20.32	17.46	21.95	21.18	24.78	22.96	20.62	27.26	25.22	24.66	35.26
hsa-miR-514a-3p	MIMAT0002883	0.0173729	0.433491	0.273459	1.2087	20.4737	2.65073	2.56	24.7466	2.78618	3.9025	23.47	21.76	15.88	22.81	21.43	20.32	17.46	21.95	25.41	22.42	22.96	24.5	27.26	20.76	26.55	29.21
hsa-miR-1297	MIMAT0005886	0.0180266	0.433491	0.256597	1.19466	21.6879	3.26002	1.855	25.9096	2.92405	2.65	23.6	21.76	15.88	22.81	21.43	20.32	27.53	21.95	21.18	27.14	22.96	26.63	27.26	25.22	30.63	27.44
hsa-miR-369-3p	MIMAT0000721	0.0210189	0.433491	0.249685	1.18895	25.0698	4.56197	5.9525	29.8067	2.87129	2.7225	23.47	30.51	28.81	30.99	23.8	25.85	17.46	22.72	31.76	30.68	24.47	34.08	28.19	29.42	31.65	29.21
hsa-miR-877-5p	MIMAT0004949	0.0211844	0.433491	0.238084	1.17943	20.4737	2.65073	2.56	24.1472	2.53237	3.215	23.47	21.76	15.88	22.81	21.43	20.32	17.46	21.95	21.18	24.78	22.96	20.62	27.26	25.22	24.66	27.44
hsa-miR-544a	MIMAT0003164	0.0224298	0.433491	0.237638	1.17906	20.4737	2.65073	2.56	24.1397	2.65676	3.875	23.47	21.76	15.88	22.81	21.43	20.32	17.46	21.95	24.5	25.96	22.96	20.62	27.26	20.76	24.66	27.44
hsa-miR-1185-5p	MIMAT0005798	0.022808	0.433491	0.242897	1.18337	20.6627	2.68089	1.7275	24.4516	2.77376	4.79	23.47	21.76	15.88	22.81	21.43	21.87	17.46	21.95	21.18	24.78	22.96	27.69	27.26	20.76	24.66	27.44
hsa-miR-939-5p	MIMAT0004982	0.0232865	0.433491	0.247997	1.18756	20.4936	2.6617	2.56	24.3374	2.39821	2.9175	23.47	21.93	15.88	22.81	21.43	20.32	17.46	21.95	23.59	21.24	22.96	22.37	27.26	25.22	24.66	28.21
hsa-miR-375	MIMAT0000728	0.0239516	0.433491	0.314624	1.24369	20.4737	2.65073	2.56	25.4629	8.40138	6.23	23.47	21.76	15.88	22.81	21.43	20.32	17.46	21.95	21.18	46.02	22.96	20.62	27.26	20.76	24.66	27.44
hsa-miR-615-3p	MIMAT0003283	0.0246616	0.433491	0.242948	1.18341	20.5526	2.68973	2.6725	24.3222	4.19304	4.76	23.47	21.76	15.88	22.81	22.1	20.32	17.46	21.95	21.18	21.24	22.96	25.56	27.26	20.76	24.66	33.24
hsa-miR-125b-5p	MIMAT0000423	0.0250029	0.433491	0.234914	1.17684	22.6985	2.9501	2.1425	26.7124	2.80845	1.495	23.6	21.76	24.48	22.81	21.43	27.84	17.46	23.59	28.13	29.5	28.09	20.62	27.26	25.22	28.59	27.44
hsa-miR-433-3p	MIMAT0001627	0.0260001	0.433491	0.254869	1.19323	20.4737	2.65073	2.56	24.4298	4.3292	6.23	23.47	21.76	15.88	22.81	21.43	20.32	17.46	21.95	21.18	33.04	22.96	20.62	27.26	20.76	24.66	27.44
hsa-miR-320e	MIMAT0015072	0.0260094	0.433491	0.949296	1.93093	24.1595	6.46743	9.1625	46.6504	100.319	52.3925	29.72	29.56	15.88	22.81	21.43	33.8	17.46	28.84	27.22	300.9	22.96	20.62	27.26	26.27	52.07	155.13
hsa-miR-4755-5p	MIMAT0019895	0.0270751	0.433491	0.289005	1.2218	26.3575	5.34601	5.0675	32.2036	7.21509	3.2675	24.48	30.51	24.48	22.81	28.05	23.86	38.02	21.95	28.13	29.5	30.81	29.82	27.26	30.47	49.01	37.27
hsa-miR-1323	MIMAT0005795	0.0288461	0.433491	0.250339	1.18949	20.8101	3.02455	3.37	24.7533	2.60693	4.1175	23.47	24.79	15.88	22.81	21.43	20.32	17.46	21.95	21.18	28.32	23.56	24.5	27.26	22.07	24.66	27.44
hsa-miR-34b-3p	MIMAT0004676	0.0304028	0.433491	0.218398	1.16344	20.4879	2.67091	2.56	23.8364	3.01691	6.095	23.6	21.76	15.88	22.81	21.43	20.32	17.46	21.95	21.18	27.14	22.96	20.62	27.26	20.76	24.66	27.44
hsa-miR-486-3p	MIMAT0004762	0.0368817	0.433491	0.220809	1.16539	20.5621	2.71842	3.1375	23.9628	2.61822	3.4625	23.47	21.76	15.88	22.81	21.43	20.32	17.46	22.72	25.41	23.6	22.96	20.62	27.26	20.76	24.66	27.44
hsa-miR-1278	MIMAT0005936	0.0382084	0.433491	0.252983	1.19167	20.4737	2.65073	2.56	24.3979	4.48325	6.135	23.47	21.76	15.88	22.81	21.43	20.32	17.46	21.95	21.18	17.31	29.9	23.43	27.26	22.07	29.61	27.44
hsa-miR-132-3p	MIMAT0000426	0.0389714	0.433491	0.217453	1.16268	20.4737	2.65073	2.56	23.8043	2.68646	3.9575	23.47	21.76	15.88	22.81	21.43	20.32	17.46	21.95	24.5	22.42	22.96	20.62	27.26	20.76	25.53	27.44
hsa-miR-449b-5p	MIMAT0003327	0.0392632	0.433491	0.224824	1.16863	20.8889	2.87649	2.5375	24.4115	2.73232	3.65	23.47	21.76	15.88	22.81	21.43	23.86	17.46	21.95	21.18	25.96	25.37	20.62	27.26	23.12	24.66	28.21
hsa-miR-4455	MIMAT0018977	0.0393663	0.433491	0.222685	1.1669	20.8145	2.865	2.95	24.2885	3.00242	4.895	23.47	21.76	15.88	22.81	23.8	20.88	17.46	21.95	23.59	28.32	22.96	20.62	27.26	20.76	24.66	27.44
hsa-miR-197-5p	MIMAT0022691	0.0394163	0.433491	0.257681	1.19556	25.7234	3.50776	6.245	30.7537	5.00551	6.45	27.97	29.56	23.04	29.79	21.43	28.83	24.91	21.95	33.57	24.78	34.43	27.69	33.02	26.27	39.82	29.21
hsa-miR-141-3p	MIMAT0000432	0.0400603	0.433491	-0.327877	-1.25517	30.8001	9.16285	10.38	24.5387	4.11879	4.7125	26.23	31.46	15.88	38.14	45.9	26.84	36.71	35.83	27.22	17.31	23.56	20.62	28.19	27.32	25.53	29.21
hsa-miR-98-5p	MIMAT0000096	0.0448193	0.433491	0.247424	1.18709	21.1685	4.1778	2.725	25.1288	4.76038	4.895	23.47	21.76	15.88	29.79	21.43	20.32	17.46	21.95	35.39	24.78	22.96	20.62	27.26	20.76	24.66	27.44
hsa-miR-135b-5p	MIMAT0000758	0.0449009	0.433491	0.205659	1.15321	20.4737	2.65073	2.56	23.6105	2.57266	3.4475	23.47	21.76	15.88	22.81	21.43	20.32	17.46	21.95	23.59	21.24	22.96	20.62	27.26	22.07	24.66	27.44
hsa-miR-92b-3p	MIMAT0003218	0.0476792	0.433491	0.204357	1.15217	20.4737	2.65073	2.56	23.5892	2.56185	3.2	23.47	21.76	15.88	22.81	21.43	20.32	17.46	21.95	21.18	22.42	22.96	20.62	27.26	23.12	24.66	27.44
hsa-miR-506-3p	MIMAT0002878	0.04815	0.433491	0.200915	1.14943	20.4737	2.65073	2.56	23.533	2.53366	3.4475	23.47	21.76	15.88	22.81	21.43	20.32	17.46	21.95	21.18	21.24	22.96	22.37	27.26	22.07	24.66	27.44
hsa-miR-555	MIMAT0003219	0.0482206	0.433491	0.246544	1.18636	21.0991	3.21734	2.5375	25.0312	4.27349	5.7375	23.47	21.76	15.88	22.81	21.43	25.85	17.46	21.95	21.18	23.6	22.96	20.62	27.26	24.17	31.65	31.23
hsa-miR-378e	MIMAT0018927	0.0482913	0.433491	-0.397001	-1.31677	42.5109	14.6709	19.18	32.2843	9.75973	8.3775	41.96	63.88	37.45	22.81	28.9	60.65	52.44	50.68	32.67	49.56	22.96	24.5	28.99	30.47	46.97	31.23
hsa-miR-4787-5p	MIMAT0019956	0.0489047	0.433491	0.266289	1.20271	22.4939	5.81817	5.795	27.0536	4.30093	7.22	34.09	27.65	15.88	22.81	24.65	20.32	17.46	21.95	21.18	24.78	22.96	31.95	31.41	32.57	26.55	27.44
hsa-miR-301b-3p	MIMAT0004958	0.0493194	0.433491	-0.231994	-1.17446	61.0213	10.8668	15.54	51.957	8.76006	7.5175	74.3	45.77	59.05	53.63	68.01	62.63	77.35	54.18	55.35	42.48	48.03	51.12	49.13	47.29	71.47	55.4
hsa-miR-1248	MIMAT0005900	0.0498844	0.433491	0.202989	1.15108	20.4737	2.65073	2.56	23.5669	2.77171	4.325	23.47	21.76	15.88	22.81	21.43	20.32	17.46	21.95	21.18	24.78	22.96	20.62	27.26	20.76	24.66	27.44
hsa-miR-561-5p	MIMAT0022706	0.0499163	0.433491	0.198121	1.1472	20.6627	2.68089	1.7275	23.7043	2.86671	5.21	23.47	21.76	15.88	22.81	21.43	21.87	17.46	21.95	21.18	25.96	22.96	20.62	27.26	20.76	24.66	27.44
hsa-miR-199b-5p	MIMAT0000263	0.0516083	0.433491	0.211452	1.15785	20.6627	2.68089	1.7275	23.9244	2.97459	6.05	23.47	21.76	15.88	22.81	21.43	21.87	17.46	21.95	21.18	21.24	22.96	20.62	27.26	27.32	24.66	27.44
hsa-miR-549a	MIMAT0003333	0.0532571	0.433491	0.208169	1.15522	20.4936	2.6617	2.56	23.6747	3.84292	5.78	23.47	21.93	15.88	22.81	21.43	20.32	17.46	21.95	21.78	17.31	22.96	26.63	27.26	20.76	27.57	27.44
hsa-miR-511-5p	MIMAT0002808	0.0560692	0.433491	0.202034	1.15032	20.8497	2.83704	2.5375	23.9838	2.7551	4.6175	23.47	21.76	15.88	22.81	21.43	21.87	17.46	23.59	21.18	21.24	25.37	20.62	27.26	25.22	24.66	27.44
hsa-miR-487b-3p	MIMAT0003180	0.0576181	0.433491	0.194607	1.14441	20.4737	2.65073	2.56	23.4304	2.67791	4.085	23.47	21.76	15.88	22.81	21.43	20.32	17.46	21.95	21.18	21.24	22.96	20.62	27.26	23.12	24.66	27.44
hsa-miR-1289	MIMAT0005879	0.0578124	0.433491	0.21008	1.15675	21.2035	3.32538	2.29	24.5272	3.17352	5.2325	23.47	21.76	15.88	22.81	26.35	21.87	17.46	21.95	21.18	29.5	24.47	22.37	27.26	20.76	24.66	27.44
hsa-miR-346	MIMAT0000773	0.0578774	0.433491	0.225333	1.16905	21.2074	3.74022	3.6225	24.7925	3.67805	5.9775	24.48	27.65	15.88	22.81	21.43	20.32	17.46	21.95	29.04	21.24	22.96	20.62	27.26	22.07	29.61	27.44
hsa-miR-584-3p	MIMAT0022708	0.0581137	0.433491	-0.21549	-1.1611	30.5223	5.16509	8.7625	26.2875	4.41901	6.475	31.47	33.37	36.01	22.81	27.2	35.79	35.4	25.34	21.18	22.42	22.96	25.56	27.26	32.57	32.67	28.21
hsa-miR-562	MIMAT0003226	0.0592578	0.433491	0.19419	1.14408	20.4737	2.65073	2.56	23.4236	2.73767	4.235	23.47	21.76	15.88	22.81	21.43	20.32	17.46	21.95	21.18	23.6	22.96	20.62	27.26	20.76	24.66	27.44
hsa-miR-614	MIMAT0003282	0.0592578	0.433491	0.19419	1.14408	20.4737	2.65073	2.56	23.4236	2.73767	4.235	23.47	21.76	15.88	22.81	21.43	20.32	17.46	21.95	21.18	23.6	22.96	20.62	27.26	20.76	24.66	27.44
hsa-miR-302c-3p	MIMAT0000717	0.0604321	0.433491	0.236515	1.17814	21.3319	3.46545	2.59	25.132	4.9212	4.6525	23.47	22.88	15.88	22.81	21.43	26.84	17.46	21.95	22.68	17.31	22.96	34.08	27.26	27.32	24.66	28.21
hsa-miR-499b-5p	MIMAT0019897	0.0605518	0.433491	0.234035	1.17612	20.6612	2.85589	2.6725	24.3	3.43746	6.3975	24.48	21.76	15.88	22.81	22.1	20.32	17.46	21.95	21.18	28.32	22.96	20.62	27.26	20.76	27.57	27.44
hsa-miR-520d-3p	MIMAT0002856	0.0633412	0.433491	0.190515	1.14117	22.6818	2.45589	1.3575	25.8838	3.28692	5.8375	23.47	21.76	23.04	22.81	25.5	24.85	17.46	23.59	22.68	22.42	22.96	24.5	29.8	28.37	27.57	30.22
hsa-miR-548m	MIMAT0005917	0.0634563	0.433491	0.223525	1.16758	22.5438	5.04761	3.9675	26.3217	3.04554	2.1375	23.47	21.76	15.88	22.81	31.45	27.84	17.46	23.59	21.18	30.68	29	26.63	27.26	23.12	26.55	27.44
hsa-miR-1279	MIMAT0005937	0.0640367	0.433491	0.200767	1.14931	20.6627	2.68089	1.7275	23.7478	2.60647	3.5525	23.47	21.76	15.88	22.81	21.43	21.87	17.46	21.95	21.18	24.78	22.96	20.62	27.26	22.07	24.66	27.44
hsa-miR-592	MIMAT0003260	0.0642256	0.433491	0.242411	1.18297	24.117	2.37327	2.46	28.5296	9.36252	4.5325	24.48	24.79	28.81	22.81	21.43	25.85	23.6	21.95	23.59	51.92	22.96	28.76	27.26	29.42	24.66	27.44
hsa-miR-607	MIMAT0003275	0.0642294	0.433491	0.287843	1.22081	23.4483	7.04553	5.72	28.6261	5.01691	6.15	23.47	21.93	15.88	32.18	24.65	36.78	17.46	21.95	21.78	34.22	32.62	22.37	28.99	28.37	28.59	35.26
hsa-miR-770-5p	MIMAT0003948	0.0648446	0.433491	0.223099	1.16724	22.3891	4.20924	4.62	26.1335	3.66755	3.845	25.35	25.74	15.88	22.81	28.05	24.85	17.46	21.95	25.41	24.78	22.96	27.69	32.22	20.76	29.61	27.44
hsa-miR-378f	MIMAT0018932	0.0682511	0.433491	0.202859	1.15098	20.9891	3.10121	3.475	24.158	3.58495	5.2325	23.47	24.79	15.88	22.81	22.95	20.32	17.46	21.95	21.18	22.42	22.96	22.37	27.26	20.76	30.63	27.44
hsa-miR-92a-1-5p	MIMAT0004507	0.0685806	0.433491	0.189995	1.14076	20.6589	2.82467	3.37	23.5669	2.77171	4.325	23.47	21.76	15.88	22.81	21.43	20.32	17.46	23.59	21.18	24.78	22.96	20.62	27.26	20.76	24.66	27.44
hsa-miR-25-5p	MIMAT0004498	0.0697315	0.433491	0.208704	1.15565	22.993	3.52876	2.5525	26.5718	4.01063	5.1575	23.47	21.76	28.81	27.41	22.1	22.87	17.46	21.95	26.31	24.78	22.96	28.76	27.26	20.76	31.65	32.23
hsa-miR-345-5p	MIMAT0000772	0.0707015	0.433491	0.211179	1.15763	20.4737	2.65073	2.56	23.7011	4.38553	6.23	23.47	21.76	15.88	22.81	21.43	20.32	17.46	21.95	21.18	17.31	22.96	30.89	27.26	20.76	24.66	27.44
hsa-miR-149-5p	MIMAT0000450	0.071054	0.433491	-0.196639	-1.14603	42.5183	5.05415	6.7275	37.1006	6.4932	10.2725	41.96	38.14	47.53	46.48	35.7	50.7	40.64	41.07	30.85	34.22	36.25	44.73	43.49	44.13	39.82	27.44
hsa-miR-1287-3p	MIMAT0026738	0.0713819	0.433491	0.18494	1.13677	20.4737	2.65073	2.56	23.2739	2.76684	4.235	23.47	21.76	15.88	22.81	21.43	20.32	17.46	21.95	21.18	22.42	22.96	20.62	27.26	20.76	24.66	27.44
hsa-miR-1285-3p	MIMAT0005876	0.0714352	0.433491	0.22999	1.17283	21.7767	3.87049	3.56	25.5403	5.00274	4.64	27.97	23.84	15.88	22.81	21.43	22.87	17.46	24.47	21.78	36.58	22.96	20.62	27.26	24.17	26.55	27.44
hsa-miR-133a-5p	MIMAT0026478	0.0714805	0.433491	0.18494	1.13677	20.4737	2.65073	2.56	23.2739	2.76684	4.235	23.47	21.76	15.88	22.81	21.43	20.32	17.46	21.95	21.18	22.42	22.96	20.62	27.26	20.76	24.66	27.44
hsa-miR-4431	MIMAT0018947	0.0718676	0.433491	0.207419	1.15462	20.4737	2.65073	2.56	23.6394	4.12974	6.265	23.47	21.76	15.88	22.81	21.43	20.32	17.46	21.95	21.18	17.31	22.96	20.62	27.26	29.42	25.53	27.44
hsa-miR-151a-3p	MIMAT0000757	0.0724564	0.433491	0.239868	1.18088	20.4737	2.65073	2.56	24.1771	6.09538	6.58	23.47	21.76	15.88	22.81	21.43	20.32	17.46	21.95	37.2	17.31	22.96	20.62	27.26	20.76	24.66	27.44
hsa-miR-887-5p	MIMAT0026720	0.0724569	0.433491	0.197646	1.14683	21.9357	2.63487	1.75	25.1564	3.44199	2.1125	23.47	21.76	15.88	22.81	23.8	21.87	23.6	23.59	27.22	17.31	25.37	27.69	27.26	26.27	24.66	27.44
hsa-miR-140-3p	MIMAT0004597	0.0736798	0.433491	0.185139	1.13693	20.6026	2.74648	3.2225	23.4236	2.73767	4.235	23.47	22.88	15.88	22.81	21.43	20.32	17.46	21.95	21.18	23.6	22.96	20.62	27.26	20.76	24.66	27.44
hsa-miR-4647	MIMAT0019709	0.0743113	0.433491	0.183537	1.13566	20.4936	2.6617	2.56	23.2739	2.76684	4.235	23.47	21.93	15.88	22.81	21.43	20.32	17.46	21.95	21.18	22.42	22.96	20.62	27.26	20.76	24.66	27.44
hsa-miR-503-3p	MIMAT0022925	0.075204	0.433491	0.209235	1.15608	20.7602	3.19596	2.56	24.0004	2.53245	3.215	26.23	21.76	15.88	22.81	21.43	20.32	17.46	21.95	21.18	23.6	22.96	20.62	27.26	25.22	24.66	27.44
hsa-miR-589-5p	MIMAT0004799	0.0782244	0.433491	0.189972	1.14074	20.4737	2.65073	2.56	23.3552	3.57819	4.9225	23.47	21.76	15.88	22.81	21.43	20.32	17.46	21.95	21.18	17.31	25.37	20.62	27.26	24.17	25.53	27.44
hsa-miR-134-3p	MIMAT0026481	0.0800581	0.433491	0.181669	1.1342	20.7785	2.75857	2.3875	23.5669	2.77171	4.325	23.47	21.76	15.88	22.81	21.43	22.87	17.46	21.95	21.18	24.78	22.96	20.62	27.26	20.76	24.66	27.44
hsa-miR-362-5p	MIMAT0000705	0.0801832	0.433491	0.169306	1.12452	21.6118	2.14188	1.8225	24.3029	2.79359	4.79	23.47	21.76	24.48	22.81	21.43	20.32	17.46	21.95	21.18	23.6	22.96	27.69	27.26	20.76	24.66	27.44
hsa-miR-516a-3p+hsa-miR-516b-3p	MIMAT0006778	0.0804783	0.433491	0.216425	1.16185	22.1874	5.13296	6.3125	25.7784	3.06313	3.7	29.72	21.76	15.88	29.79	24.65	20.32	17.46	21.95	21.18	24.78	22.96	29.82	27.26	29.42	24.66	27.44
hsa-miR-574-3p	MIMAT0003239	0.0811648	0.433491	0.181196	1.13382	20.6589	2.82467	3.37	23.4236	2.73767	4.235	23.47	21.76	15.88	22.81	21.43	20.32	17.46	23.59	21.18	23.6	22.96	20.62	27.26	20.76	24.66	27.44
hsa-miR-651-5p	MIMAT0003321	0.0812239	0.433491	0.241077	1.18187	25.7659	7.08439	7.2575	30.452	3.53312	3.9975	23.47	21.76	15.88	28.6	37.4	25.85	35.4	24.47	29.04	33.04	23.56	33.02	28.99	32.57	34.72	30.22
hsa-miR-1273c	MIMAT0015017	0.0819912	0.433491	0.190546	1.1412	20.4737	2.65073	2.56	23.3645	3.41479	3.4975	23.47	21.76	15.88	22.81	21.43	20.32	17.46	21.95	25.41	17.31	22.96	20.62	27.26	23.12	24.66	27.44
hsa-miR-125a-5p	MIMAT0000443	0.0823002	0.433491	0.338495	1.26444	22.825	7.45926	5.6075	28.8608	11.2033	9.11	37.59	32.42	15.88	22.81	21.43	20.32	17.46	21.95	45.37	50.74	22.96	22.37	27.26	22.07	24.66	27.44
hsa-miR-505-3p	MIMAT0002876	0.0824636	0.433491	0.179388	1.1324	20.5526	2.68973	2.6725	23.2739	2.76684	4.235	23.47	21.76	15.88	22.81	22.1	20.32	17.46	21.95	21.18	22.42	22.96	20.62	27.26	20.76	24.66	27.44
hsa-miR-371a-5p	MIMAT0004687	0.0834196	0.433491	-0.195258	-1.14493	26.8416	4.04768	7.2075	23.4439	4.05465	4.69	25.35	24.79	31.69	22.81	25.5	22.87	31.46	32.33	21.18	17.31	23.56	20.62	27.26	25.22	24.66	30.22
hsa-miR-379-5p	MIMAT0000733	0.0838512	0.433491	-0.198711	-1.14767	36.3076	5.29389	7.5525	31.6358	6.48965	10.035	33.22	36.23	30.25	29.79	39.1	43.74	38.02	42.82	37.2	42.48	24.47	25.56	27.26	34.68	36.76	29.21
hsa-miR-1908-3p	MIMAT0026916	0.0849963	0.433491	0.19423	1.14411	20.8351	3.00896	3.37	23.8377	3.46868	4.0025	23.47	21.76	15.88	22.81	24.65	20.32	17.46	21.95	21.18	17.31	22.96	25.56	27.26	26.27	24.66	27.44
hsa-miR-1537-3p	MIMAT0007399	0.0866818	0.433491	0.208464	1.15546	21.2351	3.19908	2.335	24.5362	4.20087	5.1575	23.47	21.76	15.88	22.81	25.5	22.87	17.46	21.95	21.18	17.31	22.96	29.82	27.26	28.37	24.66	27.44
hsa-miR-184	MIMAT0000454	0.0877814	0.433491	0.192038	1.14238	22.6579	4.4535	2.4375	25.8838	2.63323	2.59	32.34	21.76	25.93	22.81	21.43	20.32	17.46	21.95	26.31	28.32	25.37	20.62	27.26	24.17	28.59	27.44
hsa-miR-4461	MIMAT0018983	0.0883775	0.433491	0.17519	1.12911	20.4737	2.65073	2.56	23.1171	2.85729	4.235	23.47	21.76	15.88	22.81	21.43	20.32	17.46	21.95	21.18	21.24	22.96	20.62	27.26	20.76	24.66	27.44
hsa-miR-2116-5p	MIMAT0011160	0.0885964	0.433491	0.175889	1.12966	20.6026	2.74648	3.2225	23.2739	2.76684	4.235	23.47	22.88	15.88	22.81	21.43	20.32	17.46	21.95	21.18	22.42	22.96	20.62	27.26	20.76	24.66	27.44
hsa-miR-494-3p	MIMAT0002816	0.0893008	0.433491	0.17519	1.12911	20.4737	2.65073	2.56	23.1171	2.85729	4.235	23.47	21.76	15.88	22.81	21.43	20.32	17.46	21.95	21.18	21.24	22.96	20.62	27.26	20.76	24.66	27.44
hsa-miR-181d-3p	MIMAT0026608	0.0895774	0.433491	0.183855	1.13592	20.5434	2.64862	2.14	23.3356	3.28263	2.795	23.47	21.76	15.88	22.81	21.43	20.88	17.46	21.95	21.18	17.31	22.96	23.43	27.26	24.17	24.66	27.44
hsa-miR-508-5p	MIMAT0004778	0.0920735	0.433491	0.19023	1.14095	20.7201	2.76022	2.82	23.6405	4.30898	6.265	23.47	21.76	15.88	22.81	22.95	20.88	17.46	21.95	21.18	17.31	22.96	20.62	27.26	30.47	24.66	27.44
hsa-miR-495-3p	MIMAT0002817	0.0944963	0.433491	-0.252122	-1.19096	55.0592	17.5295	15.89	46.2311	8.50727	10.545	62.07	67.7	33.13	50.05	58.66	47.72	47.19	91.76	55.35	62.54	42.59	40.47	49.94	37.83	40.84	45.33
hsa-miR-1226-3p	MIMAT0005577	0.0945883	0.433491	0.203853	1.15177	20.4737	2.65073	2.56	23.581	3.50664	4.3775	23.47	21.76	15.88	22.81	21.43	20.32	17.46	21.95	23.59	17.31	22.96	26.63	27.26	20.76	24.66	27.44
hsa-miR-376a-3p	MIMAT0000729	0.0959629	0.433491	-0.298647	-1.22999	47.1095	20.2374	12.3375	38.3007	9.68435	4.825	48.08	64.84	37.45	41.71	43.35	40.76	30.15	93.51	47.18	60.18	32.62	36.21	34.63	32.57	34.72	35.26
hsa-miR-548a-5p	MIMAT0004803	0.0964415	0.433491	0.194144	1.14405	21.5946	3.87078	3.0075	24.7052	2.59917	2.53	25.35	21.76	15.88	22.81	21.43	27.84	17.46	22.72	23.59	24.78	22.96	24.5	27.26	20.76	25.53	29.21
hsa-miR-219a-1-3p	MIMAT0004567	0.0982171	0.433491	0.170287	1.12528	20.5434	2.64862	2.14	23.1171	2.85729	4.235	23.47	21.76	15.88	22.81	21.43	20.88	17.46	21.95	21.18	21.24	22.96	20.62	27.26	20.76	24.66	27.44
hsa-miR-152-3p	MIMAT0000438	0.0998461	0.433491	0.185694	1.13736	20.4737	2.65073	2.56	23.2861	3.89254	6.265	23.47	21.76	15.88	22.81	21.43	20.32	17.46	21.95	21.18	17.31	28.09	20.62	27.26	22.07	24.66	27.44
hsa-miR-597-5p	MIMAT0003265	0.101577	0.433491	0.180673	1.13341	21.1136	3.53862	3.37	23.9304	2.51566	3.47	23.47	21.93	15.88	22.81	27.2	20.32	17.46	21.95	21.78	22.42	22.96	20.62	27.26	25.22	24.66	27.44
hsa-miR-376c-5p	MIMAT0022861	0.102399	0.433491	0.180744	1.13347	20.4737	2.65073	2.56	23.2063	3.60462	5.4775	23.47	21.76	15.88	22.81	21.43	20.32	17.46	21.95	21.18	17.31	22.96	20.62	27.26	26.27	24.66	27.44
hsa-miR-517a-3p	MIMAT0002852	0.106125	0.433491	-0.20549	-1.15308	29.5891	6.1799	9.6425	25.6609	2.11766	3.07	29.72	40.05	34.57	28.6	22.1	35.79	24.91	25.34	27.22	22.42	22.96	27.69	27.26	26.27	24.66	27.44
hsa-miR-135a-5p	MIMAT0000428	0.107155	0.433491	0.177023	1.13055	20.4737	2.65073	2.56	23.1465	3.51839	4.91	23.47	21.76	15.88	22.81	21.43	20.32	17.46	21.95	21.18	17.31	22.96	25.56	27.26	20.76	24.66	27.44
hsa-miR-3065-3p	MIMAT0015378	0.107254	0.433491	0.182513	1.13486	20.5727	2.69979	2.6725	23.3471	3.90404	6.58	23.47	21.93	15.88	22.81	22.1	20.32	17.46	21.95	28.13	17.31	22.96	20.62	27.26	20.76	24.66	27.44
hsa-miR-183-5p	MIMAT0000261	0.107321	0.433491	0.204087	1.15196	30.414	7.08253	10.0775	35.0357	6.48405	3.48	27.97	42.91	25.93	22.81	34.85	31.81	38.02	24.47	32.67	33.04	29.9	35.15	30.61	50.44	36.76	35.26
hsa-miR-454-3p	MIMAT0003885	0.10821	0.433491	-0.157381	-1.11526	29.4462	3.99744	4.2875	26.403	2.62945	2.265	27.97	28.6	27.37	22.81	31.45	29.83	35.4	34.08	26.31	31.86	22.96	24.5	27.26	25.22	26.55	27.44
hsa-miR-3934-5p	MIMAT0018349	0.108956	0.433491	0.18805	1.13922	20.7439	2.87521	3.37	23.632	4.27353	6.58	23.47	21.76	15.88	22.81	23.8	20.32	17.46	21.95	29.94	17.31	22.96	20.62	27.26	20.76	25.53	27.44
hsa-miR-450a-5p	MIMAT0001545	0.110673	0.433491	0.153214	1.11204	21.4487	1.92541	1.715	23.8519	2.76955	4.6775	23.47	21.76	23.04	22.81	21.43	20.32	17.46	21.95	21.18	22.42	26.28	20.62	27.26	22.07	24.66	27.44
hsa-miR-3151-5p	MIMAT0015024	0.111573	0.433491	0.174794	1.1288	21.2841	3.75596	3.475	24.0255	2.61291	3.77	23.47	21.76	15.88	22.81	22.95	20.32	17.46	27.96	21.18	25.96	22.96	20.62	27.26	23.12	24.66	27.44
hsa-miR-3131	MIMAT0014996	0.11166	0.433491	0.175841	1.12962	20.5434	2.64862	2.14	23.2063	3.60462	5.4775	23.47	21.76	15.88	22.81	21.43	20.88	17.46	21.95	21.18	17.31	22.96	20.62	27.26	26.27	24.66	27.44
hsa-miR-1255a	MIMAT0005906	0.112695	0.433491	-0.17707	-1.13059	27.9278	4.47592	2.7775	24.7021	2.9963	4.4225	23.47	27.65	27.37	29.79	27.2	37.78	23.6	28.84	23.59	28.32	26.28	20.62	27.26	20.76	24.66	27.44
hsa-miR-1290	MIMAT0005880	0.113459	0.433491	0.170262	1.12526	21.2806	3.26881	2.395	23.9463	2.48809	2.885	23.47	21.76	15.88	22.81	22.95	25.85	17.46	21.95	21.18	24.78	22.96	23.43	27.26	20.76	24.66	27.44
hsa-miR-18b-5p	MIMAT0001412	0.113919	0.433491	0.173388	1.1277	20.4737	2.65073	2.56	23.0883	3.50554	4.69	23.47	21.76	15.88	22.81	21.43	20.32	17.46	21.95	21.18	17.31	22.96	20.62	27.26	25.22	24.66	27.44
hsa-miR-488-3p	MIMAT0004763	0.114847	0.433491	0.159164	1.11664	22.9414	1.51675	1.3475	25.6172	3.37013	3.8825	23.47	22.88	24.48	22.81	21.43	20.32	24.91	23.59	21.18	27.14	29.9	20.62	27.26	28.37	24.66	27.44
hsa-miR-4741	MIMAT0019871	0.11563	0.433491	0.165014	1.12118	21.8987	2.02671	1.5025	24.5523	3.94824	4.18	23.6	21.76	23.04	22.81	21.43	23.86	17.46	21.95	21.18	17.31	28.09	28.76	27.26	24.17	24.66	27.44
hsa-miR-526b-5p	MIMAT0002835	0.119335	0.433491	0.177777	1.13114	21.1853	3.88241	3.37	23.9636	3.21459	6.23	23.47	28.6	15.88	22.81	21.43	20.32	17.46	21.95	21.18	28.32	22.96	20.62	27.26	20.76	24.66	27.44
hsa-miR-335-5p	MIMAT0000765	0.119804	0.433491	0.183709	1.1358	20.7941	2.86559	3.2925	23.618	4.43326	6.58	23.6	22.88	15.88	22.81	22.95	20.32	17.46	21.95	30.85	17.31	22.96	20.62	27.26	20.76	24.66	27.44
hsa-miR-627-3p	MIMAT0026623	0.119982	0.433491	0.169385	1.12458	20.4737	2.65073	2.56	23.0243	3.44423	4.235	23.47	21.76	15.88	22.81	21.43	20.32	17.46	21.95	21.18	17.31	22.96	24.5	27.26	20.76	24.66	27.44
hsa-miR-210-5p	MIMAT0026475	0.121577	0.433491	0.157832	1.11561	21.8011	2.24809	1.995	24.3215	2.76112	2.66	23.47	24.79	23.04	22.81	21.43	20.32	17.46	21.95	21.18	21.24	24.47	24.5	27.26	23.12	24.66	29.21
hsa-miR-155-5p	MIMAT0000646	0.124176	0.433491	0.205934	1.15343	22.225	4.15392	4.9025	25.635	2.82971	3.2175	23.47	21.76	15.88	22.81	25.5	25.85	17.46	27.96	26.31	30.68	25.37	22.37	27.26	22.07	24.66	27.44
hsa-miR-661	MIMAT0003324	0.124454	0.433491	0.177406	1.13085	20.4737	2.65073	2.56	23.1527	3.64995	5.8225	23.47	21.76	15.88	22.81	21.43	20.32	17.46	21.95	26.31	17.31	22.96	20.62	27.26	20.76	24.66	27.44
hsa-miR-196b-5p	MIMAT0001080	0.128211	0.433491	0.165719	1.12172	20.4737	2.65073	2.56	22.9659	3.44384	4.27	23.47	21.76	15.88	22.81	21.43	20.32	17.46	21.95	21.18	17.31	22.96	20.62	27.26	24.17	24.66	27.44
hsa-miR-203a-3p	MIMAT0000264	0.128211	0.433491	0.165719	1.12172	20.4737	2.65073	2.56	22.9659	3.44384	4.27	23.47	21.76	15.88	22.81	21.43	20.32	17.46	21.95	21.18	17.31	22.96	20.62	27.26	24.17	24.66	27.44
hsa-miR-139-3p	MIMAT0004552	0.129689	0.433491	0.173409	1.12772	22.515	3.28381	2.31	25.3906	3.70524	4.79	26.23	21.93	23.04	22.81	28.05	20.32	17.46	21.95	21.18	27.14	22.96	26.63	27.26	20.76	31.65	27.44
hsa-miR-330-5p	MIMAT0004693	0.129726	0.433491	0.183297	1.13548	20.4737	2.65073	2.56	23.2474	4.71626	6.58	23.47	21.76	15.88	22.81	21.43	20.32	17.46	21.95	21.18	17.31	22.96	20.62	27.26	20.76	31.65	27.44
hsa-miR-548k	MIMAT0005882	0.131935	0.433491	0.170168	1.12519	20.7981	2.92266	3.37	23.4018	3.68844	5.785	23.47	23.84	15.88	22.81	21.43	20.32	17.46	22.72	21.78	17.31	22.96	20.62	27.26	27.32	24.66	27.44
hsa-let-7f-5p	MIMAT0000067	0.132771	0.433491	0.237634	1.17906	24.395	5.08287	6.41	28.7631	9.14312	10.61	32.34	30.51	24.48	22.81	22.95	20.32	17.46	27.96	47.18	33.04	38.06	20.62	27.26	20.76	24.66	27.44
hsa-miR-1260b	MIMAT0015041	0.134987	0.433491	0.161667	1.11858	20.4737	2.65073	2.56	22.9015	3.37006	3.6025	23.47	21.76	15.88	22.81	21.43	20.32	17.46	21.95	22.68	17.31	22.96	20.62	27.26	22.07	24.66	27.44
hsa-miR-624-3p	MIMAT0004807	0.135063	0.433491	0.171281	1.12606	20.4737	2.65073	2.56	23.0546	4.25429	6.58	23.47	21.76	15.88	22.81	21.43	20.32	17.46	21.95	21.18	17.31	22.96	20.62	27.26	20.76	29.61	27.44
hsa-miR-101-3p	MIMAT0000099	0.135172	0.433491	0.156527	1.1146	20.8809	3.01266	2.95	23.2739	2.76684	4.235	23.47	24.79	15.88	22.81	21.43	20.88	17.46	21.95	21.18	22.42	22.96	20.62	27.26	20.76	24.66	27.44
hsa-miR-502-5p	MIMAT0002873	0.135513	0.433491	0.209317	1.15614	22.2995	3.94143	2.43	25.7814	4.58644	4.7775	23.47	21.76	15.88	22.81	29.75	20.32	24.91	21.95	23.59	28.32	26.28	20.62	27.26	20.76	34.72	27.44
hsa-miR-4488	MIMAT0019022	0.138854	0.433491	0.172407	1.12694	21.0041	3.41536	3.37	23.6703	3.74958	5.2325	23.47	26.7	15.88	22.81	21.43	20.32	17.46	21.95	21.18	17.31	22.96	22.37	27.26	28.37	24.66	27.44
hsa-miR-203a-5p	MIMAT0031890	0.138914	0.433491	-0.166136	-1.12205	26.3929	4.77594	4.7425	23.522	2.93021	4.28	25.35	27.65	34.57	32.18	21.43	20.88	24.91	27.09	21.18	23.6	22.96	20.62	28.19	20.76	24.66	27.44
hsa-miR-423-3p	MIMAT0001340	0.139032	0.433491	0.169697	1.12482	23.3601	4.06105	2.525	26.276	3.52334	4.0675	23.47	26.7	15.88	22.81	22.95	24.85	30.15	22.72	31.76	24.78	22.96	30.89	27.26	22.07	24.66	27.44
hsa-miR-146b-5p	MIMAT0002809	0.141489	0.433491	0.133329	1.09682	21.6118	2.14188	1.8225	23.7043	2.86671	5.21	23.47	21.76	24.48	22.81	21.43	20.32	17.46	21.95	21.18	25.96	22.96	20.62	27.26	20.76	24.66	27.44
hsa-miR-323b-3p	MIMAT0015050	0.145034	0.433491	0.195507	1.14513	23.1523	4.30429	3.4275	26.5123	5.0054	7.8225	24.48	21.93	15.88	22.81	28.05	22.87	30.15	21.95	21.78	22.42	29.9	35.15	27.26	20.76	30.63	27.44
hsa-miR-1272	MIMAT0005925	0.145939	0.433491	0.163993	1.12038	20.8145	2.865	2.95	23.3203	3.73809	6.235	23.47	21.76	15.88	22.81	23.8	20.88	17.46	21.95	21.18	17.31	22.96	20.62	27.26	27.32	24.66	27.44
hsa-miR-1281	MIMAT0005939	0.145971	0.433491	0.157709	1.11551	20.4737	2.65073	2.56	22.8387	3.42153	4.27	23.47	21.76	15.88	22.81	21.43	20.32	17.46	21.95	21.18	17.31	22.96	20.62	27.26	23.12	24.66	27.44
hsa-miR-425-5p	MIMAT0003393	0.147365	0.433491	0.157727	1.11553	20.4737	2.65073	2.56	22.839	3.46368	4.585	23.47	21.76	15.88	22.81	21.43	20.32	17.46	21.95	23.59	17.31	22.96	20.62	27.26	20.76	24.66	27.44
hsa-miR-3168	MIMAT0015043	0.153274	0.433491	0.162987	1.1196	21.726	2.2854	2.075	24.3244	4.20242	4.8325	24.48	21.76	24.48	22.81	21.43	20.32	17.46	21.95	21.78	17.31	22.96	30.89	27.26	24.17	24.66	28.21
hsa-miR-1228-3p	MIMAT0005583	0.153507	0.433491	0.153055	1.11192	21.8161	2.14443	1.855	24.2577	3.2582	2.4025	23.47	21.76	23.04	22.81	21.43	20.88	17.46	24.47	25.41	17.31	22.96	24.5	27.26	26.27	24.66	27.44
hsa-miR-3130-3p	MIMAT0014994	0.15382	0.433491	0.15558	1.11387	20.4737	2.65073	2.56	22.805	3.51455	4.9225	23.47	21.76	15.88	22.81	21.43	20.32	17.46	21.95	21.18	17.31	22.96	20.62	27.26	22.07	25.53	27.44
hsa-miR-548v	MIMAT0015020	0.154525	0.433491	0.1707	1.1256	20.884	2.91527	3.2925	23.5071	4.71692	6.4575	23.6	22.88	15.88	22.81	22.95	20.32	17.46	22.72	21.18	17.31	22.96	20.62	27.26	22.07	31.65	28.21
hsa-miR-769-5p	MIMAT0003886	0.155617	0.433491	-0.141963	-1.10341	35.9207	2.91999	3.5825	32.5544	6.20681	8.2725	37.59	33.37	37.45	36.94	36.55	40.76	31.46	34.08	29.94	41.3	42.59	36.21	29.8	30.47	26.55	27.44
hsa-miR-219a-5p	MIMAT0000276	0.156155	0.433491	0.156293	1.11442	20.4737	2.65073	2.56	22.8163	3.63631	5.1175	23.47	21.76	15.88	22.81	21.43	20.32	17.46	21.95	21.18	17.31	25.37	20.62	27.26	20.76	24.66	27.44
hsa-miR-299-3p	MIMAT0000687	0.157575	0.433491	0.152983	1.11187	20.4737	2.65073	2.56	22.764	3.41679	4.235	23.47	21.76	15.88	22.81	21.43	20.32	17.46	21.95	21.18	17.31	22.96	22.37	27.26	20.76	24.66	27.44
hsa-miR-208b-3p	MIMAT0004960	0.157714	0.433491	0.174399	1.12849	22.2789	2.65329	2.2075	25.1417	3.54044	4.835	23.47	26.7	23.04	22.81	21.43	20.88	17.46	23.59	21.18	25.96	23.56	20.62	27.26	29.42	24.66	30.22
hsa-miR-302a-5p	MIMAT0000683	0.160177	0.433491	0.201386	1.1498	22.1501	4.73683	1.8225	25.4682	7.27084	4.6625	23.47	21.76	15.88	22.81	21.43	20.32	32.77	21.95	21.18	17.31	23.56	25.56	28.19	42.03	24.66	27.44
hsa-miR-424-5p	MIMAT0001341	0.160813	0.433491	0.196532	1.14594	25.1304	5.4104	7.58	28.7979	4.26138	6.0625	33.22	24.79	28.81	29.79	28.9	20.32	17.46	21.95	36.3	27.14	32.62	24.5	27.26	32.57	24.66	27.44
hsa-miR-498	MIMAT0002824	0.161551	0.433491	0.169863	1.12495	20.7422	2.99035	2.14	23.334	4.73445	7.0225	25.35	21.76	15.88	22.81	21.43	20.88	17.46	21.95	21.18	17.31	22.96	20.62	27.26	20.76	30.63	29.21
hsa-miR-1287-5p	MIMAT0005878	0.164049	0.433491	0.163332	1.11987	24.6912	3.88307	2.7825	27.651	4.60443	6.8725	23.47	22.88	24.48	22.81	21.43	32.81	28.84	22.72	21.78	29.5	22.96	33.02	27.26	30.47	24.66	34.25
hsa-miR-4787-3p	MIMAT0019957	0.166775	0.433491	0.156863	1.11486	22.1408	2.66058	2.745	24.6839	2.61775	2.735	23.6	24.79	25.93	22.81	21.43	20.32	17.46	21.95	21.18	24.78	26.28	20.62	27.26	26.27	24.66	27.44
hsa-miR-552-3p	MIMAT0003215	0.167441	0.433491	0.14333	1.10445	20.4737	2.65073	2.56	22.6122	3.48429	4.585	23.47	21.76	15.88	22.81	21.43	20.32	17.46	21.95	21.78	17.31	22.96	20.62	27.26	20.76	24.66	27.44
hsa-miR-515-5p	MIMAT0002826	0.167774	0.433491	0.149328	1.10905	20.4737	2.65073	2.56	22.7064	3.43937	4.27	23.47	21.76	15.88	22.81	21.43	20.32	17.46	21.95	21.18	17.31	22.96	20.62	27.26	22.07	24.66	27.44
hsa-miR-4448	MIMAT0018967	0.168042	0.433491	0.149328	1.10905	20.4737	2.65073	2.56	22.7064	3.43937	4.27	23.47	21.76	15.88	22.81	21.43	20.32	17.46	21.95	21.18	17.31	22.96	20.62	27.26	22.07	24.66	27.44
hsa-miR-500a-5p+hsa-miR-501-5p	MIMAT0004773	0.168042	0.433491	0.149328	1.10905	20.4737	2.65073	2.56	22.7064	3.43937	4.27	23.47	21.76	15.88	22.81	21.43	20.32	17.46	21.95	21.18	17.31	22.96	20.62	27.26	22.07	24.66	27.44
hsa-miR-567	MIMAT0003231	0.168042	0.433491	0.149328	1.10905	20.4737	2.65073	2.56	22.7064	3.43937	4.27	23.47	21.76	15.88	22.81	21.43	20.32	17.46	21.95	21.18	17.31	22.96	20.62	27.26	22.07	24.66	27.44
hsa-miR-520a-5p	MIMAT0002833	0.168361	0.433491	0.138643	1.10087	21.7679	2.44909	1.8225	23.9636	3.21459	6.23	23.47	21.76	25.93	22.81	21.43	20.32	17.46	21.95	21.18	28.32	22.96	20.62	27.26	20.76	24.66	27.44
hsa-miR-1266-5p	MIMAT0005920	0.168432	0.433491	0.157362	1.11525	20.5818	2.82347	2.56	22.9538	4.0518	6.58	24.48	21.76	15.88	22.81	21.43	20.32	17.46	21.95	21.18	17.31	22.96	20.62	27.26	20.76	28.59	27.44
hsa-miR-507	MIMAT0002879	0.168719	0.433491	0.146789	1.1071	21.1137	3.23002	2.57	23.375	2.83904	4.8875	23.6	21.76	15.88	22.81	21.43	25.85	17.46	21.95	21.18	22.42	22.96	20.62	27.26	20.76	25.53	27.44
hsa-miR-548h-5p	MIMAT0005928	0.169321	0.433491	0.149328	1.10905	20.4737	2.65073	2.56	22.7064	3.43937	4.27	23.47	21.76	15.88	22.81	21.43	20.32	17.46	21.95	21.18	17.31	22.96	20.62	27.26	22.07	24.66	27.44
hsa-miR-380-3p	MIMAT0000735	0.171239	0.433491	0.149779	1.1094	20.4737	2.65073	2.56	22.7135	3.56845	4.585	23.47	21.76	15.88	22.81	21.43	20.32	17.46	21.95	21.18	17.31	24.47	20.62	27.26	20.76	24.66	27.44
hsa-miR-572	MIMAT0003237	0.172093	0.433491	0.156648	1.11469	20.4737	2.65073	2.56	22.8219	3.68305	6.0025	23.47	21.76	15.88	22.81	21.43	20.32	17.46	21.95	21.78	17.31	22.96	20.62	27.26	20.76	26.55	27.44
hsa-miR-5001-5p	MIMAT0021021	0.172989	0.433491	0.151555	1.11077	21.6118	2.14188	1.8225	24.0057	4.52038	5.105	23.47	21.76	24.48	22.81	21.43	20.32	17.46	21.95	22.68	17.31	22.96	31.95	27.26	20.76	24.66	27.44
hsa-miR-1973	MIMAT0009448	0.173137	0.433491	0.145099	1.10581	21.0991	3.21734	2.5375	23.3315	3.06005	5.6525	23.47	21.76	15.88	22.81	21.43	25.85	17.46	21.95	21.18	21.24	22.96	20.62	27.26	20.76	26.55	27.44
hsa-miR-510-3p	MIMAT0026613	0.176329	0.433491	0.137372	1.0999	22.4505	2.60775	1.7475	24.6933	2.59622	4.225	23.47	26.7	23.04	22.81	21.43	23.86	17.46	21.95	23.59	25.96	22.96	20.62	27.26	23.12	27.57	27.44
hsa-miR-875-3p	MIMAT0004923	0.176743	0.433491	0.138293	1.1006	20.4737	2.65073	2.56	22.5334	3.51689	4.585	23.47	21.76	15.88	22.81	21.43	20.32	17.46	21.95	21.18	17.31	22.96	20.62	27.26	20.76	24.66	27.44
hsa-miR-620	MIMAT0003289	0.177267	0.433491	0.148065	1.10808	20.7785	2.75857	2.3875	23.0243	3.44423	4.235	23.47	21.76	15.88	22.81	21.43	22.87	17.46	21.95	21.18	17.31	22.96	24.5	27.26	20.76	24.66	27.44
hsa-miR-215-5p	MIMAT0000272	0.17766	0.433491	0.151139	1.11045	20.8101	3.02455	3.37	23.1085	3.5919	5.6525	23.47	24.79	15.88	22.81	21.43	20.32	17.46	21.95	21.18	17.31	22.96	23.43	27.26	20.76	26.55	27.44
hsa-miR-363-5p	MIMAT0003385	0.179383	0.433491	0.128274	1.09299	21.5619	2.09632	1.715	23.5669	2.77171	4.325	24.48	21.76	23.04	22.81	21.43	20.32	17.46	21.95	21.18	24.78	22.96	20.62	27.26	20.76	24.66	27.44
hsa-miR-376a-2-5p	MIMAT0022928	0.180715	0.433491	0.144214	1.10513	21.2596	2.48374	1.8225	23.4946	3.41399	3.4975	23.47	21.76	15.88	22.81	21.43	20.32	23.6	21.95	25.41	17.31	22.96	20.62	27.26	24.17	24.66	27.44
hsa-miR-298	MIMAT0004901	0.181889	0.433491	0.150693	1.1101	22.3438	3.32128	2.1375	24.8039	4.0429	5.2325	23.6	24.79	15.88	22.81	21.43	21.87	27.53	22.72	21.18	25.96	22.96	22.37	27.26	20.76	32.67	27.44
hsa-miR-578	MIMAT0003243	0.182829	0.433491	0.166376	1.12224	22.0857	4.51205	3.6275	24.7854	3.62552	2.06	23.47	21.76	15.88	22.81	29.75	26.84	17.46	21.95	21.78	17.31	27.19	26.63	27.26	26.27	26.55	27.44
hsa-miR-1303	MIMAT0005891	0.183447	0.433491	0.138293	1.1006	20.4737	2.65073	2.56	22.5334	3.51689	4.585	23.47	21.76	15.88	22.81	21.43	20.32	17.46	21.95	21.18	17.31	22.96	20.62	27.26	20.76	24.66	27.44
hsa-miR-205-5p	MIMAT0000266	0.183447	0.433491	0.138293	1.1006	20.4737	2.65073	2.56	22.5334	3.51689	4.585	23.47	21.76	15.88	22.81	21.43	20.32	17.46	21.95	21.18	17.31	22.96	20.62	27.26	20.76	24.66	27.44
hsa-miR-6511a-5p	MIMAT0025478	0.183447	0.433491	0.138293	1.1006	20.4737	2.65073	2.56	22.5334	3.51689	4.585	23.47	21.76	15.88	22.81	21.43	20.32	17.46	21.95	21.18	17.31	22.96	20.62	27.26	20.76	24.66	27.44
hsa-miR-944	MIMAT0004987	0.183447	0.433491	0.138293	1.1006	20.4737	2.65073	2.56	22.5334	3.51689	4.585	23.47	21.76	15.88	22.81	21.43	20.32	17.46	21.95	21.18	17.31	22.96	20.62	27.26	20.76	24.66	27.44
hsa-miR-591	MIMAT0003259	0.183495	0.433491	0.154805	1.11327	22.8497	3.9621	1.595	25.4379	2.53324	3.635	23.6	21.76	15.88	22.81	25.5	22.87	30.15	22.72	28.13	21.24	22.96	27.69	27.26	24.17	25.53	27.44
hsa-miR-3161	MIMAT0015035	0.184256	0.433491	0.138293	1.1006	20.4737	2.65073	2.56	22.5334	3.51689	4.585	23.47	21.76	15.88	22.81	21.43	20.32	17.46	21.95	21.18	17.31	22.96	20.62	27.26	20.76	24.66	27.44
hsa-miR-4425	MIMAT0018940	0.184256	0.433491	0.138293	1.1006	20.4737	2.65073	2.56	22.5334	3.51689	4.585	23.47	21.76	15.88	22.81	21.43	20.32	17.46	21.95	21.18	17.31	22.96	20.62	27.26	20.76	24.66	27.44
hsa-miR-216b-5p	MIMAT0004959	0.185374	0.433491	0.158936	1.11646	20.9033	2.89227	2.57	23.3378	3.49831	3.3425	23.6	21.76	15.88	22.81	21.43	23.86	17.46	21.95	23.59	17.31	24.47	22.37	27.26	20.76	24.66	28.21
hsa-miR-367-3p	MIMAT0000719	0.185567	0.433491	0.16018	1.11743	20.9953	3.03048	2.5375	23.4607	3.55535	5.01	23.47	21.76	15.88	22.81	21.43	24.85	17.46	21.95	22.68	17.31	22.96	22.37	27.26	22.07	27.57	27.44
hsa-miR-30a-5p	MIMAT0000087	0.186633	0.433491	0.14333	1.10445	20.4737	2.65073	2.56	22.6122	3.48429	4.585	23.47	21.76	15.88	22.81	21.43	20.32	17.46	21.95	21.78	17.31	22.96	20.62	27.26	20.76	24.66	27.44
hsa-miR-5010-5p	MIMAT0021043	0.186633	0.433491	0.14333	1.10445	20.4737	2.65073	2.56	22.6122	3.48429	4.585	23.47	21.76	15.88	22.81	21.43	20.32	17.46	21.95	21.78	17.31	22.96	20.62	27.26	20.76	24.66	27.44
hsa-miR-182-3p	MIMAT0000260	0.186667	0.433491	0.144545	1.10538	20.4737	2.65073	2.56	22.6313	3.5961	5.2375	23.47	21.76	15.88	22.81	21.43	20.32	17.46	21.95	21.18	17.31	22.96	20.62	27.26	20.76	25.53	27.44
hsa-miR-302f	MIMAT0005932	0.186667	0.433491	0.144545	1.10538	20.4737	2.65073	2.56	22.6313	3.5961	5.2375	23.47	21.76	15.88	22.81	21.43	20.32	17.46	21.95	21.18	17.31	22.96	20.62	27.26	20.76	25.53	27.44
hsa-miR-411-5p	MIMAT0003329	0.186911	0.433491	-0.20181	-1.15014	31.4528	9.21206	8.5975	27.347	6.76255	4.135	30.6	37.19	51.85	22.81	28.05	24.85	35.4	28.84	27.22	30.68	22.96	24.5	27.26	20.76	42.88	27.44
hsa-miR-599	MIMAT0003267	0.187129	0.433491	0.137296	1.09984	20.4879	2.67091	2.56	22.5334	3.51689	4.585	23.6	21.76	15.88	22.81	21.43	20.32	17.46	21.95	21.18	17.31	22.96	20.62	27.26	20.76	24.66	27.44
hsa-miR-518d-3p	MIMAT0002864	0.189356	0.433491	0.142945	1.10416	20.4737	2.65073	2.56	22.6062	3.52781	4.585	23.47	21.76	15.88	22.81	21.43	20.32	17.46	21.95	21.18	17.31	23.56	20.62	27.26	20.76	24.66	27.44
hsa-miR-217	MIMAT0000274	0.190941	0.433491	-0.156576	-1.11464	35.5048	5.20619	8.0275	31.8532	6.18458	6.775	30.6	40.05	33.13	28.6	42.5	35.79	34.08	41.95	33.57	35.4	29.9	20.62	37.05	35.73	39.82	27.44
hsa-miR-548ar-5p	MIMAT0022265	0.191396	0.433491	0.11376	1.08204	72.6936	8.71695	8.055	78.6578	8.56528	10.235	73.43	67.7	79.22	90.57	64.61	73.57	72.1	63.79	66.24	84.96	77.03	77.75	70.07	87.22	77.6	91.67
hsa-miR-532-3p	MIMAT0004780	0.192198	0.433491	0.146491	1.10687	22.0039	2.81618	1.85	24.3556	3.90598	4.5675	23.47	21.93	15.88	22.81	24.65	21.87	24.91	21.95	29.94	17.31	22.96	25.56	27.26	22.07	24.66	27.44
hsa-miR-936	MIMAT0004979	0.193467	0.433491	0.125831	1.09114	22.3208	2.2656	1.82	24.355	2.86662	4.7775	23.47	21.76	24.48	22.81	24.65	22.87	17.46	21.95	22.68	28.32	22.96	20.62	27.26	22.07	24.66	27.44
hsa-miR-548y	MIMAT0018354	0.194221	0.433491	0.145152	1.10585	20.6627	2.68089	1.7275	22.8498	3.87237	6.58	23.47	21.76	15.88	22.81	21.43	21.87	17.46	21.95	21.18	17.31	22.96	20.62	27.26	20.76	27.57	27.44
hsa-miR-3918	MIMAT0018192	0.196766	0.433491	0.139726	1.1017	20.6627	2.68089	1.7275	22.764	3.41679	4.235	23.47	21.76	15.88	22.81	21.43	21.87	17.46	21.95	21.18	17.31	22.96	22.37	27.26	20.76	24.66	27.44
hsa-miR-4284	MIMAT0016915	0.19791	0.433491	0.141246	1.10286	20.7087	2.8698	3.37	22.8387	3.42153	4.27	23.47	23.84	15.88	22.81	21.43	20.32	17.46	21.95	21.18	17.31	22.96	20.62	27.26	23.12	24.66	27.44
hsa-miR-449c-5p	MIMAT0010251	0.199889	0.433491	0.149007	1.10881	21.1852	3.14179	3.0625	23.4903	3.95499	6.23	23.47	21.76	15.88	22.81	21.43	24.85	17.46	23.59	21.18	17.31	22.96	28.76	27.26	20.76	24.66	27.44
hsa-miR-372-3p	MIMAT0000724	0.200619	0.433491	0.18627	1.13782	23.8908	6.01185	5.5175	27.1834	4.9426	5.855	33.22	31.46	15.88	22.81	25.5	24.85	17.46	25.34	32.67	22.42	35.34	20.62	27.26	25.22	29.61	27.44
hsa-miR-190b	MIMAT0004929	0.200785	0.433491	0.138293	1.1006	20.4737	2.65073	2.56	22.5334	3.51689	4.585	23.47	21.76	15.88	22.81	21.43	20.32	17.46	21.95	21.18	17.31	22.96	20.62	27.26	20.76	24.66	27.44
hsa-miR-381-3p	MIMAT0000736	0.201314	0.433491	0.170618	1.12554	24.1789	6.17593	7.3625	27.2144	3.22063	2.965	23.6	31.46	15.88	22.81	33.15	26.84	17.46	27.96	21.18	25.96	26.28	30.89	27.26	31.52	28.59	27.44
hsa-miR-639	MIMAT0003309	0.201527	0.433491	0.158171	1.11587	24.4572	2.68216	4.1275	27.2911	5.81661	6.59	23.47	21.76	24.48	27.41	24.65	20.32	27.53	27.09	22.68	17.31	34.43	25.56	33.83	30.47	30.63	28.21
hsa-miR-339-3p	MIMAT0004702	0.201762	0.433491	0.138428	1.1007	20.5434	2.64862	2.14	22.6122	3.48429	4.585	23.47	21.76	15.88	22.81	21.43	20.88	17.46	21.95	21.78	17.31	22.96	20.62	27.26	20.76	24.66	27.44
hsa-miR-548o-3p+hsa-miR-548ah-3p+hsa-miR-548av-3p	MIMAT0005919	0.20196	0.433491	0.138293	1.1006	20.4737	2.65073	2.56	22.5334	3.51689	4.585	23.47	21.76	15.88	22.81	21.43	20.32	17.46	21.95	21.18	17.31	22.96	20.62	27.26	20.76	24.66	27.44
hsa-miR-889-3p	MIMAT0004921	0.20198	0.433491	0.157962	1.11571	21.1754	3.5721	3.4625	23.6256	3.5819	4.82	27.1	23.84	15.88	22.81	21.43	20.32	17.46	22.72	27.22	17.31	22.96	23.43	27.26	20.76	24.66	27.44
hsa-miR-1249-5p	MIMAT0032029	0.202417	0.433491	0.138293	1.1006	20.4737	2.65073	2.56	22.5334	3.51689	4.585	23.47	21.76	15.88	22.81	21.43	20.32	17.46	21.95	21.18	17.31	22.96	20.62	27.26	20.76	24.66	27.44
hsa-miR-519e-3p	MIMAT0002829	0.202852	0.433491	0.138293	1.1006	20.4737	2.65073	2.56	22.5334	3.51689	4.585	23.47	21.76	15.88	22.81	21.43	20.32	17.46	21.95	21.18	17.31	22.96	20.62	27.26	20.76	24.66	27.44
hsa-let-7i-5p	MIMAT0000415	0.203135	0.433491	0.138293	1.1006	20.4737	2.65073	2.56	22.5334	3.51689	4.585	23.47	21.76	15.88	22.81	21.43	20.32	17.46	21.95	21.18	17.31	22.96	20.62	27.26	20.76	24.66	27.44
hsa-miR-1-3p	MIMAT0000416	0.203135	0.433491	0.138293	1.1006	20.4737	2.65073	2.56	22.5334	3.51689	4.585	23.47	21.76	15.88	22.81	21.43	20.32	17.46	21.95	21.18	17.31	22.96	20.62	27.26	20.76	24.66	27.44
hsa-miR-1-5p	MIMAT0031892	0.203135	0.433491	0.138293	1.1006	20.4737	2.65073	2.56	22.5334	3.51689	4.585	23.47	21.76	15.88	22.81	21.43	20.32	17.46	21.95	21.18	17.31	22.96	20.62	27.26	20.76	24.66	27.44
hsa-miR-1178-3p	MIMAT0005823	0.203135	0.433491	0.138293	1.1006	20.4737	2.65073	2.56	22.5334	3.51689	4.585	23.47	21.76	15.88	22.81	21.43	20.32	17.46	21.95	21.18	17.31	22.96	20.62	27.26	20.76	24.66	27.44
hsa-miR-1180-3p	MIMAT0005825	0.203135	0.433491	0.138293	1.1006	20.4737	2.65073	2.56	22.5334	3.51689	4.585	23.47	21.76	15.88	22.81	21.43	20.32	17.46	21.95	21.18	17.31	22.96	20.62	27.26	20.76	24.66	27.44
hsa-miR-1185-1-3p	MIMAT0022838	0.203135	0.433491	0.138293	1.1006	20.4737	2.65073	2.56	22.5334	3.51689	4.585	23.47	21.76	15.88	22.81	21.43	20.32	17.46	21.95	21.18	17.31	22.96	20.62	27.26	20.76	24.66	27.44
hsa-miR-1202	MIMAT0005865	0.203135	0.433491	0.138293	1.1006	20.4737	2.65073	2.56	22.5334	3.51689	4.585	23.47	21.76	15.88	22.81	21.43	20.32	17.46	21.95	21.18	17.31	22.96	20.62	27.26	20.76	24.66	27.44
hsa-miR-1224-3p	MIMAT0005459	0.203135	0.433491	0.138293	1.1006	20.4737	2.65073	2.56	22.5334	3.51689	4.585	23.47	21.76	15.88	22.81	21.43	20.32	17.46	21.95	21.18	17.31	22.96	20.62	27.26	20.76	24.66	27.44
hsa-miR-1224-5p	MIMAT0005458	0.203135	0.433491	0.138293	1.1006	20.4737	2.65073	2.56	22.5334	3.51689	4.585	23.47	21.76	15.88	22.81	21.43	20.32	17.46	21.95	21.18	17.31	22.96	20.62	27.26	20.76	24.66	27.44
hsa-miR-1233-3p	MIMAT0005588	0.203135	0.433491	0.138293	1.1006	20.4737	2.65073	2.56	22.5334	3.51689	4.585	23.47	21.76	15.88	22.81	21.43	20.32	17.46	21.95	21.18	17.31	22.96	20.62	27.26	20.76	24.66	27.44
hsa-miR-124-3p	MIMAT0000422	0.203135	0.433491	0.138293	1.1006	20.4737	2.65073	2.56	22.5334	3.51689	4.585	23.47	21.76	15.88	22.81	21.43	20.32	17.46	21.95	21.18	17.31	22.96	20.62	27.26	20.76	24.66	27.44
hsa-miR-1245a	MIMAT0005897	0.203135	0.433491	0.138293	1.1006	20.4737	2.65073	2.56	22.5334	3.51689	4.585	23.47	21.76	15.88	22.81	21.43	20.32	17.46	21.95	21.18	17.31	22.96	20.62	27.26	20.76	24.66	27.44
hsa-miR-1245b-3p	MIMAT0019951	0.203135	0.433491	0.138293	1.1006	20.4737	2.65073	2.56	22.5334	3.51689	4.585	23.47	21.76	15.88	22.81	21.43	20.32	17.46	21.95	21.18	17.31	22.96	20.62	27.26	20.76	24.66	27.44
hsa-miR-1247-5p	MIMAT0005899	0.203135	0.433491	0.138293	1.1006	20.4737	2.65073	2.56	22.5334	3.51689	4.585	23.47	21.76	15.88	22.81	21.43	20.32	17.46	21.95	21.18	17.31	22.96	20.62	27.26	20.76	24.66	27.44
hsa-miR-1249-3p	MIMAT0005901	0.203135	0.433491	0.138293	1.1006	20.4737	2.65073	2.56	22.5334	3.51689	4.585	23.47	21.76	15.88	22.81	21.43	20.32	17.46	21.95	21.18	17.31	22.96	20.62	27.26	20.76	24.66	27.44
hsa-miR-1250-5p	MIMAT0005902	0.203135	0.433491	0.138293	1.1006	20.4737	2.65073	2.56	22.5334	3.51689	4.585	23.47	21.76	15.88	22.81	21.43	20.32	17.46	21.95	21.18	17.31	22.96	20.62	27.26	20.76	24.66	27.44
hsa-miR-1252-5p	MIMAT0005944	0.203135	0.433491	0.138293	1.1006	20.4737	2.65073	2.56	22.5334	3.51689	4.585	23.47	21.76	15.88	22.81	21.43	20.32	17.46	21.95	21.18	17.31	22.96	20.62	27.26	20.76	24.66	27.44
hsa-miR-1260a	MIMAT0005911	0.203135	0.433491	0.138293	1.1006	20.4737	2.65073	2.56	22.5334	3.51689	4.585	23.47	21.76	15.88	22.81	21.43	20.32	17.46	21.95	21.18	17.31	22.96	20.62	27.26	20.76	24.66	27.44
hsa-miR-1271-5p	MIMAT0005796	0.203135	0.433491	0.138293	1.1006	20.4737	2.65073	2.56	22.5334	3.51689	4.585	23.47	21.76	15.88	22.81	21.43	20.32	17.46	21.95	21.18	17.31	22.96	20.62	27.26	20.76	24.66	27.44
hsa-miR-1275	MIMAT0005929	0.203135	0.433491	0.138293	1.1006	20.4737	2.65073	2.56	22.5334	3.51689	4.585	23.47	21.76	15.88	22.81	21.43	20.32	17.46	21.95	21.18	17.31	22.96	20.62	27.26	20.76	24.66	27.44
hsa-miR-1276	MIMAT0005930	0.203135	0.433491	0.138293	1.1006	20.4737	2.65073	2.56	22.5334	3.51689	4.585	23.47	21.76	15.88	22.81	21.43	20.32	17.46	21.95	21.18	17.31	22.96	20.62	27.26	20.76	24.66	27.44
hsa-miR-1283	MIMAT0005799	0.203135	0.433491	0.138293	1.1006	20.4737	2.65073	2.56	22.5334	3.51689	4.585	23.47	21.76	15.88	22.81	21.43	20.32	17.46	21.95	21.18	17.31	22.96	20.62	27.26	20.76	24.66	27.44
hsa-miR-1288-3p	MIMAT0005942	0.203135	0.433491	0.138293	1.1006	20.4737	2.65073	2.56	22.5334	3.51689	4.585	23.47	21.76	15.88	22.81	21.43	20.32	17.46	21.95	21.18	17.31	22.96	20.62	27.26	20.76	24.66	27.44
hsa-miR-129-5p	MIMAT0000242	0.203135	0.433491	0.138293	1.1006	20.4737	2.65073	2.56	22.5334	3.51689	4.585	23.47	21.76	15.88	22.81	21.43	20.32	17.46	21.95	21.18	17.31	22.96	20.62	27.26	20.76	24.66	27.44
hsa-miR-1291	MIMAT0005881	0.203135	0.433491	0.138293	1.1006	20.4737	2.65073	2.56	22.5334	3.51689	4.585	23.47	21.76	15.88	22.81	21.43	20.32	17.46	21.95	21.18	17.31	22.96	20.62	27.26	20.76	24.66	27.44
hsa-miR-1296-5p	MIMAT0005794	0.203135	0.433491	0.138293	1.1006	20.4737	2.65073	2.56	22.5334	3.51689	4.585	23.47	21.76	15.88	22.81	21.43	20.32	17.46	21.95	21.18	17.31	22.96	20.62	27.26	20.76	24.66	27.44
hsa-miR-1301-3p	MIMAT0005797	0.203135	0.433491	0.138293	1.1006	20.4737	2.65073	2.56	22.5334	3.51689	4.585	23.47	21.76	15.88	22.81	21.43	20.32	17.46	21.95	21.18	17.31	22.96	20.62	27.26	20.76	24.66	27.44
hsa-miR-130b-3p	MIMAT0000691	0.203135	0.433491	0.138293	1.1006	20.4737	2.65073	2.56	22.5334	3.51689	4.585	23.47	21.76	15.88	22.81	21.43	20.32	17.46	21.95	21.18	17.31	22.96	20.62	27.26	20.76	24.66	27.44
hsa-miR-133b	MIMAT0000770	0.203135	0.433491	0.138293	1.1006	20.4737	2.65073	2.56	22.5334	3.51689	4.585	23.47	21.76	15.88	22.81	21.43	20.32	17.46	21.95	21.18	17.31	22.96	20.62	27.26	20.76	24.66	27.44
hsa-miR-134-5p+hsa-miR-6728-5p	MIMAT0000447	0.203135	0.433491	0.138293	1.1006	20.4737	2.65073	2.56	22.5334	3.51689	4.585	23.47	21.76	15.88	22.81	21.43	20.32	17.46	21.95	21.18	17.31	22.96	20.62	27.26	20.76	24.66	27.44
hsa-miR-142-5p	MIMAT0000433	0.203135	0.433491	0.138293	1.1006	20.4737	2.65073	2.56	22.5334	3.51689	4.585	23.47	21.76	15.88	22.81	21.43	20.32	17.46	21.95	21.18	17.31	22.96	20.62	27.26	20.76	24.66	27.44
hsa-miR-1469	MIMAT0007347	0.203135	0.433491	0.138293	1.1006	20.4737	2.65073	2.56	22.5334	3.51689	4.585	23.47	21.76	15.88	22.81	21.43	20.32	17.46	21.95	21.18	17.31	22.96	20.62	27.26	20.76	24.66	27.44
hsa-miR-146b-3p	MIMAT0004766	0.203135	0.433491	0.138293	1.1006	20.4737	2.65073	2.56	22.5334	3.51689	4.585	23.47	21.76	15.88	22.81	21.43	20.32	17.46	21.95	21.18	17.31	22.96	20.62	27.26	20.76	24.66	27.44
hsa-miR-151a-5p	MIMAT0004697	0.203135	0.433491	0.138293	1.1006	20.4737	2.65073	2.56	22.5334	3.51689	4.585	23.47	21.76	15.88	22.81	21.43	20.32	17.46	21.95	21.18	17.31	22.96	20.62	27.26	20.76	24.66	27.44
hsa-miR-151b	MIMAT0010214	0.203135	0.433491	0.138293	1.1006	20.4737	2.65073	2.56	22.5334	3.51689	4.585	23.47	21.76	15.88	22.81	21.43	20.32	17.46	21.95	21.18	17.31	22.96	20.62	27.26	20.76	24.66	27.44
hsa-miR-152-5p	MIMAT0026479	0.203135	0.433491	0.138293	1.1006	20.4737	2.65073	2.56	22.5334	3.51689	4.585	23.47	21.76	15.88	22.81	21.43	20.32	17.46	21.95	21.18	17.31	22.96	20.62	27.26	20.76	24.66	27.44
hsa-miR-153-3p	MIMAT0000439	0.203135	0.433491	0.138293	1.1006	20.4737	2.65073	2.56	22.5334	3.51689	4.585	23.47	21.76	15.88	22.81	21.43	20.32	17.46	21.95	21.18	17.31	22.96	20.62	27.26	20.76	24.66	27.44
hsa-miR-182-5p	MIMAT0000259	0.203135	0.433491	0.138293	1.1006	20.4737	2.65073	2.56	22.5334	3.51689	4.585	23.47	21.76	15.88	22.81	21.43	20.32	17.46	21.95	21.18	17.31	22.96	20.62	27.26	20.76	24.66	27.44
hsa-miR-188-3p	MIMAT0004613	0.203135	0.433491	0.138293	1.1006	20.4737	2.65073	2.56	22.5334	3.51689	4.585	23.47	21.76	15.88	22.81	21.43	20.32	17.46	21.95	21.18	17.31	22.96	20.62	27.26	20.76	24.66	27.44
hsa-miR-1910-3p	MIMAT0026917	0.203135	0.433491	0.138293	1.1006	20.4737	2.65073	2.56	22.5334	3.51689	4.585	23.47	21.76	15.88	22.81	21.43	20.32	17.46	21.95	21.18	17.31	22.96	20.62	27.26	20.76	24.66	27.44
hsa-miR-1915-3p	MIMAT0007892	0.203135	0.433491	0.138293	1.1006	20.4737	2.65073	2.56	22.5334	3.51689	4.585	23.47	21.76	15.88	22.81	21.43	20.32	17.46	21.95	21.18	17.31	22.96	20.62	27.26	20.76	24.66	27.44
hsa-miR-193a-5p+hsa-miR-193b-5p	MIMAT0004614	0.203135	0.433491	0.138293	1.1006	20.4737	2.65073	2.56	22.5334	3.51689	4.585	23.47	21.76	15.88	22.81	21.43	20.32	17.46	21.95	21.18	17.31	22.96	20.62	27.26	20.76	24.66	27.44
hsa-miR-193b-3p	MIMAT0002819	0.203135	0.433491	0.138293	1.1006	20.4737	2.65073	2.56	22.5334	3.51689	4.585	23.47	21.76	15.88	22.81	21.43	20.32	17.46	21.95	21.18	17.31	22.96	20.62	27.26	20.76	24.66	27.44
hsa-miR-194-5p	MIMAT0000460	0.203135	0.433491	0.138293	1.1006	20.4737	2.65073	2.56	22.5334	3.51689	4.585	23.47	21.76	15.88	22.81	21.43	20.32	17.46	21.95	21.18	17.31	22.96	20.62	27.26	20.76	24.66	27.44
hsa-miR-202-3p	MIMAT0002811	0.203135	0.433491	0.138293	1.1006	20.4737	2.65073	2.56	22.5334	3.51689	4.585	23.47	21.76	15.88	22.81	21.43	20.32	17.46	21.95	21.18	17.31	22.96	20.62	27.26	20.76	24.66	27.44
hsa-miR-204-5p	MIMAT0000265	0.203135	0.433491	0.138293	1.1006	20.4737	2.65073	2.56	22.5334	3.51689	4.585	23.47	21.76	15.88	22.81	21.43	20.32	17.46	21.95	21.18	17.31	22.96	20.62	27.26	20.76	24.66	27.44
hsa-miR-208b-5p	MIMAT0026722	0.203135	0.433491	0.138293	1.1006	20.4737	2.65073	2.56	22.5334	3.51689	4.585	23.47	21.76	15.88	22.81	21.43	20.32	17.46	21.95	21.18	17.31	22.96	20.62	27.26	20.76	24.66	27.44
hsa-miR-211-3p	MIMAT0022694	0.203135	0.433491	0.138293	1.1006	20.4737	2.65073	2.56	22.5334	3.51689	4.585	23.47	21.76	15.88	22.81	21.43	20.32	17.46	21.95	21.18	17.31	22.96	20.62	27.26	20.76	24.66	27.44
hsa-miR-2110	MIMAT0010133	0.203135	0.433491	0.138293	1.1006	20.4737	2.65073	2.56	22.5334	3.51689	4.585	23.47	21.76	15.88	22.81	21.43	20.32	17.46	21.95	21.18	17.31	22.96	20.62	27.26	20.76	24.66	27.44
hsa-miR-2113	MIMAT0009206	0.203135	0.433491	0.138293	1.1006	20.4737	2.65073	2.56	22.5334	3.51689	4.585	23.47	21.76	15.88	22.81	21.43	20.32	17.46	21.95	21.18	17.31	22.96	20.62	27.26	20.76	24.66	27.44
hsa-miR-218-5p	MIMAT0000275	0.203135	0.433491	0.138293	1.1006	20.4737	2.65073	2.56	22.5334	3.51689	4.585	23.47	21.76	15.88	22.81	21.43	20.32	17.46	21.95	21.18	17.31	22.96	20.62	27.26	20.76	24.66	27.44
hsa-miR-219a-2-3p	MIMAT0004675	0.203135	0.433491	0.138293	1.1006	20.4737	2.65073	2.56	22.5334	3.51689	4.585	23.47	21.76	15.88	22.81	21.43	20.32	17.46	21.95	21.18	17.31	22.96	20.62	27.26	20.76	24.66	27.44
hsa-miR-221-5p	MIMAT0004568	0.203135	0.433491	0.138293	1.1006	20.4737	2.65073	2.56	22.5334	3.51689	4.585	23.47	21.76	15.88	22.81	21.43	20.32	17.46	21.95	21.18	17.31	22.96	20.62	27.26	20.76	24.66	27.44
hsa-miR-2278	MIMAT0011778	0.203135	0.433491	0.138293	1.1006	20.4737	2.65073	2.56	22.5334	3.51689	4.585	23.47	21.76	15.88	22.81	21.43	20.32	17.46	21.95	21.18	17.31	22.96	20.62	27.26	20.76	24.66	27.44
hsa-miR-27a-3p	MIMAT0000084	0.203135	0.433491	0.138293	1.1006	20.4737	2.65073	2.56	22.5334	3.51689	4.585	23.47	21.76	15.88	22.81	21.43	20.32	17.46	21.95	21.18	17.31	22.96	20.62	27.26	20.76	24.66	27.44
hsa-miR-296-5p	MIMAT0000690	0.203135	0.433491	0.138293	1.1006	20.4737	2.65073	2.56	22.5334	3.51689	4.585	23.47	21.76	15.88	22.81	21.43	20.32	17.46	21.95	21.18	17.31	22.96	20.62	27.26	20.76	24.66	27.44
hsa-miR-297	MIMAT0004450	0.203135	0.433491	0.138293	1.1006	20.4737	2.65073	2.56	22.5334	3.51689	4.585	23.47	21.76	15.88	22.81	21.43	20.32	17.46	21.95	21.18	17.31	22.96	20.62	27.26	20.76	24.66	27.44
hsa-miR-300	MIMAT0004903	0.203135	0.433491	0.138293	1.1006	20.4737	2.65073	2.56	22.5334	3.51689	4.585	23.47	21.76	15.88	22.81	21.43	20.32	17.46	21.95	21.18	17.31	22.96	20.62	27.26	20.76	24.66	27.44
hsa-miR-3065-5p	MIMAT0015066	0.203135	0.433491	0.138293	1.1006	20.4737	2.65073	2.56	22.5334	3.51689	4.585	23.47	21.76	15.88	22.81	21.43	20.32	17.46	21.95	21.18	17.31	22.96	20.62	27.26	20.76	24.66	27.44
hsa-miR-31-5p	MIMAT0000089	0.203135	0.433491	0.138293	1.1006	20.4737	2.65073	2.56	22.5334	3.51689	4.585	23.47	21.76	15.88	22.81	21.43	20.32	17.46	21.95	21.18	17.31	22.96	20.62	27.26	20.76	24.66	27.44
hsa-miR-3127-5p	MIMAT0014990	0.203135	0.433491	0.138293	1.1006	20.4737	2.65073	2.56	22.5334	3.51689	4.585	23.47	21.76	15.88	22.81	21.43	20.32	17.46	21.95	21.18	17.31	22.96	20.62	27.26	20.76	24.66	27.44
hsa-miR-3136-5p	MIMAT0015003	0.203135	0.433491	0.138293	1.1006	20.4737	2.65073	2.56	22.5334	3.51689	4.585	23.47	21.76	15.88	22.81	21.43	20.32	17.46	21.95	21.18	17.31	22.96	20.62	27.26	20.76	24.66	27.44
hsa-miR-3140-3p	MIMAT0015008	0.203135	0.433491	0.138293	1.1006	20.4737	2.65073	2.56	22.5334	3.51689	4.585	23.47	21.76	15.88	22.81	21.43	20.32	17.46	21.95	21.18	17.31	22.96	20.62	27.26	20.76	24.66	27.44
hsa-miR-3140-5p	MIMAT0019204	0.203135	0.433491	0.138293	1.1006	20.4737	2.65073	2.56	22.5334	3.51689	4.585	23.47	21.76	15.88	22.81	21.43	20.32	17.46	21.95	21.18	17.31	22.96	20.62	27.26	20.76	24.66	27.44
hsa-miR-3150b-3p	MIMAT0018194	0.203135	0.433491	0.138293	1.1006	20.4737	2.65073	2.56	22.5334	3.51689	4.585	23.47	21.76	15.88	22.81	21.43	20.32	17.46	21.95	21.18	17.31	22.96	20.62	27.26	20.76	24.66	27.44
hsa-miR-3179	MIMAT0015056	0.203135	0.433491	0.138293	1.1006	20.4737	2.65073	2.56	22.5334	3.51689	4.585	23.47	21.76	15.88	22.81	21.43	20.32	17.46	21.95	21.18	17.31	22.96	20.62	27.26	20.76	24.66	27.44
hsa-miR-3180-5p	MIMAT0015057	0.203135	0.433491	0.138293	1.1006	20.4737	2.65073	2.56	22.5334	3.51689	4.585	23.47	21.76	15.88	22.81	21.43	20.32	17.46	21.95	21.18	17.31	22.96	20.62	27.26	20.76	24.66	27.44
hsa-miR-3190-3p	MIMAT0022839	0.203135	0.433491	0.138293	1.1006	20.4737	2.65073	2.56	22.5334	3.51689	4.585	23.47	21.76	15.88	22.81	21.43	20.32	17.46	21.95	21.18	17.31	22.96	20.62	27.26	20.76	24.66	27.44
hsa-miR-3192-5p	MIMAT0015076	0.203135	0.433491	0.138293	1.1006	20.4737	2.65073	2.56	22.5334	3.51689	4.585	23.47	21.76	15.88	22.81	21.43	20.32	17.46	21.95	21.18	17.31	22.96	20.62	27.26	20.76	24.66	27.44
hsa-miR-3195	MIMAT0015079	0.203135	0.433491	0.138293	1.1006	20.4737	2.65073	2.56	22.5334	3.51689	4.585	23.47	21.76	15.88	22.81	21.43	20.32	17.46	21.95	21.18	17.31	22.96	20.62	27.26	20.76	24.66	27.44
hsa-miR-3196	MIMAT0015080	0.203135	0.433491	0.138293	1.1006	20.4737	2.65073	2.56	22.5334	3.51689	4.585	23.47	21.76	15.88	22.81	21.43	20.32	17.46	21.95	21.18	17.31	22.96	20.62	27.26	20.76	24.66	27.44
hsa-miR-320b	MIMAT0005792	0.203135	0.433491	0.138293	1.1006	20.4737	2.65073	2.56	22.5334	3.51689	4.585	23.47	21.76	15.88	22.81	21.43	20.32	17.46	21.95	21.18	17.31	22.96	20.62	27.26	20.76	24.66	27.44
hsa-miR-320d	MIMAT0006764	0.203135	0.433491	0.138293	1.1006	20.4737	2.65073	2.56	22.5334	3.51689	4.585	23.47	21.76	15.88	22.81	21.43	20.32	17.46	21.95	21.18	17.31	22.96	20.62	27.26	20.76	24.66	27.44
hsa-miR-323a-5p	MIMAT0004696	0.203135	0.433491	0.138293	1.1006	20.4737	2.65073	2.56	22.5334	3.51689	4.585	23.47	21.76	15.88	22.81	21.43	20.32	17.46	21.95	21.18	17.31	22.96	20.62	27.26	20.76	24.66	27.44
hsa-miR-323b-5p	MIMAT0001630	0.203135	0.433491	0.138293	1.1006	20.4737	2.65073	2.56	22.5334	3.51689	4.585	23.47	21.76	15.88	22.81	21.43	20.32	17.46	21.95	21.18	17.31	22.96	20.62	27.26	20.76	24.66	27.44
hsa-miR-326	MIMAT0000756	0.203135	0.433491	0.138293	1.1006	20.4737	2.65073	2.56	22.5334	3.51689	4.585	23.47	21.76	15.88	22.81	21.43	20.32	17.46	21.95	21.18	17.31	22.96	20.62	27.26	20.76	24.66	27.44
hsa-miR-328-3p	MIMAT0000752	0.203135	0.433491	0.138293	1.1006	20.4737	2.65073	2.56	22.5334	3.51689	4.585	23.47	21.76	15.88	22.81	21.43	20.32	17.46	21.95	21.18	17.31	22.96	20.62	27.26	20.76	24.66	27.44
hsa-miR-329-3p	MIMAT0001629	0.203135	0.433491	0.138293	1.1006	20.4737	2.65073	2.56	22.5334	3.51689	4.585	23.47	21.76	15.88	22.81	21.43	20.32	17.46	21.95	21.18	17.31	22.96	20.62	27.26	20.76	24.66	27.44
hsa-miR-331-5p	MIMAT0004700	0.203135	0.433491	0.138293	1.1006	20.4737	2.65073	2.56	22.5334	3.51689	4.585	23.47	21.76	15.88	22.81	21.43	20.32	17.46	21.95	21.18	17.31	22.96	20.62	27.26	20.76	24.66	27.44
hsa-miR-34c-5p	MIMAT0000686	0.203135	0.433491	0.138293	1.1006	20.4737	2.65073	2.56	22.5334	3.51689	4.585	23.47	21.76	15.88	22.81	21.43	20.32	17.46	21.95	21.18	17.31	22.96	20.62	27.26	20.76	24.66	27.44
hsa-miR-3605-3p	MIMAT0017982	0.203135	0.433491	0.138293	1.1006	20.4737	2.65073	2.56	22.5334	3.51689	4.585	23.47	21.76	15.88	22.81	21.43	20.32	17.46	21.95	21.18	17.31	22.96	20.62	27.26	20.76	24.66	27.44
hsa-miR-3614-3p	MIMAT0017993	0.203135	0.433491	0.138293	1.1006	20.4737	2.65073	2.56	22.5334	3.51689	4.585	23.47	21.76	15.88	22.81	21.43	20.32	17.46	21.95	21.18	17.31	22.96	20.62	27.26	20.76	24.66	27.44
hsa-miR-369-5p	MIMAT0001621	0.203135	0.433491	0.138293	1.1006	20.4737	2.65073	2.56	22.5334	3.51689	4.585	23.47	21.76	15.88	22.81	21.43	20.32	17.46	21.95	21.18	17.31	22.96	20.62	27.26	20.76	24.66	27.44
hsa-miR-371b-5p	MIMAT0019892	0.203135	0.433491	0.138293	1.1006	20.4737	2.65073	2.56	22.5334	3.51689	4.585	23.47	21.76	15.88	22.81	21.43	20.32	17.46	21.95	21.18	17.31	22.96	20.62	27.26	20.76	24.66	27.44
hsa-miR-382-3p	MIMAT0022697	0.203135	0.433491	0.138293	1.1006	20.4737	2.65073	2.56	22.5334	3.51689	4.585	23.47	21.76	15.88	22.81	21.43	20.32	17.46	21.95	21.18	17.31	22.96	20.62	27.26	20.76	24.66	27.44
hsa-miR-383-5p	MIMAT0000738	0.203135	0.433491	0.138293	1.1006	20.4737	2.65073	2.56	22.5334	3.51689	4.585	23.47	21.76	15.88	22.81	21.43	20.32	17.46	21.95	21.18	17.31	22.96	20.62	27.26	20.76	24.66	27.44
hsa-miR-409-3p	MIMAT0001639	0.203135	0.433491	0.138293	1.1006	20.4737	2.65073	2.56	22.5334	3.51689	4.585	23.47	21.76	15.88	22.81	21.43	20.32	17.46	21.95	21.18	17.31	22.96	20.62	27.26	20.76	24.66	27.44
hsa-miR-409-5p	MIMAT0001638	0.203135	0.433491	0.138293	1.1006	20.4737	2.65073	2.56	22.5334	3.51689	4.585	23.47	21.76	15.88	22.81	21.43	20.32	17.46	21.95	21.18	17.31	22.96	20.62	27.26	20.76	24.66	27.44
hsa-miR-422a	MIMAT0001339	0.203135	0.433491	0.138293	1.1006	20.4737	2.65073	2.56	22.5334	3.51689	4.585	23.47	21.76	15.88	22.81	21.43	20.32	17.46	21.95	21.18	17.31	22.96	20.62	27.26	20.76	24.66	27.44
hsa-miR-429	MIMAT0001536	0.203135	0.433491	0.138293	1.1006	20.4737	2.65073	2.56	22.5334	3.51689	4.585	23.47	21.76	15.88	22.81	21.43	20.32	17.46	21.95	21.18	17.31	22.96	20.62	27.26	20.76	24.66	27.44
hsa-miR-431-5p	MIMAT0001625	0.203135	0.433491	0.138293	1.1006	20.4737	2.65073	2.56	22.5334	3.51689	4.585	23.47	21.76	15.88	22.81	21.43	20.32	17.46	21.95	21.18	17.31	22.96	20.62	27.26	20.76	24.66	27.44
hsa-miR-4421	MIMAT0018934	0.203135	0.433491	0.138293	1.1006	20.4737	2.65073	2.56	22.5334	3.51689	4.585	23.47	21.76	15.88	22.81	21.43	20.32	17.46	21.95	21.18	17.31	22.96	20.62	27.26	20.76	24.66	27.44
hsa-miR-4458	MIMAT0018980	0.203135	0.433491	0.138293	1.1006	20.4737	2.65073	2.56	22.5334	3.51689	4.585	23.47	21.76	15.88	22.81	21.43	20.32	17.46	21.95	21.18	17.31	22.96	20.62	27.26	20.76	24.66	27.44
hsa-miR-4485-3p	MIMAT0019019	0.203135	0.433491	0.138293	1.1006	20.4737	2.65073	2.56	22.5334	3.51689	4.585	23.47	21.76	15.88	22.81	21.43	20.32	17.46	21.95	21.18	17.31	22.96	20.62	27.26	20.76	24.66	27.44
hsa-miR-449a	MIMAT0001541	0.203135	0.433491	0.138293	1.1006	20.4737	2.65073	2.56	22.5334	3.51689	4.585	23.47	21.76	15.88	22.81	21.43	20.32	17.46	21.95	21.18	17.31	22.96	20.62	27.26	20.76	24.66	27.44
hsa-miR-452-5p	MIMAT0001635	0.203135	0.433491	0.138293	1.1006	20.4737	2.65073	2.56	22.5334	3.51689	4.585	23.47	21.76	15.88	22.81	21.43	20.32	17.46	21.95	21.18	17.31	22.96	20.62	27.26	20.76	24.66	27.44
hsa-miR-4521	MIMAT0019058	0.203135	0.433491	0.138293	1.1006	20.4737	2.65073	2.56	22.5334	3.51689	4.585	23.47	21.76	15.88	22.81	21.43	20.32	17.46	21.95	21.18	17.31	22.96	20.62	27.26	20.76	24.66	27.44
hsa-miR-4524a-5p	MIMAT0019062	0.203135	0.433491	0.138293	1.1006	20.4737	2.65073	2.56	22.5334	3.51689	4.585	23.47	21.76	15.88	22.81	21.43	20.32	17.46	21.95	21.18	17.31	22.96	20.62	27.26	20.76	24.66	27.44
hsa-miR-4532	MIMAT0019071	0.203135	0.433491	0.138293	1.1006	20.4737	2.65073	2.56	22.5334	3.51689	4.585	23.47	21.76	15.88	22.81	21.43	20.32	17.46	21.95	21.18	17.31	22.96	20.62	27.26	20.76	24.66	27.44
hsa-miR-455-3p	MIMAT0004784	0.203135	0.433491	0.138293	1.1006	20.4737	2.65073	2.56	22.5334	3.51689	4.585	23.47	21.76	15.88	22.81	21.43	20.32	17.46	21.95	21.18	17.31	22.96	20.62	27.26	20.76	24.66	27.44
hsa-miR-455-5p	MIMAT0003150	0.203135	0.433491	0.138293	1.1006	20.4737	2.65073	2.56	22.5334	3.51689	4.585	23.47	21.76	15.88	22.81	21.43	20.32	17.46	21.95	21.18	17.31	22.96	20.62	27.26	20.76	24.66	27.44
hsa-miR-4792	MIMAT0019964	0.203135	0.433491	0.138293	1.1006	20.4737	2.65073	2.56	22.5334	3.51689	4.585	23.47	21.76	15.88	22.81	21.43	20.32	17.46	21.95	21.18	17.31	22.96	20.62	27.26	20.76	24.66	27.44
hsa-miR-485-5p	MIMAT0002175	0.203135	0.433491	0.138293	1.1006	20.4737	2.65073	2.56	22.5334	3.51689	4.585	23.47	21.76	15.88	22.81	21.43	20.32	17.46	21.95	21.18	17.31	22.96	20.62	27.26	20.76	24.66	27.44
hsa-miR-490-5p	MIMAT0004764	0.203135	0.433491	0.138293	1.1006	20.4737	2.65073	2.56	22.5334	3.51689	4.585	23.47	21.76	15.88	22.81	21.43	20.32	17.46	21.95	21.18	17.31	22.96	20.62	27.26	20.76	24.66	27.44
hsa-miR-494-5p	MIMAT0026607	0.203135	0.433491	0.138293	1.1006	20.4737	2.65073	2.56	22.5334	3.51689	4.585	23.47	21.76	15.88	22.81	21.43	20.32	17.46	21.95	21.18	17.31	22.96	20.62	27.26	20.76	24.66	27.44
hsa-miR-5001-3p	MIMAT0021022	0.203135	0.433491	0.138293	1.1006	20.4737	2.65073	2.56	22.5334	3.51689	4.585	23.47	21.76	15.88	22.81	21.43	20.32	17.46	21.95	21.18	17.31	22.96	20.62	27.26	20.76	24.66	27.44
hsa-miR-501-3p	MIMAT0004774	0.203135	0.433491	0.138293	1.1006	20.4737	2.65073	2.56	22.5334	3.51689	4.585	23.47	21.76	15.88	22.81	21.43	20.32	17.46	21.95	21.18	17.31	22.96	20.62	27.26	20.76	24.66	27.44
hsa-miR-508-3p	MIMAT0002880	0.203135	0.433491	0.138293	1.1006	20.4737	2.65073	2.56	22.5334	3.51689	4.585	23.47	21.76	15.88	22.81	21.43	20.32	17.46	21.95	21.18	17.31	22.96	20.62	27.26	20.76	24.66	27.44
hsa-miR-510-5p	MIMAT0002882	0.203135	0.433491	0.138293	1.1006	20.4737	2.65073	2.56	22.5334	3.51689	4.585	23.47	21.76	15.88	22.81	21.43	20.32	17.46	21.95	21.18	17.31	22.96	20.62	27.26	20.76	24.66	27.44
hsa-miR-512-3p	MIMAT0002823	0.203135	0.433491	0.138293	1.1006	20.4737	2.65073	2.56	22.5334	3.51689	4.585	23.47	21.76	15.88	22.81	21.43	20.32	17.46	21.95	21.18	17.31	22.96	20.62	27.26	20.76	24.66	27.44
hsa-miR-513c-3p	MIMAT0022728	0.203135	0.433491	0.138293	1.1006	20.4737	2.65073	2.56	22.5334	3.51689	4.585	23.47	21.76	15.88	22.81	21.43	20.32	17.46	21.95	21.18	17.31	22.96	20.62	27.26	20.76	24.66	27.44
hsa-miR-513c-5p	MIMAT0005789	0.203135	0.433491	0.138293	1.1006	20.4737	2.65073	2.56	22.5334	3.51689	4.585	23.47	21.76	15.88	22.81	21.43	20.32	17.46	21.95	21.18	17.31	22.96	20.62	27.26	20.76	24.66	27.44
hsa-miR-514b-3p	MIMAT0015088	0.203135	0.433491	0.138293	1.1006	20.4737	2.65073	2.56	22.5334	3.51689	4.585	23.47	21.76	15.88	22.81	21.43	20.32	17.46	21.95	21.18	17.31	22.96	20.62	27.26	20.76	24.66	27.44
hsa-miR-517b-3p	MIMAT0002857	0.203135	0.433491	0.138293	1.1006	20.4737	2.65073	2.56	22.5334	3.51689	4.585	23.47	21.76	15.88	22.81	21.43	20.32	17.46	21.95	21.18	17.31	22.96	20.62	27.26	20.76	24.66	27.44
hsa-miR-518e-3p	MIMAT0002861	0.203135	0.433491	0.138293	1.1006	20.4737	2.65073	2.56	22.5334	3.51689	4.585	23.47	21.76	15.88	22.81	21.43	20.32	17.46	21.95	21.18	17.31	22.96	20.62	27.26	20.76	24.66	27.44
hsa-miR-519b-5p+hsa-miR-519c-5p+hsa-miR-523-5p+hsa-miR-518e-5p+hsa-miR-522-5p+hsa-miR-519a-5p	MIMAT0005454	0.203135	0.433491	0.138293	1.1006	20.4737	2.65073	2.56	22.5334	3.51689	4.585	23.47	21.76	15.88	22.81	21.43	20.32	17.46	21.95	21.18	17.31	22.96	20.62	27.26	20.76	24.66	27.44
hsa-miR-520a-3p	MIMAT0002834	0.203135	0.433491	0.138293	1.1006	20.4737	2.65073	2.56	22.5334	3.51689	4.585	23.47	21.76	15.88	22.81	21.43	20.32	17.46	21.95	21.18	17.31	22.96	20.62	27.26	20.76	24.66	27.44
hsa-miR-520b	MIMAT0002843	0.203135	0.433491	0.138293	1.1006	20.4737	2.65073	2.56	22.5334	3.51689	4.585	23.47	21.76	15.88	22.81	21.43	20.32	17.46	21.95	21.18	17.31	22.96	20.62	27.26	20.76	24.66	27.44
hsa-miR-520d-5p+hsa-miR-527+hsa-miR-518a-5p	MIMAT0002855	0.203135	0.433491	0.138293	1.1006	20.4737	2.65073	2.56	22.5334	3.51689	4.585	23.47	21.76	15.88	22.81	21.43	20.32	17.46	21.95	21.18	17.31	22.96	20.62	27.26	20.76	24.66	27.44
hsa-miR-521	MIMAT0002854	0.203135	0.433491	0.138293	1.1006	20.4737	2.65073	2.56	22.5334	3.51689	4.585	23.47	21.76	15.88	22.81	21.43	20.32	17.46	21.95	21.18	17.31	22.96	20.62	27.26	20.76	24.66	27.44
hsa-miR-522-3p	MIMAT0002868	0.203135	0.433491	0.138293	1.1006	20.4737	2.65073	2.56	22.5334	3.51689	4.585	23.47	21.76	15.88	22.81	21.43	20.32	17.46	21.95	21.18	17.31	22.96	20.62	27.26	20.76	24.66	27.44
hsa-miR-523-3p	MIMAT0002840	0.203135	0.433491	0.138293	1.1006	20.4737	2.65073	2.56	22.5334	3.51689	4.585	23.47	21.76	15.88	22.81	21.43	20.32	17.46	21.95	21.18	17.31	22.96	20.62	27.26	20.76	24.66	27.44
hsa-miR-525-3p	MIMAT0002839	0.203135	0.433491	0.138293	1.1006	20.4737	2.65073	2.56	22.5334	3.51689	4.585	23.47	21.76	15.88	22.81	21.43	20.32	17.46	21.95	21.18	17.31	22.96	20.62	27.26	20.76	24.66	27.44
hsa-miR-532-5p	MIMAT0002888	0.203135	0.433491	0.138293	1.1006	20.4737	2.65073	2.56	22.5334	3.51689	4.585	23.47	21.76	15.88	22.81	21.43	20.32	17.46	21.95	21.18	17.31	22.96	20.62	27.26	20.76	24.66	27.44
hsa-miR-539-5p	MIMAT0003163	0.203135	0.433491	0.138293	1.1006	20.4737	2.65073	2.56	22.5334	3.51689	4.585	23.47	21.76	15.88	22.81	21.43	20.32	17.46	21.95	21.18	17.31	22.96	20.62	27.26	20.76	24.66	27.44
hsa-miR-541-3p	MIMAT0004920	0.203135	0.433491	0.138293	1.1006	20.4737	2.65073	2.56	22.5334	3.51689	4.585	23.47	21.76	15.88	22.81	21.43	20.32	17.46	21.95	21.18	17.31	22.96	20.62	27.26	20.76	24.66	27.44
hsa-miR-545-3p	MIMAT0003165	0.203135	0.433491	0.138293	1.1006	20.4737	2.65073	2.56	22.5334	3.51689	4.585	23.47	21.76	15.88	22.81	21.43	20.32	17.46	21.95	21.18	17.31	22.96	20.62	27.26	20.76	24.66	27.44
hsa-miR-548a-3p	MIMAT0003251	0.203135	0.433491	0.138293	1.1006	20.4737	2.65073	2.56	22.5334	3.51689	4.585	23.47	21.76	15.88	22.81	21.43	20.32	17.46	21.95	21.18	17.31	22.96	20.62	27.26	20.76	24.66	27.44
hsa-miR-548b-3p	MIMAT0003254	0.203135	0.433491	0.138293	1.1006	20.4737	2.65073	2.56	22.5334	3.51689	4.585	23.47	21.76	15.88	22.81	21.43	20.32	17.46	21.95	21.18	17.31	22.96	20.62	27.26	20.76	24.66	27.44
hsa-miR-548e-3p	MIMAT0005874	0.203135	0.433491	0.138293	1.1006	20.4737	2.65073	2.56	22.5334	3.51689	4.585	23.47	21.76	15.88	22.81	21.43	20.32	17.46	21.95	21.18	17.31	22.96	20.62	27.26	20.76	24.66	27.44
hsa-miR-548l	MIMAT0005889	0.203135	0.433491	0.138293	1.1006	20.4737	2.65073	2.56	22.5334	3.51689	4.585	23.47	21.76	15.88	22.81	21.43	20.32	17.46	21.95	21.18	17.31	22.96	20.62	27.26	20.76	24.66	27.44
hsa-miR-550a-5p	MIMAT0004800	0.203135	0.433491	0.138293	1.1006	20.4737	2.65073	2.56	22.5334	3.51689	4.585	23.47	21.76	15.88	22.81	21.43	20.32	17.46	21.95	21.18	17.31	22.96	20.62	27.26	20.76	24.66	27.44
hsa-miR-553	MIMAT0003216	0.203135	0.433491	0.138293	1.1006	20.4737	2.65073	2.56	22.5334	3.51689	4.585	23.47	21.76	15.88	22.81	21.43	20.32	17.46	21.95	21.18	17.31	22.96	20.62	27.26	20.76	24.66	27.44
hsa-miR-554	MIMAT0003217	0.203135	0.433491	0.138293	1.1006	20.4737	2.65073	2.56	22.5334	3.51689	4.585	23.47	21.76	15.88	22.81	21.43	20.32	17.46	21.95	21.18	17.31	22.96	20.62	27.26	20.76	24.66	27.44
hsa-miR-561-3p	MIMAT0003225	0.203135	0.433491	0.138293	1.1006	20.4737	2.65073	2.56	22.5334	3.51689	4.585	23.47	21.76	15.88	22.81	21.43	20.32	17.46	21.95	21.18	17.31	22.96	20.62	27.26	20.76	24.66	27.44
hsa-miR-568	MIMAT0003232	0.203135	0.433491	0.138293	1.1006	20.4737	2.65073	2.56	22.5334	3.51689	4.585	23.47	21.76	15.88	22.81	21.43	20.32	17.46	21.95	21.18	17.31	22.96	20.62	27.26	20.76	24.66	27.44
hsa-miR-571	MIMAT0003236	0.203135	0.433491	0.138293	1.1006	20.4737	2.65073	2.56	22.5334	3.51689	4.585	23.47	21.76	15.88	22.81	21.43	20.32	17.46	21.95	21.18	17.31	22.96	20.62	27.26	20.76	24.66	27.44
hsa-miR-573	MIMAT0003238	0.203135	0.433491	0.138293	1.1006	20.4737	2.65073	2.56	22.5334	3.51689	4.585	23.47	21.76	15.88	22.81	21.43	20.32	17.46	21.95	21.18	17.31	22.96	20.62	27.26	20.76	24.66	27.44
hsa-miR-579-3p	MIMAT0003244	0.203135	0.433491	0.138293	1.1006	20.4737	2.65073	2.56	22.5334	3.51689	4.585	23.47	21.76	15.88	22.81	21.43	20.32	17.46	21.95	21.18	17.31	22.96	20.62	27.26	20.76	24.66	27.44
hsa-miR-580-3p	MIMAT0003245	0.203135	0.433491	0.138293	1.1006	20.4737	2.65073	2.56	22.5334	3.51689	4.585	23.47	21.76	15.88	22.81	21.43	20.32	17.46	21.95	21.18	17.31	22.96	20.62	27.26	20.76	24.66	27.44
hsa-miR-582-3p	MIMAT0004797	0.203135	0.433491	0.138293	1.1006	20.4737	2.65073	2.56	22.5334	3.51689	4.585	23.47	21.76	15.88	22.81	21.43	20.32	17.46	21.95	21.18	17.31	22.96	20.62	27.26	20.76	24.66	27.44
hsa-miR-601	MIMAT0003269	0.203135	0.433491	0.138293	1.1006	20.4737	2.65073	2.56	22.5334	3.51689	4.585	23.47	21.76	15.88	22.81	21.43	20.32	17.46	21.95	21.18	17.31	22.96	20.62	27.26	20.76	24.66	27.44
hsa-miR-613	MIMAT0003281	0.203135	0.433491	0.138293	1.1006	20.4737	2.65073	2.56	22.5334	3.51689	4.585	23.47	21.76	15.88	22.81	21.43	20.32	17.46	21.95	21.18	17.31	22.96	20.62	27.26	20.76	24.66	27.44
hsa-miR-615-5p	MIMAT0004804	0.203135	0.433491	0.138293	1.1006	20.4737	2.65073	2.56	22.5334	3.51689	4.585	23.47	21.76	15.88	22.81	21.43	20.32	17.46	21.95	21.18	17.31	22.96	20.62	27.26	20.76	24.66	27.44
hsa-miR-617	MIMAT0003286	0.203135	0.433491	0.138293	1.1006	20.4737	2.65073	2.56	22.5334	3.51689	4.585	23.47	21.76	15.88	22.81	21.43	20.32	17.46	21.95	21.18	17.31	22.96	20.62	27.26	20.76	24.66	27.44
hsa-miR-637	MIMAT0003307	0.203135	0.433491	0.138293	1.1006	20.4737	2.65073	2.56	22.5334	3.51689	4.585	23.47	21.76	15.88	22.81	21.43	20.32	17.46	21.95	21.18	17.31	22.96	20.62	27.26	20.76	24.66	27.44
hsa-miR-641	MIMAT0003311	0.203135	0.433491	0.138293	1.1006	20.4737	2.65073	2.56	22.5334	3.51689	4.585	23.47	21.76	15.88	22.81	21.43	20.32	17.46	21.95	21.18	17.31	22.96	20.62	27.26	20.76	24.66	27.44
hsa-miR-643	MIMAT0003313	0.203135	0.433491	0.138293	1.1006	20.4737	2.65073	2.56	22.5334	3.51689	4.585	23.47	21.76	15.88	22.81	21.43	20.32	17.46	21.95	21.18	17.31	22.96	20.62	27.26	20.76	24.66	27.44
hsa-miR-6503-3p	MIMAT0025463	0.203135	0.433491	0.138293	1.1006	20.4737	2.65073	2.56	22.5334	3.51689	4.585	23.47	21.76	15.88	22.81	21.43	20.32	17.46	21.95	21.18	17.31	22.96	20.62	27.26	20.76	24.66	27.44
hsa-miR-651-3p	MIMAT0026624	0.203135	0.433491	0.138293	1.1006	20.4737	2.65073	2.56	22.5334	3.51689	4.585	23.47	21.76	15.88	22.81	21.43	20.32	17.46	21.95	21.18	17.31	22.96	20.62	27.26	20.76	24.66	27.44
hsa-miR-652-3p	MIMAT0003322	0.203135	0.433491	0.138293	1.1006	20.4737	2.65073	2.56	22.5334	3.51689	4.585	23.47	21.76	15.88	22.81	21.43	20.32	17.46	21.95	21.18	17.31	22.96	20.62	27.26	20.76	24.66	27.44
hsa-miR-652-5p	MIMAT0022709	0.203135	0.433491	0.138293	1.1006	20.4737	2.65073	2.56	22.5334	3.51689	4.585	23.47	21.76	15.88	22.81	21.43	20.32	17.46	21.95	21.18	17.31	22.96	20.62	27.26	20.76	24.66	27.44
hsa-miR-654-3p	MIMAT0004814	0.203135	0.433491	0.138293	1.1006	20.4737	2.65073	2.56	22.5334	3.51689	4.585	23.47	21.76	15.88	22.81	21.43	20.32	17.46	21.95	21.18	17.31	22.96	20.62	27.26	20.76	24.66	27.44
hsa-miR-655-3p	MIMAT0003331	0.203135	0.433491	0.138293	1.1006	20.4737	2.65073	2.56	22.5334	3.51689	4.585	23.47	21.76	15.88	22.81	21.43	20.32	17.46	21.95	21.18	17.31	22.96	20.62	27.26	20.76	24.66	27.44
hsa-miR-664b-3p	MIMAT0022272	0.203135	0.433491	0.138293	1.1006	20.4737	2.65073	2.56	22.5334	3.51689	4.585	23.47	21.76	15.88	22.81	21.43	20.32	17.46	21.95	21.18	17.31	22.96	20.62	27.26	20.76	24.66	27.44
hsa-miR-664b-5p	MIMAT0022271	0.203135	0.433491	0.138293	1.1006	20.4737	2.65073	2.56	22.5334	3.51689	4.585	23.47	21.76	15.88	22.81	21.43	20.32	17.46	21.95	21.18	17.31	22.96	20.62	27.26	20.76	24.66	27.44
hsa-miR-671-3p	MIMAT0004819	0.203135	0.433491	0.138293	1.1006	20.4737	2.65073	2.56	22.5334	3.51689	4.585	23.47	21.76	15.88	22.81	21.43	20.32	17.46	21.95	21.18	17.31	22.96	20.62	27.26	20.76	24.66	27.44
hsa-miR-708-5p	MIMAT0004926	0.203135	0.433491	0.138293	1.1006	20.4737	2.65073	2.56	22.5334	3.51689	4.585	23.47	21.76	15.88	22.81	21.43	20.32	17.46	21.95	21.18	17.31	22.96	20.62	27.26	20.76	24.66	27.44
hsa-miR-758-5p	MIMAT0022929	0.203135	0.433491	0.138293	1.1006	20.4737	2.65073	2.56	22.5334	3.51689	4.585	23.47	21.76	15.88	22.81	21.43	20.32	17.46	21.95	21.18	17.31	22.96	20.62	27.26	20.76	24.66	27.44
hsa-miR-766-5p	MIMAT0022714	0.203135	0.433491	0.138293	1.1006	20.4737	2.65073	2.56	22.5334	3.51689	4.585	23.47	21.76	15.88	22.81	21.43	20.32	17.46	21.95	21.18	17.31	22.96	20.62	27.26	20.76	24.66	27.44
hsa-miR-874-5p	MIMAT0026718	0.203135	0.433491	0.138293	1.1006	20.4737	2.65073	2.56	22.5334	3.51689	4.585	23.47	21.76	15.88	22.81	21.43	20.32	17.46	21.95	21.18	17.31	22.96	20.62	27.26	20.76	24.66	27.44
hsa-miR-876-5p	MIMAT0004924	0.203135	0.433491	0.138293	1.1006	20.4737	2.65073	2.56	22.5334	3.51689	4.585	23.47	21.76	15.88	22.81	21.43	20.32	17.46	21.95	21.18	17.31	22.96	20.62	27.26	20.76	24.66	27.44
hsa-miR-887-3p	MIMAT0004951	0.203135	0.433491	0.138293	1.1006	20.4737	2.65073	2.56	22.5334	3.51689	4.585	23.47	21.76	15.88	22.81	21.43	20.32	17.46	21.95	21.18	17.31	22.96	20.62	27.26	20.76	24.66	27.44
hsa-miR-890	MIMAT0004912	0.203135	0.433491	0.138293	1.1006	20.4737	2.65073	2.56	22.5334	3.51689	4.585	23.47	21.76	15.88	22.81	21.43	20.32	17.46	21.95	21.18	17.31	22.96	20.62	27.26	20.76	24.66	27.44
hsa-miR-892a	MIMAT0004907	0.203135	0.433491	0.138293	1.1006	20.4737	2.65073	2.56	22.5334	3.51689	4.585	23.47	21.76	15.88	22.81	21.43	20.32	17.46	21.95	21.18	17.31	22.96	20.62	27.26	20.76	24.66	27.44
hsa-miR-892b	MIMAT0004918	0.203135	0.433491	0.138293	1.1006	20.4737	2.65073	2.56	22.5334	3.51689	4.585	23.47	21.76	15.88	22.81	21.43	20.32	17.46	21.95	21.18	17.31	22.96	20.62	27.26	20.76	24.66	27.44
hsa-miR-9-5p	MIMAT0000441	0.203135	0.433491	0.138293	1.1006	20.4737	2.65073	2.56	22.5334	3.51689	4.585	23.47	21.76	15.88	22.81	21.43	20.32	17.46	21.95	21.18	17.31	22.96	20.62	27.26	20.76	24.66	27.44
hsa-miR-924	MIMAT0004974	0.203135	0.433491	0.138293	1.1006	20.4737	2.65073	2.56	22.5334	3.51689	4.585	23.47	21.76	15.88	22.81	21.43	20.32	17.46	21.95	21.18	17.31	22.96	20.62	27.26	20.76	24.66	27.44
hsa-miR-934	MIMAT0004977	0.203135	0.433491	0.138293	1.1006	20.4737	2.65073	2.56	22.5334	3.51689	4.585	23.47	21.76	15.88	22.81	21.43	20.32	17.46	21.95	21.18	17.31	22.96	20.62	27.26	20.76	24.66	27.44
hsa-miR-940	MIMAT0004983	0.203135	0.433491	0.138293	1.1006	20.4737	2.65073	2.56	22.5334	3.51689	4.585	23.47	21.76	15.88	22.81	21.43	20.32	17.46	21.95	21.18	17.31	22.96	20.62	27.26	20.76	24.66	27.44
hsa-miR-942-3p	MIMAT0026734	0.203135	0.433491	0.138293	1.1006	20.4737	2.65073	2.56	22.5334	3.51689	4.585	23.47	21.76	15.88	22.81	21.43	20.32	17.46	21.95	21.18	17.31	22.96	20.62	27.26	20.76	24.66	27.44
hsa-miR-942-5p	MIMAT0004985	0.203135	0.433491	0.138293	1.1006	20.4737	2.65073	2.56	22.5334	3.51689	4.585	23.47	21.76	15.88	22.81	21.43	20.32	17.46	21.95	21.18	17.31	22.96	20.62	27.26	20.76	24.66	27.44
hsa-miR-98-3p	MIMAT0022842	0.203135	0.433491	0.138293	1.1006	20.4737	2.65073	2.56	22.5334	3.51689	4.585	23.47	21.76	15.88	22.81	21.43	20.32	17.46	21.95	21.18	17.31	22.96	20.62	27.26	20.76	24.66	27.44
hsa-miR-517c-3p+hsa-miR-519a-3p	MIMAT0002866	0.203429	0.433491	0.138293	1.1006	20.4737	2.65073	2.56	22.5334	3.51689	4.585	23.47	21.76	15.88	22.81	21.43	20.32	17.46	21.95	21.18	17.31	22.96	20.62	27.26	20.76	24.66	27.44
hsa-miR-128-2-5p	MIMAT0031095	0.204483	0.433491	0.138293	1.1006	20.4737	2.65073	2.56	22.5334	3.51689	4.585	23.47	21.76	15.88	22.81	21.43	20.32	17.46	21.95	21.18	17.31	22.96	20.62	27.26	20.76	24.66	27.44
hsa-miR-600	MIMAT0003268	0.204483	0.433491	0.138293	1.1006	20.4737	2.65073	2.56	22.5334	3.51689	4.585	23.47	21.76	15.88	22.81	21.43	20.32	17.46	21.95	21.18	17.31	22.96	20.62	27.26	20.76	24.66	27.44
hsa-miR-767-3p	MIMAT0003883	0.204483	0.433491	0.138293	1.1006	20.4737	2.65073	2.56	22.5334	3.51689	4.585	23.47	21.76	15.88	22.81	21.43	20.32	17.46	21.95	21.18	17.31	22.96	20.62	27.26	20.76	24.66	27.44
hsa-miR-3605-5p	MIMAT0017981	0.204794	0.433491	0.138293	1.1006	20.4737	2.65073	2.56	22.5334	3.51689	4.585	23.47	21.76	15.88	22.81	21.43	20.32	17.46	21.95	21.18	17.31	22.96	20.62	27.26	20.76	24.66	27.44
hsa-miR-628-5p	MIMAT0004809	0.206854	0.434506	0.138293	1.1006	20.4737	2.65073	2.56	22.5334	3.51689	4.585	23.47	21.76	15.88	22.81	21.43	20.32	17.46	21.95	21.18	17.31	22.96	20.62	27.26	20.76	24.66	27.44
hsa-miR-492	MIMAT0002812	0.206885	0.434506	0.137296	1.09984	20.4879	2.67091	2.56	22.5334	3.51689	4.585	23.6	21.76	15.88	22.81	21.43	20.32	17.46	21.95	21.18	17.31	22.96	20.62	27.26	20.76	24.66	27.44
hsa-miR-1264	MIMAT0005791	0.207526	0.434506	0.138293	1.1006	20.4737	2.65073	2.56	22.5334	3.51689	4.585	23.47	21.76	15.88	22.81	21.43	20.32	17.46	21.95	21.18	17.31	22.96	20.62	27.26	20.76	24.66	27.44
hsa-miR-548c-5p+hsa-miR-548o-5p+hsa-miR-548am-5p	MIMAT0004806	0.207526	0.434506	0.138293	1.1006	20.4737	2.65073	2.56	22.5334	3.51689	4.585	23.47	21.76	15.88	22.81	21.43	20.32	17.46	21.95	21.18	17.31	22.96	20.62	27.26	20.76	24.66	27.44
hsa-miR-610	MIMAT0003278	0.207997	0.434506	0.136889	1.09953	20.4936	2.6617	2.56	22.5334	3.51689	4.585	23.47	21.93	15.88	22.81	21.43	20.32	17.46	21.95	21.18	17.31	22.96	20.62	27.26	20.76	24.66	27.44
hsa-miR-5196-5p	MIMAT0021128	0.209841	0.435206	0.134508	1.09772	22.4441	3.3563	2.3375	24.6373	3.03525	5.4425	23.47	22.88	15.88	22.81	21.43	26.84	26.22	21.95	21.18	21.24	29	25.56	27.26	22.07	24.66	27.44
hsa-miR-7-5p	MIMAT0000252	0.210052	0.435206	0.13639	1.09915	20.7785	2.75857	2.3875	22.8387	3.42153	4.27	23.47	21.76	15.88	22.81	21.43	22.87	17.46	21.95	21.18	17.31	22.96	20.62	27.26	23.12	24.66	27.44
hsa-miR-590-5p	MIMAT0003258	0.210123	0.435206	-0.151718	-1.11089	47.142	6.94842	10.9175	42.4362	8.12892	8.4625	55.95	50.53	41.77	38.14	41.65	44.74	56.37	51.56	41.74	51.92	49.84	44.73	48.32	35.73	45.95	27.44
hsa-miR-766-3p	MIMAT0003888	0.210774	0.435206	0.164434	1.12073	21.2425	3.90696	3.415	23.807	5.44344	6.58	26.23	21.76	15.88	27.41	21.43	20.32	17.46	21.95	21.18	17.31	34.43	20.62	27.26	20.76	25.53	27.44
hsa-miR-376b-3p	MIMAT0002172	0.211124	0.435206	0.117824	1.0851	21.4487	1.92541	1.715	23.2739	2.76684	4.235	23.47	21.76	23.04	22.81	21.43	20.32	17.46	21.95	21.18	22.42	22.96	20.62	27.26	20.76	24.66	27.44
hsa-miR-539-3p	MIMAT0022705	0.211604	0.435206	0.138293	1.1006	20.4737	2.65073	2.56	22.5334	3.51689	4.585	23.47	21.76	15.88	22.81	21.43	20.32	17.46	21.95	21.18	17.31	22.96	20.62	27.26	20.76	24.66	27.44
hsa-miR-495-5p	MIMAT0022924	0.212322	0.435561	0.140753	1.10248	24.2195	4.96077	5.82	26.7015	2.81401	3.17	27.97	23.84	15.88	22.81	29.75	23.86	31.46	21.95	30.85	30.68	22.96	25.56	27.26	25.22	24.66	27.44
hsa-miR-548n	MIMAT0005916	0.212895	0.435617	0.138293	1.1006	20.4737	2.65073	2.56	22.5334	3.51689	4.585	23.47	21.76	15.88	22.81	21.43	20.32	17.46	21.95	21.18	17.31	22.96	20.62	27.26	20.76	24.66	27.44
hsa-miR-630	MIMAT0003299	0.214823	0.438438	0.136548	1.09927	22.0378	4.01628	4.3775	24.2255	2.29773	2.51	23.47	27.65	15.88	22.81	21.43	25.85	17.46	24.47	22.68	24.78	22.96	20.62	27.26	24.17	24.66	27.44
hsa-let-7e-5p	MIMAT0000066	0.215858	0.43846	0.12911	1.09362	21.4184	2.69792	1.855	23.4236	2.73767	4.235	23.6	21.76	15.88	22.81	21.43	20.32	24.91	21.95	21.18	23.6	22.96	20.62	27.26	20.76	24.66	27.44
hsa-miR-206	MIMAT0000462	0.216313	0.43846	0.168205	1.12366	21.1852	3.14179	3.0625	23.805	3.64174	4.1725	23.47	21.76	15.88	22.81	21.43	24.85	17.46	23.59	26.31	17.31	22.96	20.62	27.26	25.22	24.66	28.21
hsa-miR-1271-3p	MIMAT0022712	0.216968	0.43846	0.154436	1.11299	21.2194	3.24138	2.5825	23.6169	5.22552	6.58	23.47	25.74	15.88	22.81	21.43	22.87	17.46	21.95	21.18	17.31	24.47	20.62	27.26	20.76	33.69	27.44
hsa-miR-1204	MIMAT0005868	0.21923	0.43846	0.13339	1.09687	20.5434	2.64862	2.14	22.5334	3.51689	4.585	23.47	21.76	15.88	22.81	21.43	20.88	17.46	21.95	21.18	17.31	22.96	20.62	27.26	20.76	24.66	27.44
hsa-miR-384	MIMAT0001075	0.21923	0.43846	0.13339	1.09687	20.5434	2.64862	2.14	22.5334	3.51689	4.585	23.47	21.76	15.88	22.81	21.43	20.88	17.46	21.95	21.18	17.31	22.96	20.62	27.26	20.76	24.66	27.44
hsa-miR-516a-5p	MIMAT0004770	0.21923	0.43846	0.13339	1.09687	20.5434	2.64862	2.14	22.5334	3.51689	4.585	23.47	21.76	15.88	22.81	21.43	20.88	17.46	21.95	21.18	17.31	22.96	20.62	27.26	20.76	24.66	27.44
hsa-miR-548d-5p	MIMAT0004812	0.21923	0.43846	0.13339	1.09687	20.5434	2.64862	2.14	22.5334	3.51689	4.585	23.47	21.76	15.88	22.81	21.43	20.88	17.46	21.95	21.18	17.31	22.96	20.62	27.26	20.76	24.66	27.44
hsa-miR-556-3p	MIMAT0004793	0.21923	0.43846	0.13339	1.09687	20.5434	2.64862	2.14	22.5334	3.51689	4.585	23.47	21.76	15.88	22.81	21.43	20.88	17.46	21.95	21.18	17.31	22.96	20.62	27.26	20.76	24.66	27.44
hsa-miR-33b-5p	MIMAT0003301	0.224111	0.447102	0.147699	1.1078	21.6729	3.2507	1.8225	24.0093	3.23225	5.45	23.47	21.76	15.88	22.81	21.43	20.32	27.53	21.95	21.18	23.6	26.28	20.62	27.26	20.76	24.66	29.21
hsa-miR-1295a	MIMAT0005885	0.224874	0.447505	0.130213	1.09446	21.9226	2.36855	2.665	23.9933	3.87043	4.4375	23.6	21.76	24.48	22.81	21.43	20.32	17.46	24.47	21.18	17.31	23.56	23.43	27.26	29.42	24.66	27.44
hsa-miR-181b-5p+hsa-miR-181d-5p	MIMAT0000257	0.22605	0.447879	0.136889	1.09953	20.4936	2.6617	2.56	22.5334	3.51689	4.585	23.47	21.93	15.88	22.81	21.43	20.32	17.46	21.95	21.18	17.31	22.96	20.62	27.26	20.76	24.66	27.44
hsa-miR-4536-5p	MIMAT0019078	0.227524	0.447879	0.1668	1.12257	27.3202	4.01689	4.66	30.6687	5.62463	8.3925	29.72	22.88	25.93	22.81	28.05	34.8	30.15	26.22	27.22	36.58	32.62	30.89	28.19	20.76	36.76	36.26
hsa-miR-378i	MIMAT0019074	0.227602	0.447879	0.138293	1.1006	20.4737	2.65073	2.56	22.5334	3.51689	4.585	23.47	21.76	15.88	22.81	21.43	20.32	17.46	21.95	21.18	17.31	22.96	20.62	27.26	20.76	24.66	27.44
hsa-miR-631	MIMAT0003300	0.227689	0.447879	0.129627	1.09401	21.5217	1.88489	1.575	23.545	4.24627	5.5225	23.47	21.76	23.04	22.81	21.43	20.88	17.46	21.95	21.18	17.31	22.96	20.62	30.61	26.27	24.66	27.44
hsa-miR-548ak	MIMAT0019013	0.227868	0.447879	0.131337	1.09531	20.5727	2.69979	2.6725	22.5334	3.51689	4.585	23.47	21.93	15.88	22.81	22.1	20.32	17.46	21.95	21.18	17.31	22.96	20.62	27.26	20.76	24.66	27.44
hsa-miR-210-3p	MIMAT0000267	0.230094	0.451142	0.125036	1.09053	20.6627	2.68089	1.7275	22.5334	3.51689	4.585	23.47	21.76	15.88	22.81	21.43	21.87	17.46	21.95	21.18	17.31	22.96	20.62	27.26	20.76	24.66	27.44
hsa-miR-16-5p	MIMAT0000069	0.231452	0.452692	-0.537454	-1.45141	193.463	250.824	166.473	133.293	146.336	101.51	348.8	263.16	72.01	57.2	133.46	840.08	211.06	219.34	505.41	140.42	167.64	223.67	47.52	83.01	132.73	71.52
hsa-miR-296-3p	MIMAT0004679	0.233039	0.453614	0.136255	1.09905	20.9493	3.53977	2.725	23.0243	3.44423	4.235	23.47	21.76	15.88	27.41	21.43	20.32	17.46	21.95	21.18	17.31	22.96	24.5	27.26	20.76	24.66	27.44
hsa-miR-363-3p	MIMAT0000707	0.23306	0.453614	-0.172639	-1.12712	80.7938	18.6557	31.835	71.6817	18.416	21.9575	100.53	109.65	61.93	73.89	81.61	100.41	70.79	62.05	79.85	56.64	109.65	55.38	77.32	77.76	77.6	54.4
hsa-miR-129-2-3p	MIMAT0004605	0.23661	0.459403	0.129241	1.09372	20.6026	2.74648	3.2225	22.5334	3.51689	4.585	23.47	22.88	15.88	22.81	21.43	20.32	17.46	21.95	21.18	17.31	22.96	20.62	27.26	20.76	24.66	27.44
hsa-miR-648	MIMAT0003318	0.240794	0.466393	0.119964	1.08671	21.6243	2.9446	1.575	23.4993	2.72709	4.235	23.47	21.76	15.88	22.81	22.1	20.32	26.22	21.95	21.18	23.6	23.56	20.62	27.26	20.76	24.66	27.44
hsa-miR-3202	MIMAT0015089	0.2421	0.467786	0.138293	1.1006	20.4737	2.65073	2.56	22.5334	3.51689	4.585	23.47	21.76	15.88	22.81	21.43	20.32	17.46	21.95	21.18	17.31	22.96	20.62	27.26	20.76	24.66	27.44
hsa-miR-3613-3p	MIMAT0017991	0.243714	0.468988	0.13353	1.09697	21.9206	3.95528	1.8225	24.0463	2.66908	4.4075	23.47	21.76	15.88	22.81	21.43	20.32	30.15	21.95	21.18	22.42	23.56	20.62	27.26	26.27	24.66	27.44
hsa-miR-99a-5p	MIMAT0000097	0.244856	0.468988	0.127724	1.09257	20.9953	3.03048	2.5375	22.9388	3.32466	3.4625	23.47	21.76	15.88	22.81	21.43	24.85	17.46	21.95	21.18	17.31	22.96	22.37	27.26	22.07	24.66	27.44
hsa-miR-644a	MIMAT0003314	0.245694	0.468988	0.170129	1.12516	25.2757	5.43575	8.25	28.4392	7.3269	12.1825	24.48	21.76	31.69	29.79	22.1	25.85	17.46	33.21	23.59	35.4	22.96	26.63	27.26	20.76	40.84	36.26
hsa-miR-577	MIMAT0003242	0.245996	0.468988	-0.14343	-1.10453	28.4051	4.91233	9.125	25.717	4.15833	6.52	27.97	22.88	34.57	22.81	34	33.8	28.84	25.34	23.59	30.68	29	20.62	30.61	20.76	24.66	28.21
hsa-miR-6720-3p	MIMAT0025851	0.247003	0.468988	0.129595	1.09399	20.7885	2.89729	3.37	22.7424	3.71935	6.0025	23.47	23.84	15.88	22.81	22.1	20.32	17.46	21.95	21.18	17.31	22.96	20.62	27.26	20.76	26.55	27.44
hsa-miR-10b-5p	MIMAT0000254	0.248323	0.468988	0.137964	1.10035	22.8728	4.97356	1.7125	25.1681	3.61502	5.1575	23.6	21.76	34.57	22.81	22.95	20.32	17.46	22.72	21.18	30.68	22.96	20.62	27.26	28.37	24.66	27.44
hsa-miR-1909-3p	MIMAT0007883	0.249998	0.468988	0.125036	1.09053	20.6627	2.68089	1.7275	22.5334	3.51689	4.585	23.47	21.76	15.88	22.81	21.43	21.87	17.46	21.95	21.18	17.31	22.96	20.62	27.26	20.76	24.66	27.44
hsa-miR-3074-3p	MIMAT0015027	0.249998	0.468988	0.125036	1.09053	20.6627	2.68089	1.7275	22.5334	3.51689	4.585	23.47	21.76	15.88	22.81	21.43	21.87	17.46	21.95	21.18	17.31	22.96	20.62	27.26	20.76	24.66	27.44
hsa-miR-328-5p	MIMAT0026486	0.249998	0.468988	0.125036	1.09053	20.6627	2.68089	1.7275	22.5334	3.51689	4.585	23.47	21.76	15.88	22.81	21.43	21.87	17.46	21.95	21.18	17.31	22.96	20.62	27.26	20.76	24.66	27.44
hsa-miR-374c-5p	MIMAT0018443	0.249998	0.468988	0.125036	1.09053	20.6627	2.68089	1.7275	22.5334	3.51689	4.585	23.47	21.76	15.88	22.81	21.43	21.87	17.46	21.95	21.18	17.31	22.96	20.62	27.26	20.76	24.66	27.44
hsa-miR-590-3p	MIMAT0004801	0.249998	0.468988	0.125036	1.09053	20.6627	2.68089	1.7275	22.5334	3.51689	4.585	23.47	21.76	15.88	22.81	21.43	21.87	17.46	21.95	21.18	17.31	22.96	20.62	27.26	20.76	24.66	27.44
hsa-miR-6511a-3p	MIMAT0025479	0.249998	0.468988	0.125036	1.09053	20.6627	2.68089	1.7275	22.5334	3.51689	4.585	23.47	21.76	15.88	22.81	21.43	21.87	17.46	21.95	21.18	17.31	22.96	20.62	27.26	20.76	24.66	27.44
hsa-miR-3615	MIMAT0017994	0.25066	0.468988	-0.160073	-1.11734	27.6618	5.93449	6.935	24.7567	5.6736	7.725	23.47	30.51	40.33	22.81	22.1	28.83	30.15	27.09	21.18	17.31	22.96	34.08	28.19	20.76	30.63	27.44
hsa-miR-516b-5p	MIMAT0002859	0.251425	0.468988	0.125737	1.09106	20.7424	2.71264	1.5925	22.6313	3.5961	5.2375	23.47	21.76	15.88	22.81	22.1	21.87	17.46	21.95	21.18	17.31	22.96	20.62	27.26	20.76	25.53	27.44
hsa-miR-509-5p	MIMAT0004779	0.251538	0.468988	-0.135808	-1.09871	32.8457	6.44192	3.27	29.8948	5.30321	4.095	23.47	34.32	33.13	45.29	27.2	33.8	36.71	33.21	21.18	30.68	31.72	39.41	27.26	29.42	28.59	34.25
hsa-miR-6721-5p	MIMAT0025852	0.252177	0.469085	-0.182057	-1.1345	131.65	28.943	34.865	116.042	28.3131	46.0125	168.72	182.11	115.22	102.49	137.71	142.17	115.36	110.11	109.79	80.24	155.86	97.99	144.97	133.45	140.9	89.65
hsa-miR-33a-5p	MIMAT0000091	0.252932	0.469395	0.110956	1.07994	22.1622	2.73705	2.785	23.9339	2.47335	2.795	23.47	21.76	25.93	22.81	21.43	20.32	17.46	25.34	21.18	23.6	22.96	24.5	27.26	20.76	24.66	27.44
hsa-miR-195-5p	MIMAT0000461	0.255238	0.471751	0.125629	1.09098	20.7439	2.87521	3.37	22.6313	3.5961	5.2375	23.47	21.76	15.88	22.81	23.8	20.32	17.46	21.95	21.18	17.31	22.96	20.62	27.26	20.76	25.53	27.44
hsa-miR-802	MIMAT0004185	0.255384	0.471751	0.113059	1.08152	22.7614	1.53021	1.6	24.6169	3.89182	4.1175	23.47	21.76	23.04	22.81	25.5	20.32	23.6	21.95	26.31	17.31	23.56	29.82	27.26	22.07	25.53	27.44
hsa-miR-362-3p	MIMAT0004683	0.257323	0.472947	0.135944	1.09881	73.7065	9.61712	15.1375	80.9896	15.4467	14.2625	67.31	68.65	82.1	88.19	61.21	77.55	82.59	66.41	65.33	76.7	60.71	108.64	83.76	95.62	81.68	85.62
hsa-miR-519c-3p	MIMAT0002832	0.257415	0.472947	0.0943464	1.06758	23.6045	1.39225	1.9275	25.1998	2.31254	3.07	23.47	21.76	25.93	22.81	24.65	22.87	24.91	22.72	21.18	25.96	22.96	27.69	27.26	25.22	24.66	27.44
hsa-miR-2053	MIMAT0009978	0.257809	0.472947	0.143606	1.10466	22.1137	2.86326	2.3475	24.4282	5.17042	7.2825	23.47	21.76	27.37	22.81	21.43	20.32	17.46	23.59	21.18	21.24	22.96	20.62	27.26	20.76	31.65	33.24
hsa-miR-1302	MIMAT0005890	0.259833	0.475565	0.125555	1.09093	21.4713	3.91378	2.29	23.4236	2.73767	4.235	23.47	21.76	15.88	22.81	22.1	28.83	17.46	21.95	21.18	23.6	22.96	20.62	27.26	20.76	24.66	27.44
hsa-miR-342-5p	MIMAT0004694	0.261062	0.476522	0.124397	1.09005	20.6719	2.99849	2.56	22.5334	3.51689	4.585	25.35	21.76	15.88	22.81	21.43	20.32	17.46	21.95	21.18	17.31	22.96	20.62	27.26	20.76	24.66	27.44
hsa-miR-339-5p	MIMAT0000764	0.261761	0.476522	0.123543	1.08941	21.0095	3.34211	3.37	22.8879	3.48195	4.27	23.47	21.76	15.88	22.81	26.35	20.32	17.46	21.95	21.18	17.31	24.47	20.62	27.26	22.07	24.66	27.44
hsa-miR-18a-5p	MIMAT0000072	0.262147	0.476522	0.13921	1.1013	21.6682	4.43393	2.79	23.8632	4.19203	6.265	24.48	30.51	15.88	22.81	21.43	21.87	17.46	21.95	21.18	17.31	29.9	20.62	27.26	25.22	24.66	27.44
hsa-miR-876-3p	MIMAT0004925	0.263729	0.478309	0.139592	1.10159	23.8951	4.37001	6.5	26.3227	3.8668	2.8175	23.47	21.76	30.25	22.81	21.43	28.83	17.46	27.96	21.18	34.22	22.96	26.63	27.26	25.22	27.57	27.44
hsa-miR-93-5p	MIMAT0000093	0.267679	0.483513	-0.374777	-1.29664	87.8325	44.867	55.2175	67.7386	60.5937	47.745	120.64	84.86	36.01	58.4	77.36	167.02	85.21	149.43	216.86	89.68	70.68	108.64	60.41	51.49	29.61	32.23
hsa-miR-1255b-5p	MIMAT0005945	0.267811	0.483513	0.121829	1.08811	20.7087	2.8698	3.37	22.5334	3.51689	4.585	23.47	23.84	15.88	22.81	21.43	20.32	17.46	21.95	21.18	17.31	22.96	20.62	27.26	20.76	24.66	27.44
hsa-miR-301a-3p	MIMAT0000688	0.268814	0.483521	0.151996	1.11111	23.7365	4.10953	2.82	26.3738	2.89477	3.795	27.97	23.84	15.88	22.81	24.65	22.87	24.91	29.71	30.85	28.32	28.09	23.43	27.26	22.07	24.66	27.44
hsa-miR-324-3p	MIMAT0000762	0.269177	0.483521	-0.114692	-1.08274	28.7617	4.18351	3.7875	26.5637	3.13812	3.015	31.47	29.56	28.81	22.81	25.5	36.78	30.15	27.09	22.68	25.96	24.47	33.02	28.19	27.32	24.66	27.44
hsa-miR-3147	MIMAT0015019	0.270397	0.483521	0.124107	1.08983	23.2616	3.33285	1.735	25.3513	3.02162	4.36	23.47	26.7	28.81	22.81	22.1	22.87	17.46	23.59	21.78	24.78	22.96	23.43	30.61	28.37	24.66	27.44
hsa-miR-370-3p	MIMAT0000722	0.270605	0.483521	0.113856	1.08212	21.6729	3.2507	1.8225	23.4526	2.62243	3.4625	23.47	21.76	15.88	22.81	21.43	20.32	27.53	21.95	21.18	22.42	22.96	20.62	27.26	22.07	24.66	27.44
hsa-miR-373-3p	MIMAT0000726	0.270845	0.483521	0.124083	1.08981	20.8351	3.00896	3.37	22.7064	3.43937	4.27	23.47	21.76	15.88	22.81	24.65	20.32	17.46	21.95	21.18	17.31	22.96	20.62	27.26	22.07	24.66	27.44
hsa-miR-105-5p	MIMAT0000102	0.272354	0.485131	0.119484	1.08635	20.7424	2.71264	1.5925	22.5334	3.51689	4.585	23.47	21.76	15.88	22.81	22.1	21.87	17.46	21.95	21.18	17.31	22.96	20.62	27.26	20.76	24.66	27.44
hsa-miR-563	MIMAT0003227	0.275545	0.488923	0.10362	1.07447	21.9336	2.0947	1.3425	23.5669	2.77171	4.325	23.47	21.76	24.48	22.81	21.43	22.87	17.46	21.95	21.18	24.78	22.96	20.62	27.26	20.76	24.66	27.44
hsa-miR-548ad-3p	MIMAT0018946	0.275708	0.488923	0.152008	1.11111	23.9209	5.95195	8.4175	26.5789	3.64744	3.12	31.47	21.76	15.88	22.81	28.9	28.83	17.46	29.71	21.18	24.78	29	24.5	27.26	33.63	26.55	27.44
hsa-miR-216a-5p	MIMAT0000273	0.276816	0.489053	0.131144	1.09516	23.7485	4.46779	2.7125	26.0084	3.19354	4.7225	24.48	22.88	15.88	27.41	24.65	21.87	31.46	24.47	24.5	22.42	23.56	23.43	27.26	28.37	31.65	28.21
hsa-miR-937-3p	MIMAT0004980	0.277212	0.489053	0.115043	1.08301	21.2596	2.48374	1.8225	23.0243	3.44423	4.235	23.47	21.76	15.88	22.81	21.43	20.32	23.6	21.95	21.18	17.31	22.96	24.5	27.26	20.76	24.66	27.44
hsa-miR-548q	MIMAT0011163	0.27762	0.489053	0.116052	1.08376	22.0102	3.75388	2.2925	23.8539	2.57198	2.9	25.35	21.76	15.88	22.81	21.43	20.32	28.84	21.95	24.5	23.6	22.96	20.62	27.26	20.76	24.66	27.44
hsa-miR-504-5p	MIMAT0002875	0.278857	0.49015	0.117302	1.0847	21.4487	1.92541	1.715	23.2655	3.63114	5.7125	23.47	21.76	23.04	22.81	21.43	20.32	17.46	21.95	21.18	17.31	22.96	26.63	27.26	20.76	24.66	27.44
hsa-miR-758-3p+hsa-miR-411-3p	MIMAT0003879	0.280597	0.492123	-0.101984	-1.07325	25.4014	2.37207	3.98	23.6678	3.17638	2.42	27.97	22.88	24.48	22.81	27.2	28.83	26.22	23.59	22.68	17.31	22.96	24.5	27.26	24.17	24.66	27.44
hsa-miR-519b-3p	MIMAT0002837	0.283816	0.495591	0.116973	1.08446	20.7785	2.75857	2.3875	22.5334	3.51689	4.585	23.47	21.76	15.88	22.81	21.43	22.87	17.46	21.95	21.18	17.31	22.96	20.62	27.26	20.76	24.66	27.44
hsa-miR-873-5p	MIMAT0004953	0.283816	0.495591	0.116973	1.08446	20.7785	2.75857	2.3875	22.5334	3.51689	4.585	23.47	21.76	15.88	22.81	21.43	22.87	17.46	21.95	21.18	17.31	22.96	20.62	27.26	20.76	24.66	27.44
hsa-miR-513b-5p	MIMAT0005788	0.28557	0.497566	-0.246375	-1.18622	38.6495	14.216	13.175	32.582	8.32963	7.535	69.06	43.86	34.57	22.81	30.6	48.71	43.26	32.33	34.48	43.66	29.9	20.62	27.26	46.23	33.69	32.23
hsa-miR-542-3p	MIMAT0003389	0.287144	0.498225	0.11941	1.08629	22.4558	3.88905	2.1525	24.3935	3.15637	5.105	23.47	21.76	15.88	22.81	21.43	29.83	24.91	21.95	22.68	28.32	22.96	20.62	27.26	20.76	26.55	27.44
hsa-miR-299-5p	MIMAT0002890	0.28757	0.498225	0.122127	1.08834	26.0803	5.22084	4.535	28.3842	3.87474	5.085	23.47	21.76	37.45	29.79	21.43	26.84	24.91	26.22	27.22	31.86	22.96	31.95	27.26	34.68	25.53	27.44
hsa-miR-3928-3p	MIMAT0018205	0.288027	0.498225	0.1186	1.08568	23.3905	3.13032	2.01	25.3946	3.01962	3.6725	23.47	30.51	23.04	22.81	21.43	20.32	24.91	21.95	24.5	24.78	25.37	20.62	28.99	23.12	29.61	27.44
hsa-miR-1277-3p	MIMAT0005933	0.28875	0.498225	0.116973	1.08446	20.7785	2.75857	2.3875	22.5334	3.51689	4.585	23.47	21.76	15.88	22.81	21.43	22.87	17.46	21.95	21.18	17.31	22.96	20.62	27.26	20.76	24.66	27.44
hsa-miR-4451	MIMAT0018973	0.289071	0.498225	-0.142273	-1.10364	31.3133	7.70454	9.265	28.3727	5.14395	6.26	43.71	28.6	27.37	34.56	26.35	20.88	40.64	34.96	27.22	31.86	25.37	26.63	36.24	20.76	34.72	27.44
hsa-miR-381-5p	MIMAT0022862	0.294168	0.505918	0.111377	1.08026	21.2596	2.48374	1.8225	22.9659	3.44384	4.27	23.47	21.76	15.88	22.81	21.43	20.32	23.6	21.95	21.18	17.31	22.96	20.62	27.26	24.17	24.66	27.44
hsa-miR-329-5p	MIMAT0026555	0.29569	0.507442	0.111001	1.07998	21.9489	2.85624	2.1375	23.7043	2.86671	5.21	23.47	21.76	15.88	22.81	21.43	24.85	24.91	21.95	21.18	25.96	22.96	20.62	27.26	20.76	24.66	27.44
hsa-miR-192-5p	MIMAT0000222	0.29808	0.510446	-0.133404	-1.09688	24.9694	6.06382	3.825	22.764	3.41679	4.235	23.47	21.76	28.81	38.14	24.65	23.86	17.46	26.22	21.18	17.31	22.96	22.37	27.26	20.76	24.66	27.44
hsa-miR-642a-3p	MIMAT0020924	0.299637	0.512013	0.110255	1.07942	21.8273	2.21613	1.7475	23.5608	2.67899	4.085	23.47	21.76	23.04	22.81	24.65	20.32	17.46	21.95	21.18	21.24	22.96	20.62	27.26	24.17	24.66	27.44
hsa-miR-186-5p	MIMAT0000456	0.304334	0.517693	0.160889	1.11798	25.6621	6.9177	8.9825	28.6896	7.28238	4.8275	34.97	28.6	15.88	28.6	23.8	30.82	17.46	32.33	46.28	23.6	27.19	29.82	30.61	24.17	25.53	27.44
hsa-miR-1306-3p	MIMAT0005950	0.305284	0.517693	0.130412	1.09461	22.3176	5.25345	6.255	24.429	3.79528	6.23	23.47	25.74	15.88	32.18	21.43	20.32	17.46	26.22	21.18	30.68	22.96	20.62	27.26	20.76	26.55	27.44
hsa-miR-3144-3p	MIMAT0015015	0.305465	0.517693	0.132632	1.09629	79.2386	13.9289	11.3575	86.8687	14.5484	21.0675	58.57	61.98	100.82	82.23	83.31	86.49	89.14	80.4	72.59	67.26	85.18	105.44	89.4	79.86	97	106.78
hsa-miR-885-5p	MIMAT0004947	0.306185	0.517693	0.113048	1.08151	20.8351	3.00896	3.37	22.5334	3.51689	4.585	23.47	21.76	15.88	22.81	24.65	20.32	17.46	21.95	21.18	17.31	22.96	20.62	27.26	20.76	24.66	27.44
hsa-miR-1972	MIMAT0009447	0.306204	0.517693	0.149471	1.10916	26.7185	4.01703	2.825	29.6352	11.0402	7.57	26.23	24.79	36.01	22.81	28.05	24.85	27.53	25.34	21.78	37.76	22.96	29.82	27.26	28.37	24.66	55.4
hsa-miR-219b-3p	MIMAT0019748	0.307027	0.517986	0.109835	1.0791	24.2761	2.87702	2.9775	26.1965	3.4264	5.875	24.48	21.76	27.37	22.81	21.43	22.87	24.91	29.71	21.78	22.42	29	28.76	27.26	23.12	30.63	28.21
hsa-miR-1298-5p	MIMAT0005800	0.308096	0.518693	0.150408	1.10988	25.6137	5.15572	5.9	28.4282	3.96034	4.1975	31.47	30.51	15.88	22.81	28.9	28.83	23.6	27.09	21.18	29.5	29	26.63	33.83	32.57	26.55	30.22
hsa-miR-181c-5p	MIMAT0000258	0.310012	0.520145	0.0971407	1.06965	21.6118	2.14188	1.8225	23.1171	2.85729	4.235	23.47	21.76	24.48	22.81	21.43	20.32	17.46	21.95	21.18	21.24	22.96	20.62	27.26	20.76	24.66	27.44
hsa-miR-450b-3p	MIMAT0004910	0.310262	0.520145	0.113433	1.0818	22.9417	3.78156	3.155	24.8183	3.29928	4.64	25.35	24.79	15.88	22.81	21.43	24.85	28.84	21.95	21.78	30.68	22.96	24.5	27.26	20.76	24.66	27.44
hsa-miR-503-5p	MIMAT0002874	0.311287	0.520769	0.122241	1.08842	26.8355	3.53798	3	29.2084	3.43725	4.6875	24.48	24.79	24.48	27.41	24.65	27.84	27.53	34.96	29.04	31.86	29	34.08	33.02	25.22	24.66	28.21
hsa-miR-301a-5p	MIMAT0022696	0.312772	0.521317	0.129498	1.09391	22.9536	6.63301	3.6875	25.1092	2.97558	4.415	23.47	27.65	15.88	22.81	37.4	22.87	17.46	21.95	22.68	24.78	22.96	26.63	27.26	20.76	29.61	27.44
hsa-miR-107	MIMAT0000104	0.312921	0.521317	0.193067	1.14319	42.5095	11.2304	16.365	48.5965	23.5907	21.0425	61.19	47.67	33.13	36.94	34	57.66	45.88	33.21	103.44	47.2	61.62	40.47	43.49	59.9	35.74	27.44
hsa-miR-1304-3p	MIMAT0022720	0.318491	0.528555	0.0965137	1.06919	21.7679	2.44909	1.8225	23.2739	2.76684	4.235	23.47	21.76	25.93	22.81	21.43	20.32	17.46	21.95	21.18	22.42	22.96	20.62	27.26	20.76	24.66	27.44
hsa-miR-302a-3p	MIMAT0000684	0.31859	0.528555	0.112191	1.08087	20.938	3.17962	3.4025	22.6313	3.5961	5.2375	23.6	21.76	15.88	22.81	25.5	20.32	17.46	21.95	21.18	17.31	22.96	20.62	27.26	20.76	25.53	27.44
hsa-miR-1306-5p	MIMAT0022726	0.320726	0.530499	0.112358	1.08099	20.8451	3.4079	2.56	22.5334	3.51689	4.585	27.1	21.76	15.88	22.81	21.43	20.32	17.46	21.95	21.18	17.31	22.96	20.62	27.26	20.76	24.66	27.44
hsa-miR-139-5p	MIMAT0000250	0.321091	0.530499	0.10988	1.07914	20.8809	3.01266	2.95	22.5334	3.51689	4.585	23.47	24.79	15.88	22.81	21.43	20.88	17.46	21.95	21.18	17.31	22.96	20.62	27.26	20.76	24.66	27.44
hsa-miR-548d-3p	MIMAT0003323	0.323956	0.534126	0.107871	1.07764	21.6118	2.14188	1.8225	23.2897	4.33108	6.58	23.47	21.76	24.48	22.81	21.43	20.32	17.46	21.95	21.18	17.31	29.9	20.62	27.26	20.76	24.66	27.44
hsa-miR-509-3p	MIMAT0002881	0.326649	0.536543	0.117703	1.08501	22.633	3.25536	4.635	24.5569	4.42231	5.2025	27.1	25.74	25.93	22.81	21.43	20.32	17.46	21.95	28.13	17.31	22.96	30.89	27.26	20.76	24.66	27.44
hsa-miR-1307-3p	MIMAT0005951	0.326767	0.536543	0.100145	1.07188	24.7821	1.81497	2.4425	26.5635	3.25627	2.74	23.47	21.76	25.93	27.41	25.5	24.85	26.22	23.59	25.41	29.5	22.96	25.56	27.26	25.22	24.66	33.24
hsa-miR-19b-3p	MIMAT0000074	0.330788	0.540978	-0.297385	-1.22891	53.7294	23.0561	31.3975	43.721	41.0013	24.3425	71.68	70.56	27.37	27.41	55.26	79.53	47.19	88.26	146.99	71.98	37.15	45.8	28.19	38.88	24.66	27.44
hsa-miR-1270	MIMAT0005924	0.330824	0.540978	0.111565	1.0804	21.7679	2.44909	1.8225	23.518	5.5173	6.58	23.47	21.76	25.93	22.81	21.43	20.32	17.46	21.95	21.18	17.31	22.96	20.62	27.26	20.76	34.72	27.44
hsa-miR-338-5p	MIMAT0004701	0.333869	0.544841	0.113048	1.08151	20.8351	3.00896	3.37	22.5334	3.51689	4.585	23.47	21.76	15.88	22.81	24.65	20.32	17.46	21.95	21.18	17.31	22.96	20.62	27.26	20.76	24.66	27.44
hsa-miR-323a-3p	MIMAT0000755	0.334956	0.5455	0.24879	1.18821	27.0715	9.37261	7.745	32.1666	31.1825	12.1875	23.47	35.28	28.81	27.41	26.35	20.32	17.46	47.19	29.94	112.1	23.56	20.62	27.26	20.76	24.66	50.37
hsa-miR-1185-2-3p	MIMAT0022713	0.336074	0.546206	0.116561	1.08415	21.4794	4.67465	3.37	23.2868	3.41853	2.795	23.47	21.76	15.88	22.81	31.45	20.32	17.46	21.95	21.18	17.31	22.96	23.43	27.26	23.12	24.66	28.21
hsa-miR-3164	MIMAT0015038	0.338643	0.549262	0.106934	1.07694	20.9236	3.16567	3.37	22.5334	3.51689	4.585	23.47	21.76	15.88	22.81	25.5	20.32	17.46	21.95	21.18	17.31	22.96	20.62	27.26	20.76	24.66	27.44
hsa-miR-2682-5p	MIMAT0013517	0.340057	0.550436	0.0896275	1.0641	22.7925	2.11397	1.245	24.2534	2.93309	5.9825	23.47	21.76	23.04	22.81	22.1	20.32	27.53	21.95	21.18	21.24	27.19	25.56	27.26	20.76	24.66	27.44
hsa-miR-5010-3p	MIMAT0021044	0.34831	0.562655	0.103997	1.07475	20.9662	3.07275	3.4225	22.5334	3.51689	4.585	23.47	22.88	15.88	22.81	24.65	20.32	17.46	21.95	21.18	17.31	22.96	20.62	27.26	20.76	24.66	27.44
hsa-miR-30e-5p	MIMAT0000692	0.352262	0.567889	0.12738	1.09231	24.0939	5.70944	4.7325	26.318	4.55779	4.3475	23.47	22.88	15.88	22.81	21.43	32.81	32.77	25.34	27.22	28.32	22.96	23.43	27.26	20.76	35.74	27.44
hsa-miR-660-5p	MIMAT0003338	0.355719	0.572306	0.113158	1.08159	22.2952	5.88576	3.445	24.1143	3.04305	5.3	27.1	21.76	15.88	22.81	21.43	34.8	17.46	21.95	28.13	22.42	22.96	20.62	27.26	20.76	24.66	27.44
hsa-miR-30a-3p	MIMAT0000088	0.357294	0.573683	0.101999	1.07326	20.9953	3.03048	2.5375	22.5334	3.51689	4.585	23.47	21.76	15.88	22.81	21.43	24.85	17.46	21.95	21.18	17.31	22.96	20.62	27.26	20.76	24.66	27.44
hsa-miR-320c	MIMAT0005793	0.360536	0.577726	0.102032	1.07328	20.9948	3.15101	2.95	22.5334	3.51689	4.585	23.47	21.76	15.88	22.81	25.5	20.88	17.46	21.95	21.18	17.31	22.96	20.62	27.26	20.76	24.66	27.44
hsa-miR-576-3p	MIMAT0004796	0.36461	0.583083	0.0949859	1.06805	21.2596	2.48374	1.8225	22.7064	3.43937	4.27	23.47	21.76	15.88	22.81	21.43	20.32	23.6	21.95	21.18	17.31	22.96	20.62	27.26	22.07	24.66	27.44
hsa-miR-1234-3p	MIMAT0005589	0.366402	0.584389	0.0838733	1.05986	25.8276	3.13524	4.3475	27.3737	1.59804	1.0725	23.6	28.6	24.48	28.6	27.2	20.88	30.15	24.47	25.41	28.32	27.19	27.69	27.26	30.47	25.53	27.44
hsa-miR-106b-5p	MIMAT0000680	0.366891	0.584389	0.138847	1.10103	25.4066	6.04256	8.84	27.9733	7.78365	3.9325	32.34	32.42	15.88	22.81	25.5	20.32	28.84	30.59	46.28	31.86	24.47	20.62	27.26	27.32	24.66	27.44
hsa-miR-345-3p	MIMAT0022698	0.370016	0.588193	-0.120593	-1.08718	29.0125	5.6264	8.4425	26.686	4.24202	3.8725	37.59	33.37	25.93	22.81	25.5	25.85	36.71	27.96	21.18	27.14	30.81	22.37	27.26	25.22	27.57	34.25
hsa-miR-1183	MIMAT0005828	0.373481	0.592521	-0.147595	-1.10772	44.8323	6.35273	6.0875	40.4726	9.95734	6.5725	48.08	46.72	33.13	44.09	51.85	51.7	47.19	39.32	44.46	27.14	57.09	42.6	45.1	46.23	42.88	27.44
hsa-miR-30d-5p	MIMAT0000245	0.375875	0.595135	0.166586	1.1224	27.3895	7.8726	7.6625	30.742	13.3917	10.7925	32.34	25.74	31.69	22.81	24.65	43.74	17.46	27.96	60.79	43.66	22.96	33.02	27.26	20.76	25.53	27.44
hsa-miR-200b-3p	MIMAT0000318	0.377188	0.596032	0.0960579	1.06885	21.5412	2.94483	1.8225	23.0243	3.44423	4.235	23.47	21.76	15.88	22.81	21.43	20.32	26.22	21.95	21.18	17.31	22.96	24.5	27.26	20.76	24.66	27.44
hsa-miR-576-5p	MIMAT0003241	0.378826	0.597436	0.0987772	1.07087	21.5646	3.76973	2.885	23.0928	3.32777	3.11	27.1	21.76	15.88	22.81	22.1	25.85	17.46	21.95	22.68	17.31	22.96	23.43	27.26	20.76	24.66	27.44
hsa-miR-127-3p	MIMAT0000446	0.380754	0.598342	0.119302	1.08621	22.3231	5.25446	4.6525	24.2476	3.98515	4.67	23.6	29.56	15.88	30.99	21.43	21.87	17.46	21.95	21.18	17.31	29.9	25.56	27.26	23.12	24.66	27.44
hsa-miR-548i	MIMAT0005935	0.380899	0.598342	-0.0952511	-1.06825	27.2424	4.81364	7.535	25.5019	2.58834	2.9125	23.47	21.76	33.13	29.79	28.9	27.84	34.08	21.95	23.59	27.14	25.37	28.76	27.26	20.76	24.66	27.44
hsa-let-7d-5p	MIMAT0000065	0.382509	0.59969	0.206524	1.1539	37.6971	12.1976	15.5225	43.4988	16.7737	25.705	58.57	48.63	33.13	22.81	45.9	24.85	38.02	43.69	67.15	69.62	56.18	34.08	49.13	34.68	30.63	27.44
hsa-miR-585-3p	MIMAT0003250	0.383512	0.600083	0.129803	1.09414	37.2158	7.04636	3.67	40.7195	9.02123	11.88	39.34	40.05	36.01	22.81	39.95	47.72	40.64	36.7	37.2	44.84	37.15	26.63	35.44	50.44	47.99	53.39
hsa-miR-136-5p	MIMAT0000448	0.384526	0.600493	0.106232	1.07641	22.2624	5.10303	4.385	23.9636	3.21459	6.23	24.48	21.76	15.88	22.81	21.43	25.85	17.46	32.33	21.18	28.32	22.96	20.62	27.26	20.76	24.66	27.44
hsa-miR-518b	MIMAT0002844	0.393574	0.613421	0.11637	1.084	21.7002	5.75082	3.37	23.5231	3.34417	2.4275	23.47	21.76	15.88	22.81	21.43	20.32	17.46	34.96	23.59	17.31	24.47	24.5	27.26	20.76	24.66	27.44
hsa-miR-502-3p	MIMAT0004775	0.395667	0.615483	0.101988	1.07325	21.614	3.99072	3.13	23.1972	3.026	4.235	23.47	21.76	15.88	22.81	21.43	23.86	17.46	28.84	21.18	21.24	22.96	20.62	27.26	20.76	24.66	28.21
hsa-miR-596	MIMAT0003264	0.396757	0.615976	0.0948845	1.06798	21.0991	3.21734	2.5375	22.5334	3.51689	4.585	23.47	21.76	15.88	22.81	21.43	25.85	17.46	21.95	21.18	17.31	22.96	20.62	27.26	20.76	24.66	27.44
hsa-miR-543	MIMAT0004954	0.398703	0.617795	-0.142566	-1.10387	33.221	8.62407	5.71	30.0951	8.19551	9.785	36.72	31.46	15.88	38.14	33.15	35.79	39.33	45.44	21.18	46.02	37.15	26.63	33.02	24.17	25.53	34.25
hsa-miR-765	MIMAT0003945	0.400854	0.619925	0.096112	1.06889	21.0811	3.58647	3.4225	22.5334	3.51689	4.585	23.47	22.88	15.88	27.41	21.43	20.32	17.46	21.95	21.18	17.31	22.96	20.62	27.26	20.76	24.66	27.44
hsa-miR-548ar-3p	MIMAT0022266	0.403958	0.623518	0.10805	1.07777	23.0751	6.46419	8.165	24.8697	3.51363	4.895	23.47	32.42	15.88	33.37	21.43	20.32	17.46	26.22	26.31	30.68	22.96	20.62	27.26	20.76	24.66	27.44
hsa-miR-548ah-5p	MIMAT0018972	0.410906	0.633017	-0.11571	-1.08351	28.522	4.66583	4.5175	26.3238	4.57575	4.0225	32.34	21.76	30.25	34.56	28.9	29.83	31.46	21.95	22.68	23.6	24.47	27.69	27.26	23.12	36.76	27.44
hsa-miR-1257	MIMAT0005908	0.413208	0.635337	0.0798833	1.05693	21.9669	2.40386	2.57	23.2175	2.93351	4.8875	23.47	24.79	24.48	22.81	21.43	20.32	17.46	21.95	21.18	21.24	22.96	20.62	27.26	20.76	25.53	27.44
hsa-miR-627-5p	MIMAT0003296	0.415736	0.637961	-0.107039	-1.07702	33.3802	4.01776	5.0425	30.9932	7.20918	9.7425	28.85	35.28	37.45	30.99	40.8	32.81	30.15	32.33	39.92	35.4	25.37	22.37	27.26	27.32	33.69	42.31
hsa-miR-4286	MIMAT0016916	0.416513	0.637961	0.0962602	1.069	21.9117	4.98921	4.195	23.4236	2.73767	4.235	23.47	24.79	15.88	32.18	22.95	20.32	17.46	21.95	21.18	23.6	22.96	20.62	27.26	20.76	24.66	27.44
hsa-miR-520f-3p	MIMAT0002830	0.419788	0.641501	-0.34885	-1.27354	253.154	129.485	174.787	198.779	142.149	222.528	379.39	434.78	95.06	106.06	230.37	330.07	372.31	358.29	285.82	368.16	136.83	33.02	107.12	323.64	426.79	346.52
hsa-miR-27b-3p	MIMAT0000419	0.420432	0.641501	0.197056	1.14636	26.7309	10.0829	12.2	30.6432	23.856	0.9825	34.09	35.28	15.88	22.81	23.8	20.32	26.22	47.19	93.46	27.14	27.19	27.69	27.26	22.07	24.66	27.44
hsa-miR-874-3p	MIMAT0004911	0.421717	0.642233	-0.0859193	-1.06136	23.9161	3.20102	2.55	22.5334	3.51689	4.585	23.47	27.65	30.25	22.81	22.1	20.88	23.6	21.95	21.18	17.31	22.96	20.62	27.26	20.76	24.66	27.44
hsa-miR-128-1-5p	MIMAT0026477	0.428966	0.648026	0.0839508	1.05992	21.2596	2.48374	1.8225	22.5334	3.51689	4.585	23.47	21.76	15.88	22.81	21.43	20.32	23.6	21.95	21.18	17.31	22.96	20.62	27.26	20.76	24.66	27.44
hsa-miR-365b-5p	MIMAT0022833	0.428966	0.648026	0.0839508	1.05992	21.2596	2.48374	1.8225	22.5334	3.51689	4.585	23.47	21.76	15.88	22.81	21.43	20.32	23.6	21.95	21.18	17.31	22.96	20.62	27.26	20.76	24.66	27.44
hsa-miR-491-5p	MIMAT0002807	0.428966	0.648026	0.0839508	1.05992	21.2596	2.48374	1.8225	22.5334	3.51689	4.585	23.47	21.76	15.88	22.81	21.43	20.32	23.6	21.95	21.18	17.31	22.96	20.62	27.26	20.76	24.66	27.44
hsa-miR-649	MIMAT0003319	0.429423	0.648026	0.0786081	1.056	23.0099	3.5732	3.4125	24.2985	2.42961	3.7225	25.35	24.79	15.88	22.81	22.1	25.85	27.53	21.95	26.31	22.42	22.96	23.43	27.26	20.76	24.66	27.44
hsa-miR-331-3p	MIMAT0000760	0.430212	0.648026	0.0839508	1.05992	21.2596	2.48374	1.8225	22.5334	3.51689	4.585	23.47	21.76	15.88	22.81	21.43	20.32	23.6	21.95	21.18	17.31	22.96	20.62	27.26	20.76	24.66	27.44
hsa-miR-6503-5p	MIMAT0025462	0.430542	0.648026	0.0883068	1.06312	22.147	3.02016	2.38	23.545	4.24627	5.5225	23.47	21.76	15.88	22.81	25.5	20.88	24.91	23.59	21.18	17.31	22.96	20.62	30.61	26.27	24.66	27.44
hsa-miR-514a-5p	MIMAT0022702	0.431932	0.648026	0.0948111	1.06793	21.174	3.4354	3.9575	22.6122	3.48429	4.585	23.47	23.84	15.88	22.81	21.43	20.32	17.46	26.22	21.78	17.31	22.96	20.62	27.26	20.76	24.66	27.44
hsa-miR-764	MIMAT0010367	0.433276	0.648026	0.10658	1.07667	23.0267	4.42315	3.715	24.7922	4.82833	7.8425	23.47	21.76	15.88	30.99	21.43	26.84	24.91	21.95	21.18	17.31	29.9	26.63	27.26	20.76	28.59	30.22
hsa-miR-660-3p	MIMAT0022711	0.433357	0.648026	0.0796603	1.05677	21.6118	2.14188	1.8225	22.8387	3.42153	4.27	23.47	21.76	24.48	22.81	21.43	20.32	17.46	21.95	21.18	17.31	22.96	20.62	27.26	23.12	24.66	27.44
hsa-miR-330-3p	MIMAT0000751	0.433642	0.648026	0.0839508	1.05992	21.2596	2.48374	1.8225	22.5334	3.51689	4.585	23.47	21.76	15.88	22.81	21.43	20.32	23.6	21.95	21.18	17.31	22.96	20.62	27.26	20.76	24.66	27.44
hsa-miR-556-5p	MIMAT0003220	0.434602	0.648247	0.0877385	1.0627	21.3667	3.97606	3.475	22.7064	3.43937	4.27	23.47	21.76	15.88	22.81	22.95	20.32	17.46	28.84	21.18	17.31	22.96	20.62	27.26	22.07	24.66	27.44
hsa-miR-30c-5p	MIMAT0000244	0.43629	0.649551	0.0703094	1.04994	23.2516	2.17534	1.76	24.4128	3.23928	4.895	23.47	26.7	23.04	22.81	21.43	20.32	26.22	22.72	23.59	29.5	22.96	20.62	27.26	20.76	24.66	27.44
hsa-miR-1253	MIMAT0005904	0.440567	0.653684	-0.161477	-1.11843	38.6568	10.4262	15.2975	34.5634	12.6099	18.98	49.83	51.49	28.81	22.81	44.2	33.8	41.95	47.19	34.48	44.84	27.19	20.62	27.26	30.47	56.16	50.37
hsa-let-7b-5p	MIMAT0000063	0.441042	0.653684	0.124695	1.09028	88.4437	20.7854	26.915	96.4281	31.1449	20.7675	120.64	100.11	56.17	73.89	96.06	105.38	74.72	98.75	146.99	153.4	82.46	83.08	81.35	88.27	79.64	84.62
hsa-miR-512-5p	MIMAT0002822	0.441643	0.653684	0.0803469	1.05727	23.3046	3.36318	2.0625	24.6393	3.00272	5.045	23.47	21.93	23.04	22.81	28.05	27.84	17.46	23.59	21.78	22.42	29	20.62	27.26	25.22	24.66	27.44
hsa-miR-891b	MIMAT0004913	0.442642	0.653684	-0.10891	-1.07841	33.3942	8.03309	10.5725	30.9661	6.10299	7.31	46.33	42.91	36.01	22.81	27.2	27.84	34.08	36.7	32.67	24.78	40.78	27.69	32.22	26.27	39.82	27.44
hsa-miR-551b-3p	MIMAT0003233	0.443161	0.653684	-0.0862584	-1.06161	26.2874	3.30689	5.265	24.7618	3.48313	4.895	28.85	22.88	31.69	22.81	23.8	28.83	24.91	27.96	25.41	30.68	22.96	20.62	27.26	20.76	24.66	27.44
hsa-miR-324-5p	MIMAT0000761	0.448108	0.659761	-0.0781175	-1.05564	23.7872	2.70818	2.4225	22.5334	3.51689	4.585	23.47	21.76	28.81	22.81	22.1	22.87	27.53	21.95	21.18	17.31	22.96	20.62	27.26	20.76	24.66	27.44
hsa-miR-133a-3p	MIMAT0000427	0.450198	0.660249	0.0741597	1.05275	23.8677	2.17308	2.32	25.1267	2.3098	3.1725	24.48	23.84	23.04	22.81	21.43	27.84	26.22	21.95	21.18	25.96	24.47	27.69	27.26	23.12	24.66	27.44
hsa-miR-145-5p	MIMAT0000437	0.450497	0.660249	0.0891512	1.06374	21.1831	4.18676	2.7575	22.5334	3.51689	4.585	23.6	21.76	15.88	29.79	21.43	20.32	17.46	21.95	21.18	17.31	22.96	20.62	27.26	20.76	24.66	27.44
hsa-miR-885-3p	MIMAT0004948	0.450922	0.660249	0.0816227	1.05821	21.7679	2.44909	1.8225	23.0349	3.34345	3.145	23.47	21.76	25.93	22.81	21.43	20.32	17.46	21.95	22.68	17.31	22.96	20.62	27.26	23.12	24.66	27.44
hsa-miR-1197	MIMAT0005955	0.455003	0.664336	0.0949348	1.06802	23.6318	5.63388	3.73	25.2391	3.21511	3.9325	23.47	27.65	15.88	22.81	21.43	24.85	35.4	21.95	21.18	29.5	28.09	24.5	27.26	20.76	24.66	27.44
hsa-miR-619-3p	MIMAT0003288	0.455378	0.664336	0.0772925	1.05504	21.7679	2.44909	1.8225	22.9659	3.44384	4.27	23.47	21.76	25.93	22.81	21.43	20.32	17.46	21.95	21.18	17.31	22.96	20.62	27.26	24.17	24.66	27.44
hsa-miR-485-3p	MIMAT0002176	0.457711	0.666377	-0.0999478	-1.07173	29.996	8.35418	13.53	27.9882	2.59485	1.3675	24.48	41.95	37.45	22.81	26.35	20.32	38.02	36.7	33.57	24.78	28.09	26.63	27.26	27.32	29.61	27.44
hsa-miR-193a-3p	MIMAT0000459	0.458447	0.666377	-0.0740189	-1.05264	24.1015	2.01781	3.155	22.8961	3.40974	4.235	23.47	25.74	25.93	22.81	22.1	23.86	27.53	21.95	21.18	17.31	22.96	23.43	27.26	20.76	24.66	27.44
hsa-miR-451a	MIMAT0001631	0.460531	0.668189	-0.427495	-1.3449	4767.94	9481.53	4115.08	3545.21	5513.98	5173.47	7095.69	2601.06	3223.35	2594.42	2909.83	30305.6	6852.26	2863.7	6763.58	910.97	9100.79	17163.8	2749.66	2781.45	2435.17	1392.13
hsa-miR-150-5p	MIMAT0000451	0.465059	0.672769	0.227514	1.17082	54.2937	32.6729	32.085	63.5679	27.3024	37.0425	67.31	45.77	28.81	29.79	48.45	123.28	51.13	93.51	106.16	51.92	107.84	45.8	37.85	47.29	71.47	76.56
hsa-miR-200c-3p	MIMAT0000617	0.467888	0.672769	0.105711	1.07602	25.4692	5.59859	6.3375	27.4055	5.88182	5.125	25.35	27.65	15.88	32.18	23.8	32.81	28.84	21.95	21.18	22.42	27.19	27.69	33.83	38.88	24.66	27.44
hsa-miR-663a	MIMAT0003326	0.467901	0.672769	0.0803915	1.0573	22.0563	3.21841	1.8225	23.3203	3.73809	6.235	23.47	21.76	28.81	22.81	21.43	20.32	17.46	21.95	21.18	17.31	22.96	20.62	27.26	27.32	24.66	27.44
hsa-miR-1200	MIMAT0005863	0.468086	0.672769	0.072712	1.05169	21.8113	2.06698	1.2975	22.9388	3.32466	3.4625	23.47	21.76	24.48	22.81	21.43	21.87	17.46	21.95	21.18	17.31	22.96	22.37	27.26	22.07	24.66	27.44
hsa-miR-575	MIMAT0003240	0.469834	0.672769	-0.089638	-1.0641	30.7076	6.54062	8.485	28.8577	4.64794	7.2125	25.35	21.76	34.57	29.79	39.1	27.84	40.64	31.46	26.31	23.6	23.56	35.15	32.22	30.47	34.72	27.44
hsa-miR-487b-5p	MIMAT0026614	0.47193	0.672769	0.0837016	1.05973	21.2633	4.17961	3.37	22.5334	3.51689	4.585	23.47	21.76	15.88	22.81	21.43	20.32	17.46	29.71	21.18	17.31	22.96	20.62	27.26	20.76	24.66	27.44
hsa-miR-1262	MIMAT0005914	0.472006	0.672769	0.0798214	1.05689	23.7382	4.99278	4.5875	25.0886	2.41883	3.19	23.47	26.7	15.88	22.81	21.43	27.84	32.77	22.72	21.18	28.32	22.96	24.5	27.26	25.22	24.66	27.44
hsa-miR-140-5p	MIMAT0000431	0.474777	0.672769	0.0841405	1.06006	30.1685	3.0456	4.295	31.9803	5.03023	3.585	27.97	31.46	27.37	30.99	34.85	26.84	34.08	28.84	43.55	28.32	32.62	30.89	32.22	33.63	29.61	27.44
hsa-miR-548z+hsa-miR-548h-3p	MIMAT0018446	0.475982	0.672769	-0.0676613	-1.04802	35.4693	2.49562	2.4525	33.8442	3.56353	5.5025	35.84	32.42	34.57	39.33	35.7	38.77	32.77	34.96	30.85	30.68	36.25	30.89	34.63	36.78	31.65	40.29
hsa-miR-587	MIMAT0003253	0.476294	0.672769	0.0845335	1.06034	27.7183	4.21749	4.75	29.391	4.20728	4.8675	28.85	30.51	30.25	29.79	34	20.88	23.6	26.22	30.85	31.86	33.53	22.37	28.19	27.32	35.74	27.44
hsa-miR-154-5p	MIMAT0000452	0.478723	0.672769	0.0837016	1.05973	21.2633	4.17961	3.37	22.5334	3.51689	4.585	23.47	21.76	15.88	22.81	21.43	20.32	17.46	29.71	21.18	17.31	22.96	20.62	27.26	20.76	24.66	27.44
hsa-miR-570-3p	MIMAT0003235	0.479273	0.672769	0.0765186	1.05447	21.3694	3.28372	3.13	22.5334	3.51689	4.585	25.35	21.76	15.88	22.81	23.8	23.86	17.46	21.95	21.18	17.31	22.96	20.62	27.26	20.76	24.66	27.44
hsa-miR-675-5p	MIMAT0004284	0.479602	0.672769	0.0768237	1.05469	23.459	4.05103	3.4525	24.7421	3.12061	5.195	23.47	27.65	24.48	22.81	21.43	30.82	17.46	21.95	21.18	22.42	27.19	24.5	27.26	20.76	28.59	27.44
hsa-miR-1293	MIMAT0005883	0.479623	0.672769	-0.0781982	-1.0557	23.7885	3.83664	3.6375	22.5334	3.51689	4.585	27.97	21.76	24.48	22.81	25.5	29.83	17.46	22.72	21.18	17.31	22.96	20.62	27.26	20.76	24.66	27.44
hsa-miR-489-3p	MIMAT0002805	0.480681	0.672769	0.075548	1.05376	22.321	3.32524	2.1375	23.521	3.48534	4.1425	23.47	21.76	15.88	22.81	21.43	24.85	27.53	22.72	23.59	17.31	22.96	20.62	27.26	26.27	24.66	27.44
hsa-miR-1908-5p	MIMAT0007881	0.481597	0.672769	0.0711763	1.05057	21.4487	1.92541	1.715	22.5334	3.51689	4.585	23.47	21.76	23.04	22.81	21.43	20.32	17.46	21.95	21.18	17.31	22.96	20.62	27.26	20.76	24.66	27.44
hsa-miR-3158-3p	MIMAT0015032	0.481597	0.672769	0.0711763	1.05057	21.4487	1.92541	1.715	22.5334	3.51689	4.585	23.47	21.76	23.04	22.81	21.43	20.32	17.46	21.95	21.18	17.31	22.96	20.62	27.26	20.76	24.66	27.44
hsa-miR-370-5p	MIMAT0026483	0.481597	0.672769	0.0711763	1.05057	21.4487	1.92541	1.715	22.5334	3.51689	4.585	23.47	21.76	23.04	22.81	21.43	20.32	17.46	21.95	21.18	17.31	22.96	20.62	27.26	20.76	24.66	27.44
hsa-miR-4435	MIMAT0018951	0.481597	0.672769	0.0711763	1.05057	21.4487	1.92541	1.715	22.5334	3.51689	4.585	23.47	21.76	23.04	22.81	21.43	20.32	17.46	21.95	21.18	17.31	22.96	20.62	27.26	20.76	24.66	27.44
hsa-miR-524-3p	MIMAT0002850	0.481597	0.672769	0.0711763	1.05057	21.4487	1.92541	1.715	22.5334	3.51689	4.585	23.47	21.76	23.04	22.81	21.43	20.32	17.46	21.95	21.18	17.31	22.96	20.62	27.26	20.76	24.66	27.44
hsa-miR-760	MIMAT0004957	0.481597	0.672769	0.0711763	1.05057	21.4487	1.92541	1.715	22.5334	3.51689	4.585	23.47	21.76	23.04	22.81	21.43	20.32	17.46	21.95	21.18	17.31	22.96	20.62	27.26	20.76	24.66	27.44
hsa-miR-378g	MIMAT0018937	0.482235	0.672769	0.0929373	1.06654	22.3052	6.57395	2.29	23.7894	3.23663	6.08	23.47	21.76	15.88	22.81	22.1	37.78	17.46	22.72	21.18	21.24	22.96	22.37	27.26	20.76	28.59	27.44
hsa-miR-638	MIMAT0003308	0.486478	0.677504	0.0711763	1.05057	21.4487	1.92541	1.715	22.5334	3.51689	4.585	23.47	21.76	23.04	22.81	21.43	20.32	17.46	21.95	21.18	17.31	22.96	20.62	27.26	20.76	24.66	27.44
hsa-miR-520e	MIMAT0002825	0.489044	0.678708	0.0742086	1.05278	21.4036	2.68439	1.8225	22.5334	3.51689	4.585	23.47	21.76	15.88	22.81	21.43	20.32	24.91	21.95	21.18	17.31	22.96	20.62	27.26	20.76	24.66	27.44
hsa-miR-744-5p	MIMAT0004945	0.489044	0.678708	0.0742086	1.05278	21.4036	2.68439	1.8225	22.5334	3.51689	4.585	23.47	21.76	15.88	22.81	21.43	20.32	24.91	21.95	21.18	17.31	22.96	20.62	27.26	20.76	24.66	27.44
hsa-miR-4516	MIMAT0019053	0.491056	0.679471	-0.0641084	-1.04544	23.8765	1.81499	2.92	22.8387	3.42153	4.27	23.47	21.76	25.93	22.81	21.43	25.85	24.91	25.34	21.18	17.31	22.96	20.62	27.26	23.12	24.66	27.44
hsa-miR-2117	MIMAT0011162	0.492141	0.679471	0.0728304	1.05178	21.4241	2.49282	1.6825	22.5334	3.51689	4.585	23.47	21.76	15.88	22.81	21.43	20.88	23.6	22.72	21.18	17.31	22.96	20.62	27.26	20.76	24.66	27.44
hsa-miR-1976	MIMAT0009451	0.492148	0.679471	-0.228878	-1.17192	11592.2	4921.42	7436.87	9891.58	6134.1	10025.2	17109.4	15740.8	3808.11	9804.45	8847.65	12550.5	17212.6	16966.4	8906.8	14782	5970.84	4588.38	5623.35	11704.8	20011.3	19290.4
hsa-miR-5196-3p+hsa-miR-6732-3p	MIMAT0021129	0.493772	0.679657	0.0771667	1.05494	22.7073	3.60373	1.3275	23.955	3.61389	4.79	23.47	30.51	23.04	22.81	21.43	22.87	17.46	21.95	21.18	17.31	22.96	27.69	27.26	25.22	24.66	27.44
hsa-miR-515-3p	MIMAT0002827	0.493986	0.679657	0.0838669	1.05986	21.5492	3.41323	1.6225	22.839	3.46368	4.585	23.47	22.88	15.88	22.81	26.35	22.87	17.46	22.72	23.59	17.31	22.96	20.62	27.26	20.76	24.66	27.44
hsa-miR-493-3p	MIMAT0003161	0.500947	0.688047	0.0798291	1.05689	24.5591	4.24148	5.3925	25.9563	3.91096	5.085	23.47	27.65	23.04	28.6	21.43	27.84	17.46	29.71	21.18	23.6	22.96	26.63	28.99	28.37	24.66	33.24
hsa-miR-551a	MIMAT0003214	0.502246	0.688647	0.0711763	1.05057	21.4487	1.92541	1.715	22.5334	3.51689	4.585	23.47	21.76	23.04	22.81	21.43	20.32	17.46	21.95	21.18	17.31	22.96	20.62	27.26	20.76	24.66	27.44
hsa-miR-365a-3p+hsa-miR-365b-3p	MIMAT0000710	0.504903	0.691102	0.0779003	1.05548	21.8472	3.84706	3.505	23.0593	3.41195	3.995	23.47	21.76	15.88	22.81	26.35	26.84	17.46	22.72	22.68	17.31	22.96	22.37	27.26	20.76	25.53	27.44
hsa-miR-1261	MIMAT0005913	0.506392	0.691953	0.0713301	1.05068	23.6314	3.54279	2.9	24.8292	2.7197	3.46	25.35	23.84	25.93	22.81	23.8	29.83	17.46	21.95	23.59	25.96	22.96	23.43	28.99	20.76	26.55	27.44
hsa-miR-147a	MIMAT0000251	0.508408	0.69352	0.0794087	1.05658	23.7029	4.44454	5.465	25.0441	4.14148	4	27.1	29.56	15.88	22.81	21.43	27.84	26.22	21.95	21.18	17.31	28.09	27.69	27.26	29.42	24.66	27.44
hsa-miR-128-3p	MIMAT0000424	0.511119	0.696029	0.0662736	1.04701	21.5217	1.88489	1.575	22.5334	3.51689	4.585	23.47	21.76	23.04	22.81	21.43	20.88	17.46	21.95	21.18	17.31	22.96	20.62	27.26	20.76	24.66	27.44
hsa-miR-29c-3p	MIMAT0000681	0.51851	0.704536	0.128801	1.09338	34.3903	6.54838	5.7025	37.6018	22.8052	13.055	45.46	34.32	25.93	36.94	34.85	26.84	34.08	41.07	93.46	53.1	27.19	36.21	33.83	35.73	24.66	27.44
hsa-miR-761	MIMAT0010364	0.519276	0.704536	0.0746483	1.0531	42.9479	6.75129	6.99	45.2286	5.97291	2.56	45.46	44.81	57.61	45.29	36.55	40.76	38.02	38.45	46.28	41.3	55.28	46.86	47.52	47.29	45.95	34.25
hsa-miR-509-3-5p	MIMAT0004975	0.520015	0.704536	0.0778731	1.05546	22.424	3.64735	2.1175	23.6677	4.24596	5.14	23.47	24.79	15.88	22.81	22.95	20.88	28.84	21.95	22.68	17.31	22.96	20.62	27.26	23.12	30.63	27.44
hsa-miR-612	MIMAT0003280	0.528394	0.714254	0.0667784	1.04738	173.048	28.1657	33.6825	181.246	27.2073	34.005	148.61	132.53	187.24	221.66	186.17	190.88	176.98	156.42	147.9	168.74	154.96	231.12	202.96	180.74	198.08	179.31
hsa-miR-301b-5p	MIMAT0032026	0.528978	0.714254	0.0652152	1.04624	22.7027	4.23905	2.25	23.7525	3.077	6.23	23.6	21.76	23.04	32.18	23.8	20.32	17.46	21.95	21.18	23.6	22.96	20.62	27.26	20.76	27.57	27.44
hsa-miR-616-3p	MIMAT0004805	0.539732	0.727545	0.0803789	1.0573	23.6816	5.47005	7.385	25.0385	4.65615	4.79	23.47	21.76	15.88	30.99	28.05	20.32	31.46	21.95	21.18	23.6	22.96	35.15	27.26	20.76	24.66	27.44
hsa-miR-518f-3p	MIMAT0002842	0.541815	0.72912	0.0711126	1.05053	23.7316	4.72279	6.4075	24.9307	2.78651	4.745	23.47	27.65	15.88	27.41	21.43	20.32	27.53	29.71	21.18	21.24	22.96	26.63	27.26	27.32	26.55	27.44
hsa-miR-196a-5p	MIMAT0000226	0.546082	0.733447	0.0659343	1.04676	29.1241	4.8484	5.93	30.486	4.6289	4.025	23.6	23.84	33.13	28.6	28.05	37.78	32.77	27.96	28.13	30.68	28.09	23.43	31.41	33.63	31.65	39.29
hsa-miR-138-5p	MIMAT0000430	0.548623	0.733447	0.0709277	1.05039	22.927	3.30168	2.2425	24.0823	4.64498	5.2325	23.47	21.76	25.93	22.81	22.95	21.87	17.46	28.84	21.18	17.31	22.96	22.37	27.26	32.57	24.66	27.44
hsa-miR-483-5p	MIMAT0004761	0.550034	0.733447	0.0649657	1.04606	21.5412	2.94483	1.8225	22.5334	3.51689	4.585	23.47	21.76	15.88	22.81	21.43	20.32	26.22	21.95	21.18	17.31	22.96	20.62	27.26	20.76	24.66	27.44
hsa-miR-450a-1-3p	MIMAT0022700	0.550284	0.733447	0.0649657	1.04606	21.5412	2.94483	1.8225	22.5334	3.51689	4.585	23.47	21.76	15.88	22.81	21.43	20.32	26.22	21.95	21.18	17.31	22.96	20.62	27.26	20.76	24.66	27.44
hsa-miR-190a-3p	MIMAT0026482	0.550543	0.733447	0.0649657	1.04606	21.5412	2.94483	1.8225	22.5334	3.51689	4.585	23.47	21.76	15.88	22.81	21.43	20.32	26.22	21.95	21.18	17.31	22.96	20.62	27.26	20.76	24.66	27.44
hsa-miR-650	MIMAT0003320	0.555206	0.733447	0.0638408	1.04524	22.5468	3.98883	1.605	23.5669	2.77171	4.325	23.47	31.46	23.04	22.81	22.1	20.32	17.46	21.95	21.18	24.78	22.96	20.62	27.26	20.76	24.66	27.44
hsa-miR-450b-5p	MIMAT0004909	0.555342	0.733447	0.0602434	1.04264	21.6118	2.14188	1.8225	22.5334	3.51689	4.585	23.47	21.76	24.48	22.81	21.43	20.32	17.46	21.95	21.18	17.31	22.96	20.62	27.26	20.76	24.66	27.44
hsa-miR-604	MIMAT0003272	0.555342	0.733447	0.0602434	1.04264	21.6118	2.14188	1.8225	22.5334	3.51689	4.585	23.47	21.76	24.48	22.81	21.43	20.32	17.46	21.95	21.18	17.31	22.96	20.62	27.26	20.76	24.66	27.44
hsa-miR-935	MIMAT0004978	0.555342	0.733447	0.0602434	1.04264	21.6118	2.14188	1.8225	22.5334	3.51689	4.585	23.47	21.76	24.48	22.81	21.43	20.32	17.46	21.95	21.18	17.31	22.96	20.62	27.26	20.76	24.66	27.44
hsa-miR-3690	MIMAT0018119	0.555875	0.733447	0.0626314	1.04437	21.5761	2.48859	1.3425	22.5334	3.51689	4.585	23.47	21.76	15.88	22.81	21.43	22.87	23.6	21.95	21.18	17.31	22.96	20.62	27.26	20.76	24.66	27.44
hsa-miR-1205	MIMAT0005869	0.55591	0.733447	0.0578053	1.04088	22.3598	2.77742	1.89	23.2739	2.76684	4.235	23.47	21.76	27.37	22.81	21.43	23.86	17.46	21.95	21.18	22.42	22.96	20.62	27.26	20.76	24.66	27.44
hsa-miR-593-3p	MIMAT0004802	0.556059	0.733447	0.0757381	1.0539	23.4115	4.81757	6.6075	24.6734	4.91783	4.045	31.47	21.76	28.81	27.41	21.43	20.32	17.46	21.95	24.5	17.31	24.47	24.5	27.38	20.76	33.69	28.21
hsa-miR-28-3p	MIMAT0004502	0.557369	0.733962	0.0700712	1.04977	25.0801	6.03243	6.74	26.3283	3.55673	4.475	25.35	36.23	31.69	22.81	22.1	27.84	17.46	21.95	21.18	30.68	25.37	23.43	27.26	31.52	24.66	28.21
hsa-miR-654-5p	MIMAT0003330	0.55834	0.734029	-0.0573552	-1.04056	27.1163	3.30177	3.9525	26.0594	2.632	1.4075	23.47	26.7	30.25	27.41	31.45	21.87	27.53	29.71	27.22	24.78	26.28	20.62	27.26	26.27	29.61	27.44
hsa-miR-196a-3p	MIMAT0004562	0.565087	0.740924	0.0608422	1.04307	23.2694	4.02744	3.8575	24.2717	2.39098	3.4725	23.47	27.65	30.25	22.81	24.65	20.32	17.46	21.95	23.59	25.96	22.96	22.37	27.26	20.76	24.66	27.44
hsa-miR-200a-3p	MIMAT0000682	0.565442	0.740924	0.100446	1.0721	26.5494	4.10807	5.9375	28.4637	15.9942	5.3475	23.47	30.51	24.48	22.81	34	22.87	27.53	28.84	21.18	69.62	28.09	23.43	27.26	20.76	28.59	27.44
hsa-miR-483-3p	MIMAT0002173	0.566785	0.741076	0.0597766	1.0423	23.7585	4.31539	5.1675	24.7636	2.79101	3.515	23.47	21.93	27.37	22.81	21.43	26.84	17.46	31.46	21.18	24.78	28.09	20.62	27.26	25.22	24.66	27.44
hsa-miR-211-5p	MIMAT0000268	0.567415	0.741076	0.058182	1.04115	21.6427	2.05917	1.995	22.5334	3.51689	4.585	23.47	21.76	23.04	22.81	21.43	20.32	17.46	23.59	21.18	17.31	22.96	20.62	27.26	20.76	24.66	27.44
hsa-miR-34c-3p	MIMAT0004677	0.569601	0.741943	0.0681004	1.04834	22.4417	3.5786	2.57	23.5265	4.16719	6.0475	23.47	21.76	24.48	29.79	21.43	20.32	17.46	22.72	25.41	17.31	22.96	20.62	29.8	20.76	26.55	27.44
hsa-miR-1246	MIMAT0005898	0.569939	0.741943	0.198275	1.14733	53.2692	15.5568	20.2525	61.1171	89.8032	51.25	61.19	66.74	36.01	45.29	34	58.66	78.66	62.05	51.72	169.92	38.06	26.63	27.26	58.84	49.01	278.02
hsa-miR-628-3p	MIMAT0003297	0.572704	0.744328	0.0615742	1.0436	22.4449	4.5592	1.8225	23.4236	2.73767	4.235	23.47	21.76	33.13	22.81	21.43	20.32	17.46	21.95	21.18	23.6	22.96	20.62	27.26	20.76	24.66	27.44
hsa-miR-640	MIMAT0003310	0.581797	0.754436	0.0700772	1.04977	26.4656	3.93298	5.7325	27.7829	5.58886	2.7925	30.6	24.79	24.48	29.79	21.43	32.81	23.6	26.22	29.04	17.31	27.19	33.02	27.26	36.78	28.59	27.44
hsa-miR-1245b-5p	MIMAT0019950	0.582371	0.754436	0.0678977	1.04819	23.7864	4.34047	3.8525	24.9327	4.11507	4.6075	23.47	21.76	15.88	22.81	28.05	25.85	30.15	25.34	22.68	17.31	22.96	26.63	27.26	30.47	26.55	28.21
hsa-miR-20a-5p+hsa-miR-20b-5p	MIMAT0000075	0.588222	0.76078	-0.123917	-1.08969	39.4234	14.2606	18.18	36.1785	20.0384	13.8025	49.83	63.88	27.37	22.81	40.8	35.79	35.4	56.8	85.29	38.94	48.03	30.89	32.22	27.32	24.66	27.44
hsa-miR-6724-5p	MIMAT0025856	0.589551	0.761264	0.0682679	1.04846	21.492	4.04434	4.6725	22.5334	3.51689	4.585	23.47	26.7	15.88	27.41	21.43	20.32	17.46	21.95	21.18	17.31	22.96	20.62	27.26	20.76	24.66	27.44
hsa-miR-130a-3p	MIMAT0000425	0.591249	0.762224	0.233208	1.17545	117.105	72.87	100.605	137.651	138.456	106.052	183.58	183.07	44.65	90.57	136.86	58.66	123.23	263.04	343.9	436.6	89.71	144.85	136.92	85.11	53.09	106.78
hsa-miR-191-5p	MIMAT0000440	0.592713	0.762879	0.192686	1.14289	124.434	60.1929	51.855	142.215	114.271	146.438	185.33	131.58	80.66	127.52	149.61	53.69	115.36	247.31	382	271.4	175.8	227.93	150.61	106.13	51.05	49.36
hsa-miR-30e-3p	MIMAT0000693	0.595922	0.765774	0.0544933	1.03849	21.6981	2.71903	2.44	22.5334	3.51689	4.585	23.47	23.84	15.88	22.81	21.43	20.32	23.6	23.59	21.18	17.31	22.96	20.62	27.26	20.76	24.66	27.44
hsa-miR-499a-3p	MIMAT0004772	0.601434	0.771614	0.0578819	1.04094	22.587	2.9748	2.2775	23.5117	4.01503	6.4575	23.47	25.74	27.37	22.81	21.43	21.87	17.46	21.95	21.18	17.31	22.96	20.62	27.26	28.37	24.66	28.21
hsa-miR-214-3p	MIMAT0000271	0.604163	0.773872	0.0566901	1.04008	22.1942	3.16305	1.995	23.0836	3.75757	6.23	23.47	28.6	23.04	22.81	21.43	20.32	17.46	21.95	21.18	17.31	22.96	22.37	27.26	20.76	27.57	27.44
hsa-miR-603	MIMAT0003271	0.60638	0.775467	-0.110671	-1.07973	30.5749	8.33586	9.74	28.3171	6.39241	5.39	38.46	24.79	15.88	38.14	40.8	30.82	35.4	29.71	24.5	33.04	29.9	25.56	27.26	20.76	41.86	28.21
hsa-miR-21-5p	MIMAT0000076	0.610278	0.778103	0.142795	1.10404	88.6371	28.086	32.6425	97.8591	62.0358	55.57	111.02	108.7	70.57	48.86	93.51	88.48	78.66	140.69	239.55	153.4	118.71	76.69	95.04	97.72	57.18	47.34
hsa-miR-506-5p	MIMAT0022701	0.610392	0.778103	0.0494524	1.03487	23.35	1.91448	1.69	24.1643	3.67353	4.0925	23.47	25.74	23.04	22.81	23.8	20.32	26.22	21.95	21.18	17.31	26.28	25.56	27.26	23.12	26.55	28.21
hsa-miR-566	MIMAT0003230	0.612943	0.78011	0.0615352	1.04358	30.4437	5.35581	5.0025	31.7703	4.53445	4.985	33.22	38.14	36.01	30.99	30.6	23.86	31.46	22.72	31.76	25.96	31.72	29.82	33.02	38.88	37.78	27.44
hsa-miR-423-5p	MIMAT0004748	0.614837	0.781274	0.137526	1.10002	53.3376	13.8949	22.67	58.6723	40.8482	37.8875	65.56	64.84	43.21	39.33	59.51	39.77	49.82	76.9	137.01	126.26	56.18	61.77	41.08	36.78	35.74	43.32
hsa-miR-564	MIMAT0003228	0.617844	0.783847	0.053694	1.03792	22.5005	2.76219	1.7475	23.3537	2.68782	4.085	23.47	22.88	27.37	22.81	21.43	23.86	17.46	21.95	21.18	21.24	22.96	22.37	27.26	20.76	24.66	27.44
hsa-miR-190a-5p	MIMAT0000458	0.618952	0.784006	0.0577607	1.04085	25.117	4.48567	5.0775	26.143	3.22644	4.225	24.48	31.46	24.48	22.81	28.9	29.83	17.46	24.47	23.59	30.68	22.96	25.56	31.41	24.17	24.66	27.44
hsa-miR-340-5p	MIMAT0004692	0.622008	0.785247	0.1071	1.07706	37.6236	11.6458	14.0225	40.5229	18.5663	21.5325	57.7	36.23	25.93	34.56	42.5	22.87	45.88	48.06	81.66	55.46	49.84	38.34	37.85	30.47	26.55	27.44
hsa-miR-320a	MIMAT0000510	0.622027	0.785247	0.0542814	1.03834	22.0551	2.52741	2.1525	22.9008	4.38371	4.585	23.47	21.76	25.93	22.81	23.8	20.32	17.46	21.95	21.18	17.31	22.96	20.62	27.26	20.76	24.66	31.23
hsa-miR-450a-2-3p	MIMAT0031074	0.622884	0.785247	0.0581152	1.0411	22.2814	4.63853	4.905	23.1972	3.026	4.235	25.35	30.51	15.88	22.81	21.43	22.87	17.46	25.34	21.18	21.24	22.96	20.62	27.26	20.76	24.66	28.21
hsa-miR-25-3p	MIMAT0000081	0.624549	0.786104	-0.196749	-1.14611	116.988	152.898	48.6975	102.074	91.8504	104.917	111.89	78.18	64.81	71.5	90.11	521.94	111.43	165.16	290.36	162.84	80.65	235.38	82.15	93.52	62.28	27.44
hsa-miR-582-5p	MIMAT0003247	0.628342	0.789633	0.0583996	1.04131	23.6266	5.42464	4.4	24.6026	3.77457	5.195	25.35	22.88	15.88	22.81	21.43	28.83	34.08	21.95	21.18	22.42	22.96	20.62	27.26	25.22	31.65	27.44
hsa-miR-99b-5p	MIMAT0000689	0.630087	0.790581	0.0691645	1.04911	26.3119	7.34851	8.755	27.6041	5.55212	5.1275	29.72	32.42	15.88	22.81	21.43	30.82	39.33	25.34	30.85	23.6	39.87	22.37	27.38	24.17	28.59	27.44
hsa-miR-23c	MIMAT0018000	0.632538	0.791588	-0.0632332	-1.0448	25.2434	5.82944	4.5675	24.1609	3.77548	4.8525	23.6	27.65	37.45	22.81	28.9	24.85	17.46	23.59	21.18	17.31	22.96	27.69	27.26	26.27	24.66	28.21
hsa-miR-1254	MIMAT0005905	0.632874	0.791588	0.0498661	1.03517	21.7679	2.44909	1.8225	22.5334	3.51689	4.585	23.47	21.76	25.93	22.81	21.43	20.32	17.46	21.95	21.18	17.31	22.96	20.62	27.26	20.76	24.66	27.44
hsa-miR-122-5p	MIMAT0000421	0.639975	0.798643	0.0609792	1.04317	25.2053	3.06658	3.3575	26.2935	6.01806	6.0075	23.47	21.76	25.93	30.99	28.05	22.87	23.6	26.22	21.18	17.31	27.19	34.08	27.26	28.37	24.66	35.26
hsa-miR-665	MIMAT0004952	0.640516	0.798643	0.058648	1.04149	23.6236	5.32506	4.975	24.6037	3.82111	3.515	25.35	21.76	15.88	22.81	22.1	31.81	31.46	21.95	21.18	17.31	26.28	28.76	27.26	26.27	24.66	27.44
hsa-miR-361-3p	MIMAT0004682	0.643941	0.801662	0.0502895	1.03547	22.0563	3.21841	1.8225	22.8387	3.42153	4.27	23.47	21.76	28.81	22.81	21.43	20.32	17.46	21.95	21.18	17.31	22.96	20.62	27.26	23.12	24.66	27.44
hsa-miR-490-3p	MIMAT0002806	0.645439	0.802275	0.0562763	1.03978	22.3046	5.59074	3.0425	23.1918	2.85601	4.235	23.47	23.84	15.88	34.56	23.8	21.87	17.46	21.95	21.18	21.24	23.56	20.62	27.26	20.76	24.66	27.44
hsa-miR-4707-5p	MIMAT0019807	0.654185	0.808576	-0.0490223	-1.03456	23.5508	3.92181	2.3475	22.764	3.41679	4.235	23.47	21.76	28.81	22.81	22.95	29.83	17.46	23.59	21.18	17.31	22.96	22.37	27.26	20.76	24.66	27.44
hsa-miR-125a-3p	MIMAT0004602	0.654482	0.808576	-0.0584203	-1.04132	25.5372	6.68511	9.8775	24.5238	2.83758	3.3925	31.47	21.76	27.37	36.94	21.43	31.81	17.46	21.95	21.18	22.42	22.96	25.56	28.19	23.12	24.66	29.21
hsa-miR-525-5p	MIMAT0002838	0.654532	0.808576	0.0579394	1.04098	22.3865	5.47806	4.03	23.3039	3.4433	2.84	27.1	21.76	15.88	33.37	21.43	22.87	17.46	23.59	21.18	17.31	22.96	23.43	28.19	23.12	24.66	27.44
hsa-miR-941	MIMAT0004984	0.654561	0.808576	0.0457478	1.03222	22.0535	2.35228	1.1325	22.764	3.41679	4.235	23.47	21.76	25.93	22.81	22.1	21.87	17.46	21.95	21.18	17.31	22.96	22.37	27.26	20.76	24.66	27.44
hsa-miR-137	MIMAT0000429	0.656395	0.809588	-0.0453506	-1.03193	23.253	2.44819	2.3375	22.5334	3.51689	4.585	23.47	27.65	23.04	22.81	21.43	20.32	26.22	21.95	21.18	17.31	22.96	20.62	27.26	20.76	24.66	27.44
hsa-miR-26b-5p	MIMAT0000083	0.658706	0.811185	0.0927954	1.06643	37.0476	10.7866	16.485	39.5088	20.6463	23.1525	51.58	41.95	30.25	28.6	34	23.86	44.57	52.43	81.66	66.08	48.93	25.56	31.41	28.37	30.63	32.23
hsa-miR-519d-3p	MIMAT0002853	0.663297	0.815579	-0.0584303	-1.04133	24.1474	5.57486	4.7525	23.189	3.43098	4.255	23.47	21.76	25.93	35.75	22.1	28.83	17.46	21.95	23.59	17.31	23.56	20.62	27.26	22.07	25.53	27.44
hsa-miR-548e-5p	MIMAT0026736	0.666066	0.817724	-0.0561922	-1.03972	27.5909	3.47986	5.785	26.5369	4.48873	4.5425	30.6	27.65	24.48	22.81	32.3	29.83	30.15	24.47	25.41	17.31	28.09	27.69	29.8	25.22	31.65	30.22
hsa-miR-15a-5p	MIMAT0000068	0.667351	0.818043	0.137391	1.09991	51.6189	25.4954	41.7425	56.7764	40.6086	47.655	85.67	73.42	27.37	34.56	62.06	34.8	41.95	93.51	140.64	109.74	64.34	38.34	75.71	45.18	26.55	31.23
hsa-miR-377-3p	MIMAT0000730	0.67029	0.820231	-0.0535956	-1.03785	24.146	5.80643	4.8475	23.2655	3.63114	5.7125	25.35	21.76	25.93	22.81	27.2	20.32	17.46	36.7	21.18	17.31	22.96	26.63	27.26	20.76	24.66	27.44
hsa-miR-608	MIMAT0003276	0.671191	0.820231	0.0552804	1.03906	24.1607	6.24617	7.0875	25.1044	4.9448	6.6075	35.84	21.76	31.69	22.81	21.43	20.32	17.46	27.09	21.78	21.24	22.96	34.08	27.26	20.76	24.66	31.23
hsa-miR-26a-5p	MIMAT0000082	0.673903	0.822286	0.126618	1.09173	35.3577	18.0706	30.6875	38.6011	35.6001	28.2375	65.56	57.21	30.25	22.81	42.5	23.86	17.46	53.31	127.94	54.28	57.09	20.62	31.41	28.37	24.66	27.44
hsa-miR-1299	MIMAT0005887	0.675014	0.822383	0.055495	1.03922	24.7328	4.33662	4.6	25.7027	6.55638	6.5625	23.6	21.76	23.04	32.18	21.43	24.85	31.46	21.95	33.57	17.31	22.96	37.28	27.26	20.76	24.66	27.44
hsa-miR-513a-3p	MIMAT0004777	0.677965	0.824719	-0.0408636	-1.02873	24.728	3.35288	2.8075	24.0374	3.15539	6.08	23.47	27.65	24.48	22.81	21.43	31.81	24.91	22.72	21.18	21.24	22.96	20.62	27.26	28.37	24.66	27.44
hsa-miR-873-3p	MIMAT0022717	0.682044	0.828419	-0.05184	-1.03659	81.3645	10.608	14.5375	78.4928	13.67	14.6025	87.42	100.11	79.22	82.23	71.41	91.46	74.72	69.04	85.29	62.54	95.15	76.69	83.76	78.81	95.98	58.43
hsa-miR-181a-3p	MIMAT0000270	0.686709	0.832818	-0.0426963	-1.03004	24.2489	2.898	4.08	23.5418	2.75029	4.19	23.47	26.7	27.37	22.81	22.95	20.32	28.84	22.72	24.5	21.24	22.96	20.62	27.26	20.76	24.66	27.44
hsa-miR-520g-3p	MIMAT0002858	0.688864	0.834163	0.0612746	1.04339	23.4875	4.18078	2.76	24.5066	5.21158	6.23	23.47	22.88	24.48	32.18	22.1	25.85	17.46	21.95	21.18	17.31	27.19	34.08	27.26	20.76	24.66	27.44
hsa-miR-548aa+hsa-miR-548t-3p	MIMAT0018447	0.691785	0.836431	0.0781853	1.05569	26.5475	7.73384	10.84	28.0259	9.66246	11.7225	32.34	21.93	15.88	22.81	38.25	24.85	27.53	36.7	21.18	38.94	22.96	20.62	27.26	23.12	32.67	47.34
hsa-miR-448	MIMAT0001532	0.693256	0.836941	0.0409541	1.02879	22.854	3.88762	3.045	23.5121	2.5772	3.2375	23.47	21.76	27.37	29.79	22.95	20.32	17.46	21.95	21.18	22.42	22.96	22.37	27.26	20.76	24.66	27.44
hsa-miR-29b-3p	MIMAT0000100	0.696097	0.839102	0.105471	1.07585	51.1705	18.2732	28.4125	55.0516	39.8721	35.755	80.42	64.84	33.13	42.9	57.81	39.77	36.71	75.15	151.53	82.6	55.28	33.02	68.46	34.68	36.76	42.31
hsa-miR-378c	MIMAT0016847	0.70167	0.841009	0.0389239	1.02735	21.9336	2.0947	1.3425	22.5334	3.51689	4.585	23.47	21.76	24.48	22.81	21.43	22.87	17.46	21.95	21.18	17.31	22.96	20.62	27.26	20.76	24.66	27.44
hsa-miR-221-3p	MIMAT0000278	0.703808	0.841009	0.104203	1.0749	31.7733	15.4852	25.0025	34.1532	18.3449	13.0375	46.33	52.44	15.88	22.81	39.1	22.87	23.6	55.93	78.03	37.76	45.31	36.21	27.26	20.76	24.66	27.44
hsa-miR-144-3p	MIMAT0000436	0.703922	0.841009	0.142185	1.10358	78.7812	45.2211	28.38	86.941	120.295	75.76	83.05	99.16	34.57	63.16	64.61	187.9	90.45	75.15	86.2	47.2	60.71	50.06	37.85	148.16	117.42	400.92
hsa-miR-504-3p	MIMAT0026612	0.703971	0.841009	0.0401194	1.0282	21.9154	2.81405	1.8225	22.5334	3.51689	4.585	23.47	21.76	27.37	22.81	21.43	20.32	17.46	21.95	21.18	17.31	22.96	20.62	27.26	20.76	24.66	27.44
hsa-miR-92a-3p	MIMAT0000092	0.704551	0.841009	-0.0650241	-1.0461	29.2182	8.09361	9.1875	27.9305	10.3122	8.79	29.72	33.37	24.48	22.81	21.43	46.73	28.84	33.21	48.09	42.48	22.96	20.62	27.26	20.76	24.66	27.44
hsa-miR-626	MIMAT0003295	0.70578	0.841009	-0.0500917	-1.03533	29.0045	7.70411	10.0025	28.0147	4.64228	7.18	28.85	36.23	44.65	22.81	22.95	23.86	32.77	26.22	23.59	21.24	25.37	31.95	27.26	32.57	33.69	31.23
hsa-miR-10a-5p	MIMAT0000253	0.706001	0.841009	0.0401194	1.0282	21.9154	2.81405	1.8225	22.5334	3.51689	4.585	23.47	21.76	27.37	22.81	21.43	20.32	17.46	21.95	21.18	17.31	22.96	20.62	27.26	20.76	24.66	27.44
hsa-miR-378b	MIMAT0014999	0.706498	0.841009	0.037849	1.02658	23.3483	3.23507	2.48	23.9689	2.69715	4.4075	23.47	21.76	30.25	22.81	21.43	20.32	26.22	21.95	21.18	22.42	22.96	20.62	27.26	26.27	24.66	27.44
hsa-miR-499b-3p	MIMAT0019898	0.707502	0.841009	0.0452708	1.03188	22.2506	4.82012	4.4125	22.9599	3.51794	4.615	23.6	22.88	15.88	28.6	21.43	29.83	17.46	21.95	24.5	17.31	22.96	20.62	27.38	20.76	24.66	27.44
hsa-miR-656-3p	MIMAT0003332	0.708218	0.841009	-0.041396	-1.02911	24.3317	3.54781	2.7175	23.6434	3.40711	3.0425	23.6	31.46	24.48	22.81	22.1	20.32	23.6	27.96	25.41	17.31	23.56	24.5	27.38	20.76	24.66	27.44
hsa-miR-24-3p	MIMAT0000080	0.717346	0.849929	0.0816273	1.05821	33.2116	11.2902	10.065	35.1448	19.1946	9.815	40.21	31.46	27.37	27.41	36.55	28.83	24.91	59.42	79.85	54.28	29.9	30.89	27.26	31.52	24.66	27.44
hsa-miR-23a-3p	MIMAT0000078	0.71786	0.849929	0.133828	1.0972	482.631	257.337	216.185	529.544	454.724	526.753	601.43	431.92	311.1	455.24	667.31	231.64	486.36	1064.38	1544.35	981.77	677.82	807.33	586.34	367.78	178.68	193.41
hsa-miR-1322	MIMAT0005953	0.719792	0.850954	0.037186	1.02611	22.2578	3.36019	2.07	22.839	3.46368	4.585	23.47	27.65	15.88	22.81	21.43	21.87	24.91	21.95	23.59	17.31	22.96	20.62	27.26	20.76	24.66	27.44
hsa-miR-548ai+hsa-miR-570-5p	MIMAT0018989	0.722856	0.853312	-0.0414525	-1.02915	23.3683	4.68489	3.4275	22.7064	3.43937	4.27	23.47	33.37	25.93	22.81	24.65	20.32	17.46	21.95	21.18	17.31	22.96	20.62	27.26	22.07	24.66	27.44
hsa-miR-491-3p	MIMAT0004765	0.724915	0.854479	0.0559041	1.03951	29.3515	5.5051	9.9475	30.5111	8.31847	10.785	30.6	37.19	24.48	22.81	34.85	23.86	34.08	30.59	28.13	38.94	36.25	26.63	45.91	20.76	24.66	30.22
hsa-miR-29a-3p	MIMAT0000086	0.736942	0.867374	0.0380751	1.02674	33.8934	5.82182	6.945	34.7998	5.79746	10.125	34.09	30.51	43.21	33.37	41.65	35.79	26.22	29.71	31.76	36.58	40.78	40.47	29.8	28.37	30.63	43.32
hsa-miR-1827	MIMAT0006767	0.739209	0.868761	0.0517214	1.0365	27.2343	6.12836	6.9425	28.2283	7.9664	12.3625	32.34	34.32	15.88	22.81	32.3	30.82	28.84	26.22	21.18	23.6	22.96	20.62	33.02	40.98	36.76	34.25
hsa-miR-514b-5p	MIMAT0015087	0.741227	0.869851	0.0453226	1.03191	26.5658	7.16544	8.54	27.4137	2.91429	3.875	31.47	23.84	15.88	22.81	26.35	38.77	34.08	26.22	22.68	27.14	25.37	29.82	27.26	26.27	31.65	30.22
hsa-miR-185-5p	MIMAT0000455	0.750367	0.878153	0.0878744	1.0628	43.0539	19.4826	33.2925	45.7578	19.594	15.94	64.69	62.93	25.93	22.81	39.1	73.57	31.46	54.18	93.46	51.92	50.75	33.02	34.63	43.08	44.93	35.26
hsa-miR-4454+hsa-miR-7975	MIMAT0018976	0.752251	0.878153	0.0754586	1.0537	41.6909	13.6594	21.6225	43.9295	18.4806	32.9175	57.7	60.07	37.45	22.81	40.8	32.81	39.33	58.55	75.31	66.08	44.4	28.76	28.99	45.18	27.57	60.44
hsa-miR-548j-5p	MIMAT0005875	0.752479	0.878153	0.0348541	1.02445	21.9955	3.19895	1.3425	22.5334	3.51689	4.585	23.47	21.76	15.88	22.81	21.43	22.87	27.53	21.95	21.18	17.31	22.96	20.62	27.26	20.76	24.66	27.44
hsa-miR-22-3p	MIMAT0000077	0.75354	0.878153	0.0835923	1.05965	51.3046	16.653	18.8675	54.3651	28.5457	24.095	69.93	49.58	47.53	22.81	56.96	75.56	45.88	64.67	103.44	103.84	54.37	45.8	56.38	46.23	38.8	28.21
hsa-miR-3144-5p	MIMAT0015014	0.753803	0.878153	0.0392268	1.02756	25.1875	6.03729	4.76	25.8818	2.98535	2.165	23.6	21.76	25.93	39.33	21.43	20.32	26.22	27.09	26.31	22.42	29.9	27.69	27.26	20.76	26.55	27.44
hsa-miR-497-5p	MIMAT0002820	0.755956	0.879377	-0.03372	-1.02365	23.3788	4.07758	5.135	22.8387	3.42153	4.27	23.47	21.76	30.25	22.81	26.35	20.32	17.46	27.09	21.18	17.31	22.96	20.62	27.26	23.12	24.66	27.44
hsa-miR-142-3p	MIMAT0000434	0.760171	0.88208	-0.122876	-1.0889	456.499	272.114	476.707	419.228	468.666	645.353	905.65	766.59	220.36	327.73	470.1	220.71	447.03	810.96	1458.15	947.55	828.25	180	489.69	269	157.24	223.63
hsa-miR-188-5p	MIMAT0000457	0.76049	0.88208	0.0309439	1.02168	78.3952	12.6603	21.63	80.0948	10.0251	12.92	66.44	69.6	93.62	89.38	76.51	62.63	95.7	80.4	72.59	67.26	78.84	93.73	79.74	95.62	83.72	73.54
hsa-miR-1286	MIMAT0005877	0.76365	0.88446	0.0379505	1.02665	34.5391	7.05848	8.71	35.4597	3.61289	4.7675	36.72	25.74	38.89	30.99	39.1	47.72	34.08	27.96	39.02	29.5	39.87	31.95	33.83	37.83	35.74	37.27
hsa-miR-933	MIMAT0004976	0.768849	0.889191	0.0320245	1.02245	22.7749	2.60288	1.3575	23.2862	4.07295	6.5525	23.47	21.76	23.04	22.81	26.35	24.85	17.46	23.59	21.18	17.31	22.96	22.37	28.19	20.76	28.59	27.44
hsa-miR-432-5p	MIMAT0002814	0.770266	0.88954	0.0343133	1.02407	23.9095	5.82401	4.39	24.485	2.71626	4.655	23.47	27.65	15.88	22.81	23.8	20.32	26.22	35.83	21.18	27.14	22.96	25.56	27.26	20.76	24.66	27.44
hsa-miR-1307-5p	MIMAT0022727	0.774446	0.892694	0.0368392	1.02586	29.0306	5.2135	7.1925	29.7814	3.7562	5.9625	35.84	23.84	36.01	30.99	28.9	31.81	26.22	21.95	25.41	35.4	34.43	26.63	29.8	27.32	32.67	28.21
hsa-miR-378d	MIMAT0018926	0.775234	0.892694	0.0352802	1.02476	24.4594	5.68255	5.565	25.0649	3.0927	4.99	27.1	22.88	15.88	22.81	21.43	30.82	34.08	25.34	21.18	23.6	22.96	28.76	27.26	22.07	28.59	27.44
hsa-miR-769-3p	MIMAT0003887	0.77871	0.895155	0.0286511	1.02006	22.2599	3.13101	1.2975	22.7064	3.43937	4.27	23.47	21.76	28.81	22.81	21.43	21.87	17.46	21.95	21.18	17.31	22.96	20.62	27.26	22.07	24.66	27.44
hsa-miR-28-5p	MIMAT0000085	0.780711	0.895155	0.0432889	1.03046	38.2349	7.86051	9.965	39.3995	11.5056	15.3625	30.6	36.23	25.93	48.86	42.5	37.78	44.57	45.44	52.63	38.94	47.12	34.08	60.41	33.63	31.65	27.44
hsa-miR-100-5p	MIMAT0000098	0.782819	0.895155	-0.0324491	-1.02275	24.9737	5.29348	4.98	24.4182	2.47464	4.8675	27.1	26.7	27.37	22.81	34.85	20.32	17.46	27.09	21.78	22.42	22.96	22.37	27.26	27.32	24.66	27.44
hsa-miR-361-5p	MIMAT0000703	0.784752	0.895155	0.0523514	1.03695	28.8456	7.37019	6.0175	29.9116	12.718	8.2175	30.6	25.74	30.25	22.81	32.3	20.32	30.15	44.57	48.09	55.46	23.56	26.63	27.26	20.76	24.66	27.44
hsa-miR-374b-5p	MIMAT0004955	0.784879	0.895155	-0.0350761	-1.02461	26.446	5.69017	6.68	25.8108	2.78018	3.04	36.72	33.37	27.37	22.81	22.1	20.32	24.91	27.96	24.5	28.32	25.37	20.62	27.26	29.42	24.66	27.44
hsa-miR-197-3p	MIMAT0000227	0.785177	0.895155	-0.0322935	-1.02264	27.8731	4.72127	6.535	27.2562	4.85419	3.27	31.47	31.46	25.93	22.81	28.9	20.32	32.77	32.33	37.2	24.78	30.81	20.62	27.26	25.22	27.57	27.44
hsa-miR-222-3p	MIMAT0000279	0.78607	0.895155	0.0640095	1.04537	46.0469	16.2483	30.7675	48.1359	22.2473	13.725	66.44	63.88	28.81	28.6	51	66.61	35.4	48.06	100.72	60.18	44.4	44.73	27.26	36.78	43.9	54.4
hsa-miR-302b-3p	MIMAT0000715	0.786345	0.895155	-0.0334123	-1.02343	29.8457	3.90996	3.6875	29.1624	4.02702	5.7125	24.48	29.56	31.69	27.41	31.45	37.78	30.15	27.96	24.5	25.96	27.19	28.76	27.26	32.57	32.67	36.26
hsa-miR-208a-3p	MIMAT0000241	0.787692	0.895411	0.0293972	1.02059	22.0789	3.00649	2.025	22.5334	3.51689	4.585	23.47	21.93	15.88	22.81	21.43	25.85	24.91	21.95	21.18	17.31	22.96	20.62	27.26	20.76	24.66	27.44
hsa-miR-1203	MIMAT0005866	0.790296	0.897093	0.0325637	1.02283	22.9363	3.73958	3.58	23.4599	3.33153	3.215	23.47	21.76	15.88	22.81	27.2	27.84	24.91	21.95	21.18	17.31	22.96	23.43	27.26	25.22	24.66	27.44
hsa-miR-1910-5p	MIMAT0007884	0.79642	0.900809	0.0446904	1.03146	23.1705	12.3089	2.5375	23.8994	4.8947	6.23	23.47	21.76	15.88	22.81	21.43	54.68	17.46	21.95	21.18	17.31	22.96	33.02	27.26	20.76	24.66	27.44
hsa-miR-148b-3p	MIMAT0000759	0.797351	0.900809	-0.0712929	-1.05066	48.5355	23.457	29.8	46.1953	23.5188	23.565	74.3	47.67	40.33	38.14	68.01	21.87	40.64	93.51	98	53.1	53.46	60.71	53.96	33.63	24.66	27.44
hsa-miR-1269a	MIMAT0005923	0.79738	0.900809	-0.0446349	-1.03142	29.1241	8.37314	10.015	28.2368	7.39522	10.2675	43.71	37.19	31.69	22.81	24.65	30.82	17.46	33.21	22.68	17.31	38.97	36.21	27.26	35.73	26.55	28.21
hsa-miR-19a-3p	MIMAT0000073	0.798085	0.900809	0.0636171	1.04508	32.9574	12.7748	17.2925	34.4432	17.4336	11.68	43.71	41	15.88	22.81	39.95	39.77	24.91	54.18	78.03	38.94	27.19	39.41	30.61	28.37	25.53	27.44
hsa-miR-4707-3p	MIMAT0019808	0.800816	0.902614	-0.0244651	-1.0171	22.9188	2.58539	1.9225	22.5334	3.51689	4.585	23.6	21.76	28.81	22.81	21.43	20.32	23.6	21.95	21.18	17.31	22.96	20.62	27.26	20.76	24.66	27.44
hsa-miR-1236-3p	MIMAT0005591	0.803726	0.904617	-0.0291065	-1.02038	32.4651	4.9015	4.81	31.8167	3.79485	3.1325	23.47	36.23	33.13	36.94	34	32.81	38.02	27.96	27.22	38.94	31.72	30.89	34.63	32.57	32.67	27.44
hsa-miR-548g-3p	MIMAT0005912	0.808469	0.908674	-0.0304257	-1.02131	25.3321	3.94825	4.715	24.8035	5.3849	6.5525	23.47	21.76	25.93	22.81	31.45	25.85	31.46	21.95	31.76	17.31	22.96	22.37	27.26	20.76	32.67	27.44
hsa-miR-103a-3p	MIMAT0000101	0.811325	0.909848	0.0270348	1.01892	24.8223	5.41338	3.725	25.2918	2.75327	4.48	23.47	25.74	25.93	22.81	22.1	21.87	38.02	21.95	21.78	22.42	22.96	25.56	27.26	29.42	26.55	27.44
hsa-miR-629-5p	MIMAT0004810	0.811794	0.909848	0.0261467	1.01829	30.4278	5.32999	4.385	30.9842	2.68965	4.8675	30.6	25.74	27.37	41.71	35.7	28.83	27.53	28.84	33.57	28.32	29	34.08	28.19	34.68	29.61	31.23
hsa-miR-30b-5p	MIMAT0000420	0.817252	0.913075	0.0385476	1.02708	28.0935	7.74559	11.1	28.8542	8.2881	4.47	41.09	34.32	28.81	22.81	28.05	23.86	17.46	35.83	48.09	29.5	33.53	24.5	27.26	20.76	26.55	27.44
hsa-miR-584-5p	MIMAT0003249	0.817758	0.913075	0.03274	1.02295	27.8791	7.29439	7.055	28.519	4.87501	7.5475	23.6	24.79	40.33	36.94	29.75	28.83	17.46	27.96	33.57	34.22	22.96	22.37	27.26	34.68	28.59	27.44
hsa-miR-302e	MIMAT0005931	0.818106	0.913075	0.0299712	1.02099	23.1935	3.97383	4.3375	23.6804	5.42621	7.5075	25.35	21.93	15.88	28.6	26.35	21.87	26.22	21.95	21.18	17.31	22.96	20.62	30.61	20.76	32.67	27.44
hsa-miR-605-5p	MIMAT0003273	0.820142	0.914069	0.0265581	1.01858	22.8411	4.56399	2.365	23.2655	3.63114	5.7125	23.47	21.76	33.13	22.81	24.65	20.32	17.46	21.95	21.18	17.31	22.96	26.63	27.26	20.76	24.66	27.44
hsa-miR-542-5p	MIMAT0003340	0.824064	0.917159	-0.0238975	-1.0167	25.293	4.85466	6.3325	24.8774	2.42189	3.825	23.47	26.7	24.48	30.99	28.9	31.81	17.46	21.95	21.18	23.6	28.09	24.5	27.26	23.12	24.66	27.44
hsa-miR-378h	MIMAT0018984	0.831305	0.923226	0.0300856	1.02107	24.9152	6.73179	8.8925	25.4403	5.23229	4.655	23.47	33.37	15.88	22.81	22.1	35.79	30.15	21.95	21.18	27.14	22.96	25.56	27.26	20.76	24.66	37.27
hsa-miR-518c-3p	MIMAT0002848	0.831829	0.923226	0.0227323	1.01588	22.3514	3.08806	2.3225	22.7064	3.43937	4.27	23.47	21.76	24.48	22.81	28.05	20.32	17.46	21.95	21.18	17.31	22.96	20.62	27.26	22.07	24.66	27.44
hsa-miR-1268b	MIMAT0018925	0.833403	0.923689	0.024953	1.01745	25.4742	4.26818	6.84	25.9187	4.43562	5.44	25.35	32.42	27.37	28.6	21.43	20.32	28.84	21.95	21.18	29.5	22.96	20.62	27.26	27.32	33.69	27.44
hsa-miR-433-5p	MIMAT0026554	0.835815	0.92378	0.0221036	1.01544	23.6647	3.99413	2.1625	24.03	2.71575	4.6775	24.48	25.74	31.69	22.81	22.1	22.87	17.46	24.47	21.18	22.42	22.96	26.63	27.26	20.76	24.66	27.44
hsa-miR-181a-5p	MIMAT0000256	0.835963	0.92378	-0.0445824	-1.03138	34.8666	10.1842	11.315	33.8056	13.0187	20.8575	52.45	30.51	30.25	34.56	39.95	20.32	34.08	47.19	56.26	46.02	40.78	20.62	45.91	25.22	24.66	27.44
hsa-miR-199a-3p+hsa-miR-199b-3p	MIMAT0000232	0.838513	0.92378	0.0949778	1.06805	258.865	145.63	180.83	276.48	250.761	342.517	455.45	252.67	155.55	231.2	372.34	89.48	283.16	516.46	732.25	427.16	460.34	667.81	365.65	201.75	73.51	65.48
hsa-miR-888-5p	MIMAT0004916	0.838616	0.92378	0.0313647	1.02198	26.6393	4.50695	4.685	27.2248	6.39111	6.1975	23.47	24.79	28.81	35.75	21.43	25.85	30.15	25.34	21.18	25.96	22.96	23.43	27.26	38.88	26.55	36.26
hsa-miR-337-5p	MIMAT0004695	0.839274	0.92378	-0.031699	-1.02222	27.7509	7.84445	6.655	27.1478	9.75711	5.8425	24.48	32.42	27.37	22.81	25.5	20.32	30.15	45.44	27.22	50.74	22.96	20.62	27.26	20.76	25.53	31.23
hsa-miR-891a-5p	MIMAT0004902	0.84217	0.924441	-0.0221816	-1.01549	26.1242	3.06273	5.885	25.7256	3.92928	3.0725	27.97	22.88	28.81	22.81	22.95	25.85	30.15	28.84	21.18	33.04	25.37	20.62	27.38	27.32	25.53	27.44
hsa-miR-382-5p	MIMAT0000737	0.84222	0.924441	-0.038271	-1.02688	29.8841	14.163	7.1975	29.1018	8.56393	6.9475	27.97	33.37	15.88	22.81	28.9	28.83	35.4	63.79	26.31	48.38	22.96	31.95	33.83	20.76	28.59	27.44
hsa-miR-106a-5p+hsa-miR-17-5p	MIMAT0000103	0.84335	0.924441	-0.061443	-1.04351	47.2682	18.6877	25.4375	45.2973	38.5428	31.665	64.69	56.25	24.48	27.41	59.51	58.66	38.02	76.9	141.55	66.08	59.81	34.08	41.88	30.47	26.55	27.44
hsa-let-7c-5p	MIMAT0000064	0.848634	0.927047	0.0280985	1.01967	26.0719	7.57844	6.53	26.5847	4.55087	5.56	30.6	39.09	15.88	27.41	32.3	26.84	17.46	27.09	23.59	31.86	28.09	20.62	27.26	23.12	26.55	34.25
hsa-miR-548j-3p	MIMAT0026737	0.849008	0.927047	-0.0205438	-1.01434	24.1164	1.84222	2.2925	23.7754	4.41657	6.56	23.6	24.79	27.37	22.81	23.8	22.87	26.22	21.95	21.18	17.31	22.96	28.76	27.26	20.76	24.66	30.22
hsa-miR-15b-5p	MIMAT0000417	0.849212	0.927047	-0.0744627	-1.05297	75.6428	38.9744	53.4675	71.8377	72.8181	93.765	145.99	106.79	57.61	27.41	77.36	57.66	78.66	124.09	223.21	177	116.9	40.47	83.76	54.64	26.55	31.23
hsa-miR-767-5p	MIMAT0003882	0.854706	0.931246	0.0231965	1.01621	23.7202	5.17028	2.695	24.1047	3.7946	4.64	24.48	22.88	15.88	27.41	21.43	23.86	34.08	23.59	21.78	17.31	22.96	26.63	27.26	23.12	28.59	27.44
hsa-miR-487a-3p	MIMAT0002178	0.855392	0.931246	0.0170118	1.01186	23.8954	2.9781	1.1925	24.1788	2.5601	4.0625	23.47	22.88	24.48	30.99	21.43	21.87	23.6	23.59	21.78	23.6	22.96	20.62	27.26	24.17	26.55	27.44
hsa-miR-3916	MIMAT0018190	0.857235	0.931451	0.0214604	1.01499	22.9041	3.74295	2.0425	23.2474	4.71626	6.58	23.47	21.76	23.04	22.81	21.43	30.82	17.46	24.47	21.18	17.31	22.96	20.62	27.26	20.76	31.65	27.44
hsa-miR-3613-5p	MIMAT0017990	0.858442	0.931451	0.0274152	1.01918	23.3568	6.17528	8.015	23.8049	4.92431	6.7475	27.97	31.46	15.88	22.81	22.1	32.81	17.46	21.95	21.18	17.31	31.72	20.62	27.38	20.76	27.57	27.44
hsa-miR-579-5p	MIMAT0026616	0.860055	0.931451	0.0187095	1.01305	25.4164	4.00967	6.37	25.7481	3.23092	4.74	23.47	27.65	30.25	27.41	21.43	21.87	31.46	21.95	21.18	29.5	22.96	26.63	27.26	23.12	26.55	30.22
hsa-miR-147b	MIMAT0004928	0.86251	0.931451	0.018138	1.01265	22.9965	3.08687	4.0425	23.2875	3.55626	5.0275	26.23	25.74	23.04	22.81	21.43	26.84	17.46	21.95	21.78	17.31	22.96	20.62	27.26	26.27	24.66	27.44
hsa-miR-187-3p	MIMAT0000262	0.862887	0.931451	0.0228912	1.01599	25.725	4.73201	4.54	26.1364	5.97995	5.2025	29.72	26.7	24.48	22.81	22.95	20.32	35.4	26.22	28.13	17.31	26.28	20.62	27.26	33.63	25.53	35.26
hsa-miR-23b-3p	MIMAT0000418	0.863481	0.931451	0.0210154	1.01467	23.9245	3.98625	3.99	24.2756	3.4159	6.4925	26.23	27.65	15.88	22.81	25.5	27.84	26.22	21.95	28.13	21.24	22.96	20.62	28.19	20.76	26.55	27.44
hsa-miR-520h	MIMAT0002867	0.863796	0.931451	0.0258172	1.01806	22.6457	4.29862	3.3975	23.0546	4.25429	6.58	29.72	21.76	15.88	22.81	21.43	20.88	23.6	27.96	21.18	17.31	22.96	20.62	27.26	20.76	29.61	27.44
hsa-miR-181a-2-3p	MIMAT0004558	0.865517	0.931451	0.016855	1.01175	22.8777	2.24397	2.045	23.1465	3.51839	4.91	23.47	21.76	24.48	22.81	21.43	20.32	27.53	21.95	21.18	17.31	22.96	25.56	27.26	20.76	24.66	27.44
hsa-miR-625-5p	MIMAT0003294	0.866086	0.931451	0.0197516	1.01378	22.227	4.3244	1.68	22.5334	3.51689	4.585	23.47	21.76	15.88	22.81	22.95	20.32	31.46	21.95	21.18	17.31	22.96	20.62	27.26	20.76	24.66	27.44
hsa-miR-922	MIMAT0004972	0.875037	0.939811	0.0220014	1.01537	25.5791	5.4731	6.44	25.9722	5.02885	4.9875	31.47	29.56	15.88	22.81	32.3	23.86	28.84	24.47	26.31	17.31	30.81	31.95	27.38	20.76	29.61	27.44
hsa-miR-302d-3p	MIMAT0000718	0.880701	0.944623	-0.0164978	-1.0115	205.286	36.1149	23.7625	202.952	19.8736	23.4425	187.07	135.39	210.28	228.81	223.57	205.8	259.57	216.72	177.85	224.2	172.17	220.47	200.55	217.51	217.48	200.46
hsa-miR-1193	MIMAT0015049	0.882532	0.945316	-0.018988	-1.01325	23.2961	4.90067	5.5225	22.9915	3.54553	4.8025	31.47	21.93	15.88	28.6	21.43	20.88	26.22	23.59	21.18	17.31	25.37	20.62	27.26	22.07	24.66	27.44
hsa-miR-421	MIMAT0003339	0.886413	0.9482	-0.0185315	-1.01293	26.1726	6.23741	4.885	25.8385	3.79929	4.365	23.47	21.93	27.37	29.79	24.65	23.86	40.64	21.95	26.31	31.86	22.96	20.62	30.61	24.17	24.66	27.44
hsa-miR-337-3p	MIMAT0000754	0.894875	0.953226	0.016664	1.01162	26.0395	6.16188	4.55	26.342	3.06911	3.2625	26.23	30.51	15.88	27.41	28.9	20.32	28.84	35.83	32.67	25.96	24.47	23.43	27.26	23.12	27.57	27.44
hsa-miR-4536-3p	MIMAT0020959	0.89501	0.953226	0.0165875	1.01156	22.4468	5.13804	4.225	22.7064	3.43937	4.27	23.47	29.56	15.88	22.81	30.6	21.87	17.46	21.95	21.18	17.31	22.96	20.62	27.26	22.07	24.66	27.44
hsa-miR-1258	MIMAT0005909	0.895235	0.953226	0.014627	1.01019	28.1523	5.56139	4.165	28.4392	3.93954	7	26.23	31.46	28.81	22.81	28.9	39.77	28.84	21.95	26.31	25.96	32.62	34.08	27.26	25.22	24.66	33.24
hsa-let-7g-5p	MIMAT0000414	0.895889	0.953226	0.0444454	1.03129	79.1245	26.5078	41.665	81.6001	77.0999	89.3675	104.03	98.21	48.97	50.05	96.91	60.65	87.83	118.85	260.42	113.28	143.18	51.12	135.31	66.2	26.55	38.28
hsa-miR-513a-5p	MIMAT0002877	0.900136	0.955946	0.0142057	1.0099	27.1644	3.11706	3.095	27.4332	4.25397	4.43	27.1	21.76	28.81	28.6	32.3	25.85	28.84	25.34	22.68	33.04	29	20.62	27.26	31.52	27.57	30.22
hsa-miR-199a-5p	MIMAT0000231	0.900841	0.955946	-0.0310764	-1.02177	57.4569	22.9998	32.1025	56.2325	32.853	26.3225	72.56	86.77	59.05	33.37	46.75	35.79	58.99	97	132.48	83.78	58.9	57.51	57.99	35.73	39.82	32.23
hsa-miR-342-3p	MIMAT0000753	0.905674	0.959798	-0.0160108	-1.01116	30.0646	4.5665	6.2225	29.7328	8.06452	5.9825	26.23	35.28	30.25	22.81	32.3	32.81	27.53	35.83	47.18	31.86	22.96	20.62	31.41	33.63	29.61	27.44
hsa-miR-1244	MIMAT0005896	0.910795	0.963944	-0.0100276	-1.00697	22.9968	0.978381	1.5975	22.8375	3.42255	4.235	23.47	23.84	24.48	22.81	22.1	21.87	23.6	21.95	21.18	17.31	23.56	22.37	27.26	20.76	24.66	27.44
hsa-miR-148a-3p	MIMAT0000243	0.913861	0.965909	0.0351952	1.0247	49.6142	16.0228	28.4275	50.8395	45.1209	35.3925	66.44	60.07	36.01	29.79	71.41	37.78	48.5	65.54	107.07	153.4	48.03	53.25	32.22	42.03	28.59	27.44
hsa-miR-181b-2-3p	MIMAT0031893	0.917068	0.966967	-0.00902799	-1.00628	24.645	2.61261	1.4125	24.4912	2.1155	2.56	23.47	22.88	24.48	22.81	25.5	30.82	23.6	24.47	25.41	21.24	22.96	23.43	27.26	24.17	24.66	27.44
hsa-miR-4531	MIMAT0019070	0.9174	0.966967	-0.0129883	-1.00904	22.7372	5.50338	2.0125	22.5334	3.51689	4.585	23.47	21.76	15.88	22.81	23.8	20.88	35.4	21.95	21.18	17.31	22.96	20.62	27.26	20.76	24.66	27.44
hsa-miR-548al	MIMAT0019024	0.918498	0.966967	0.0172204	1.01201	30.1234	4.58879	6.565	30.4852	9.0659	12.0275	30.6	34.32	33.13	29.79	27.2	25.85	38.02	24.47	29.04	17.31	39.87	20.62	38.66	37.83	40.84	30.22
hsa-miR-212-3p	MIMAT0000269	0.920306	0.967119	0.0120424	1.00838	40.7801	6.5644	3.4775	41.1219	7.98494	11.0125	52.45	41.95	41.77	29.79	35.7	42.75	44.57	41.07	32.67	34.22	45.31	51.12	54.77	39.93	39.82	36.26
hsa-miR-3185	MIMAT0015065	0.921065	0.967119	0.0107363	1.00747	22.9457	4.37348	2.045	23.1171	2.85729	4.235	23.47	21.76	24.48	22.81	21.43	32.81	17.46	21.95	21.18	21.24	22.96	20.62	27.26	20.76	24.66	27.44
hsa-miR-606	MIMAT0003274	0.925821	0.967424	-0.0107866	-1.0075	22.7025	4.55129	2.41	22.5334	3.51689	4.585	23.47	23.84	33.13	22.81	21.43	20.32	17.46	21.95	21.18	17.31	22.96	20.62	27.26	20.76	24.66	27.44
hsa-miR-143-3p	MIMAT0000435	0.926508	0.967424	-0.0103171	-1.00718	23.6608	3.87372	5.04	23.4922	3.3709	3.77	27.1	26.7	24.48	22.81	21.43	21.87	17.46	29.71	21.18	17.31	25.37	22.37	27.26	24.17	24.66	27.44
hsa-miR-374a-5p	MIMAT0000727	0.926539	0.967424	-0.0306845	-1.0215	90.9129	37.8155	56.3025	88.9997	71.0519	116.79	151.23	119.18	50.41	72.7	101.16	56.67	86.52	142.44	216.86	193.52	155.86	48.99	103.9	60.95	46.97	41.3
hsa-miR-1296-3p	MIMAT0026637	0.926672	0.967424	0.0108294	1.00753	22.3649	3.32086	1.995	22.5334	3.51689	4.585	23.47	22.88	15.88	22.81	21.43	24.85	27.53	21.95	21.18	17.31	22.96	20.62	27.26	20.76	24.66	27.44
hsa-miR-3614-5p	MIMAT0017992	0.927418	0.967424	0.00865871	1.00602	24.1133	2.35745	3.635	24.2585	2.20697	1.8775	23.47	21.76	27.37	22.81	22.95	25.85	27.53	21.95	23.59	23.6	22.96	24.5	27.26	20.76	24.66	27.44
hsa-miR-224-5p	MIMAT0000281	0.929991	0.968842	0.0112955	1.00786	22.5364	5.13066	5.8025	22.7135	3.56845	4.585	31.47	22.88	15.88	27.41	21.43	25.85	17.46	21.95	21.18	17.31	24.47	20.62	27.26	20.76	24.66	27.44
hsa-miR-499a-5p	MIMAT0002870	0.939888	0.977876	0.0102864	1.00716	25.6645	5.19592	3.6825	25.8481	4.37779	3.515	23.47	28.6	25.93	22.81	22.95	37.78	24.91	21.95	21.18	27.14	26.28	20.62	27.26	34.68	24.66	27.44
hsa-miR-95-3p	MIMAT0000094	0.945587	0.981522	0.0106338	1.0074	26.8192	4.90364	3.5125	27.0177	6.05206	8.2275	33.22	22.88	27.37	29.79	29.75	28.83	17.46	28.84	21.18	17.31	34.43	31.95	32.22	28.37	24.66	31.23
hsa-miR-526a+hsa-miR-518c-5p+hsa-miR-518d-5p	MIMAT0002845	0.947713	0.981522	-0.00694432	-1.00483	25.9049	4.50714	4.0075	25.7805	2.60353	2.6925	23.47	31.46	25.93	22.81	34.85	24.85	23.6	22.72	21.18	27.14	24.47	29.82	27.26	25.22	24.66	27.44
hsa-miR-664a-3p	MIMAT0005949	0.948066	0.981522	0.00814816	1.00566	25.6705	4.72194	3.8475	25.8159	3.58872	5.2025	23.47	27.65	15.88	30.99	25.5	27.84	28.84	28.84	29.94	23.6	22.96	30.89	27.26	20.76	24.66	28.21
hsa-let-7a-5p	MIMAT0000062	0.950547	0.981522	0.0217841	1.01521	186.52	69.7479	94.8025	189.358	169.965	243.915	315.58	219.3	139.71	116.79	222.72	130.24	171.73	260.42	541.7	388.22	289.98	77.75	311.69	154.47	81.68	88.65
hsa-miR-1206	MIMAT0005870	0.95082	0.981522	-0.00784121	-1.00545	23.7092	4.79608	1.4975	23.5807	3.46655	4.2725	23.47	24.79	34.57	22.81	23.8	23.86	17.46	21.95	21.18	17.31	22.96	26.63	27.26	23.12	24.66	27.44
hsa-miR-127-5p	MIMAT0004604	0.950998	0.981522	0.00645811	1.00449	22.4328	2.70889	2.3875	22.5334	3.51689	4.585	23.47	21.76	25.93	22.81	21.43	25.85	17.46	21.95	21.18	17.31	22.96	20.62	27.26	20.76	24.66	27.44
hsa-miR-1305	MIMAT0005893	0.952002	0.981522	0.00826219	1.00574	24.6826	5.05365	5.9175	24.8244	4.88905	5.335	26.23	21.76	31.69	32.18	21.43	25.85	17.46	24.47	32.67	17.31	29	20.62	27.26	23.12	24.66	27.44
hsa-miR-520c-3p	MIMAT0002846	0.959298	0.985813	-0.00650438	-1.00452	25.0734	5.33456	3.4025	24.9606	4.49549	4.1225	23.47	24.79	23.04	29.79	21.43	20.32	36.71	24.47	21.18	17.31	24.47	28.76	27.38	31.52	24.66	27.44
hsa-miR-598-3p	MIMAT0003266	0.959342	0.985813	0.00747208	1.00519	57.2682	9.47707	17.095	57.5656	14.2064	17.335	69.06	68.65	48.97	46.48	64.61	56.67	47.19	62.05	70.78	46.02	79.74	36.21	69.26	54.64	62.28	54.4
hsa-miR-3182	MIMAT0015062	0.959871	0.985813	-0.00502206	-1.00349	23.1688	2.02362	3.34	23.0883	3.50554	4.69	23.47	21.76	25.93	22.81	21.43	20.32	24.91	25.34	21.18	17.31	22.96	20.62	27.26	25.22	24.66	27.44
hsa-miR-1269b	MIMAT0019059	0.962571	0.987315	0.00494	1.00343	22.4564	2.76842	1.89	22.5334	3.51689	4.585	23.47	21.76	27.37	22.81	21.43	23.86	17.46	22.72	21.18	17.31	22.96	20.62	27.26	20.76	24.66	27.44
hsa-miR-198	MIMAT0000228	0.963818	0.987326	0.00458293	1.00318	23.8963	2.49343	2.6	23.9723	3.43362	6.08	26.23	22.88	23.04	22.81	21.43	24.85	28.84	21.95	21.18	21.24	22.96	20.62	27.26	23.12	29.61	27.44
hsa-miR-96-5p	MIMAT0000095	0.966108	0.988402	-0.00561738	-1.0039	27.1196	4.89102	6.855	27.0142	6.16136	5.52	34.97	27.65	30.25	32.18	22.1	20.88	27.53	24.47	24.5	25.96	22.96	20.62	27.26	25.22	36.76	37.27
hsa-miR-1268a	MIMAT0005922	0.973429	0.992304	-0.00449881	-1.00312	24.082	6.65889	8.09	24.0071	3.14803	5.6525	26.23	23.84	15.88	35.75	21.43	27.84	17.46	30.59	21.18	25.96	22.96	20.62	27.26	20.76	26.55	28.21
hsa-miR-223-3p	MIMAT0000280	0.974511	0.992304	-0.014895	-1.01038	1314.93	834.437	824.027	1301.43	1586.95	1613.91	2195.06	1772.5	684.13	1177.44	1722.27	414.57	1324.04	3016.63	5229.2	2391.89	1893.92	2399.64	1588.26	908.94	255.26	392.86
hsa-miR-412-3p	MIMAT0002170	0.97519	0.992304	0.00342809	1.00238	22.4799	3.14822	2.7975	22.5334	3.51689	4.585	23.47	21.76	15.88	22.81	24.65	24.85	26.22	21.95	21.18	17.31	22.96	20.62	27.26	20.76	24.66	27.44
hsa-miR-410-3p	MIMAT0002171	0.975361	0.992304	-0.00298481	-1.00207	23.5741	2.69562	2.0375	23.5253	2.80409	4.8875	23.47	23.84	28.81	22.81	21.43	20.32	26.22	22.72	21.18	23.6	22.96	20.62	27.26	20.76	25.53	27.44
hsa-miR-3180-3p	MIMAT0015058	0.976139	0.992304	0.00326856	1.00227	22.4824	3.53674	1.1325	22.5334	3.51689	4.585	23.47	21.76	30.25	22.81	22.1	21.87	17.46	21.95	21.18	17.31	22.96	20.62	27.26	20.76	24.66	27.44
hsa-miR-1304-5p	MIMAT0005892	0.979234	0.993943	0.00299143	1.00208	23.4763	5.01799	2.3675	23.525	3.4434	3.5525	23.47	21.93	34.57	22.81	22.1	26.84	17.46	21.95	25.41	17.31	22.96	23.43	27.26	20.76	25.53	27.44
hsa-miR-376c-3p	MIMAT0000720	0.981047	0.993943	-0.00330081	-1.00229	24.6165	8.52239	6.2025	24.5603	2.99066	4.895	25.35	33.37	15.88	22.81	21.43	20.32	23.6	42.82	28.13	25.96	22.96	20.62	27.26	20.76	24.66	27.44
hsa-miR-126-3p	MIMAT0000445	0.981487	0.993943	0.00902239	1.00627	349.07	182.5	279.902	351.259	393.312	459.255	696.72	513.92	201.64	252.65	381.69	181.94	323.8	537.44	1193.2	922.77	554.58	204.5	420.42	256.39	126.61	135.99
hsa-miR-325	MIMAT0000771	0.984403	0.995082	-0.00284756	-1.00198	24.3412	6.28057	6.245	24.2932	4.87191	5.505	23.47	27.65	15.88	22.81	29.75	21.87	36.71	21.95	26.31	17.31	22.96	22.37	33.02	20.76	27.57	27.44
hsa-miR-496	MIMAT0002818	0.986761	0.995082	0.00194875	1.00135	22.8988	4.3175	3.125	22.9297	3.83467	6.58	23.47	26.7	31.69	22.81	21.43	20.32	17.46	21.95	21.78	17.31	22.96	20.62	27.26	20.76	27.57	27.44
hsa-miR-4443	MIMAT0018961	0.987575	0.995082	-0.00298934	-1.00207	55.9503	16.7642	25.065	55.8345	16.1463	27.7975	66.44	80.09	51.85	42.9	66.31	77.55	35.4	44.57	78.03	41.3	74.31	36.21	57.99	74.61	52.07	48.35
hsa-miR-34a-5p	MIMAT0000255	0.9876	0.995082	-0.0016514	-1.00115	23.4572	3.74731	4.9475	23.4304	2.67791	4.085	23.47	21.76	28.81	22.81	21.43	27.84	17.46	26.22	21.18	21.24	22.96	20.62	27.26	23.12	24.66	27.44
hsa-miR-595	MIMAT0003263	0.993984	0.998155	0.000831777	1.00058	23.968	3.19231	2.7575	23.9819	4.25507	5.105	23.47	21.76	30.25	22.81	21.43	27.84	23.6	21.95	22.68	17.31	23.56	30.89	27.26	20.76	24.66	27.44
hsa-miR-3180	MIMAT0018178	0.994541	0.998155	0.000800315	1.00055	23.2896	4.70203	2.635	23.3025	3.46457	4.46	23.47	21.76	23.04	33.37	21.43	26.84	17.46	21.95	21.78	17.31	23.56	25.56	27.26	20.76	24.66	27.44
hsa-miR-32-5p	MIMAT0000090	0.996629	0.998155	-0.000812327	-1.00056	29.6008	7.20726	4.8925	29.5842	10.6449	13.025	40.21	31.46	15.88	36.94	30.6	27.84	28.84	32.33	43.55	49.56	34.43	20.62	27.26	20.76	24.66	27.44
hsa-miR-671-5p	MIMAT0003880	0.996968	0.998155	0.000433813	1.0003	22.5266	4.00967	1.2975	22.5334	3.51689	4.585	23.47	21.76	31.69	22.81	21.43	21.87	17.46	21.95	21.18	17.31	22.96	20.62	27.26	20.76	24.66	27.44
hsa-miR-642a-5p	MIMAT0003312	0.997218	0.998155	0.000388532	1.00027	22.5273	3.80937	2.57	22.5334	3.51689	4.585	23.47	21.76	24.48	22.81	21.43	20.32	17.46	30.59	21.18	17.31	22.96	20.62	27.26	20.76	24.66	27.44
hsa-miR-146a-5p	MIMAT0000449	0.998155	0.998155	-0.000509927	-1.00035	52.3908	18.2022	25.485	52.3723	20.5271	22.5425	61.19	68.65	51.85	36.94	60.36	37.78	35.4	87.39	86.2	80.24	58	59.64	45.1	56.74	33.69	27.44

## Sheet: CTRvsSCLC_Analysis
													Ctrl : E7	Ctrl : F3	Ctrl : D2	Ctrl : D5	Ctrl : E1	Ctrl : F5	Ctrl : E8	Ctrl : F1	SCLC : D3	SCLC : D7	SCLC : D9	SCLC : D4	SCLC : E5	SCLC : F6	SCLC : F2	SCLC : F4
Filt. miRNAs (Pvalue<.05)	miRNA	Accession	P.Value	adj.P.Val	logFC	LinearFC	Geom. Ave. Ctrl	SD Ctrl	IQR Ctrl	Geom. Ave. SCLC	SD SCLC	IQR SCLC	11_11	12_12	6_06	18_06	19_07	23_11	33_09	34_10	7_07	8_08	9_09	17_05	21_09	24_12	35_11	36_12
	hsa-miR-320e	MIMAT0015072	0.0260094	0.433491	0.949296	1.93093	24.1595	6.46743	9.1625	46.6504	100.319	52.3925	29.72	29.56	15.88	22.81	21.43	33.8	17.46	28.84	27.22	300.9	22.96	20.62	27.26	26.27	52.07	155.13
	hsa-miR-1285-5p	MIMAT0022719	0.0112291	0.433491	0.383298	1.30432	28.1677	2.59212	3.755	36.7397	11.8003	19.3525	30.6	26.7	25.93	28.6	28.9	23.86	30.15	31.46	33.57	53.1	25.37	28.76	27.26	36.78	45.95	55.4
	hsa-miR-375	MIMAT0000728	0.0239516	0.433491	0.314624	1.24369	20.4737	2.65073	2.56	25.4629	8.40138	6.23	23.47	21.76	15.88	22.81	21.43	20.32	17.46	21.95	21.18	46.02	22.96	20.62	27.26	20.76	24.66	27.44
	hsa-miR-484	MIMAT0002174	0.00947192	0.433491	0.311062	1.24062	20.9236	3.16567	3.37	25.9582	2.60543	3.425	23.47	21.76	15.88	22.81	25.5	20.32	17.46	21.95	21.78	28.32	22.96	28.76	27.38	27.32	24.66	27.44
	hsa-miR-4755-5p	MIMAT0019895	0.0270751	0.433491	0.289005	1.2218	26.3575	5.34601	5.0675	32.2036	7.21509	3.2675	24.48	30.51	24.48	22.81	28.05	23.86	38.02	21.95	28.13	29.5	30.81	29.82	27.26	30.47	49.01	37.27
	hsa-miR-574-5p	MIMAT0004795	0.0144071	0.433491	0.283303	1.21698	20.4737	2.65073	2.56	24.9161	4.599	3.215	23.47	21.76	15.88	22.81	21.43	20.32	17.46	21.95	21.18	24.78	22.96	20.62	27.26	25.22	24.66	35.26
	hsa-miR-514a-3p	MIMAT0002883	0.0173729	0.433491	0.273459	1.2087	20.4737	2.65073	2.56	24.7466	2.78618	3.9025	23.47	21.76	15.88	22.81	21.43	20.32	17.46	21.95	25.41	22.42	22.96	24.5	27.26	20.76	26.55	29.21
	hsa-miR-374a-3p	MIMAT0004688	0.0132501	0.433491	0.267626	1.20383	20.7785	2.75857	2.3875	25.0137	3.12973	3.8725	23.47	21.76	15.88	22.81	21.43	22.87	17.46	21.95	23.59	24.78	22.96	20.62	27.26	24.17	30.63	27.44
	hsa-miR-4787-5p	MIMAT0019956	0.0489047	0.433491	0.266289	1.20271	22.4939	5.81817	5.795	27.0536	4.30093	7.22	34.09	27.65	15.88	22.81	24.65	20.32	17.46	21.95	21.18	24.78	22.96	31.95	31.41	32.57	26.55	27.44
	hsa-miR-197-5p	MIMAT0022691	0.0394163	0.433491	0.257681	1.19556	25.7234	3.50776	6.245	30.7537	5.00551	6.45	27.97	29.56	23.04	29.79	21.43	28.83	24.91	21.95	33.57	24.78	34.43	27.69	33.02	26.27	39.82	29.21
	hsa-miR-1297	MIMAT0005886	0.0180266	0.433491	0.256597	1.19466	21.6879	3.26002	1.855	25.9096	2.92405	2.65	23.6	21.76	15.88	22.81	21.43	20.32	27.53	21.95	21.18	27.14	22.96	26.63	27.26	25.22	30.63	27.44
	hsa-miR-433-3p	MIMAT0001627	0.0260001	0.433491	0.254869	1.19323	20.4737	2.65073	2.56	24.4298	4.3292	6.23	23.47	21.76	15.88	22.81	21.43	20.32	17.46	21.95	21.18	33.04	22.96	20.62	27.26	20.76	24.66	27.44
	hsa-miR-1278	MIMAT0005936	0.0382084	0.433491	0.252983	1.19167	20.4737	2.65073	2.56	24.3979	4.48325	6.135	23.47	21.76	15.88	22.81	21.43	20.32	17.46	21.95	21.18	17.31	29.9	23.43	27.26	22.07	29.61	27.44
	hsa-miR-1323	MIMAT0005795	0.0288461	0.433491	0.250339	1.18949	20.8101	3.02455	3.37	24.7533	2.60693	4.1175	23.47	24.79	15.88	22.81	21.43	20.32	17.46	21.95	21.18	28.32	23.56	24.5	27.26	22.07	24.66	27.44
	hsa-miR-369-3p	MIMAT0000721	0.0210189	0.433491	0.249685	1.18895	25.0698	4.56197	5.9525	29.8067	2.87129	2.7225	23.47	30.51	28.81	30.99	23.8	25.85	17.46	22.72	31.76	30.68	24.47	34.08	28.19	29.42	31.65	29.21
	hsa-miR-939-5p	MIMAT0004982	0.0232865	0.433491	0.247997	1.18756	20.4936	2.6617	2.56	24.3374	2.39821	2.9175	23.47	21.93	15.88	22.81	21.43	20.32	17.46	21.95	23.59	21.24	22.96	22.37	27.26	25.22	24.66	28.21
	hsa-miR-98-5p	MIMAT0000096	0.0448193	0.433491	0.247424	1.18709	21.1685	4.1778	2.725	25.1288	4.76038	4.895	23.47	21.76	15.88	29.79	21.43	20.32	17.46	21.95	35.39	24.78	22.96	20.62	27.26	20.76	24.66	27.44
	hsa-miR-555	MIMAT0003219	0.0482206	0.433491	0.246544	1.18636	21.0991	3.21734	2.5375	25.0312	4.27349	5.7375	23.47	21.76	15.88	22.81	21.43	25.85	17.46	21.95	21.18	23.6	22.96	20.62	27.26	24.17	31.65	31.23
	hsa-miR-615-3p	MIMAT0003283	0.0246616	0.433491	0.242948	1.18341	20.5526	2.68973	2.6725	24.3222	4.19304	4.76	23.47	21.76	15.88	22.81	22.1	20.32	17.46	21.95	21.18	21.24	22.96	25.56	27.26	20.76	24.66	33.24
	hsa-miR-1185-5p	MIMAT0005798	0.022808	0.433491	0.242897	1.18337	20.6627	2.68089	1.7275	24.4516	2.77376	4.79	23.47	21.76	15.88	22.81	21.43	21.87	17.46	21.95	21.18	24.78	22.96	27.69	27.26	20.76	24.66	27.44
	hsa-miR-877-5p	MIMAT0004949	0.0211844	0.433491	0.238084	1.17943	20.4737	2.65073	2.56	24.1472	2.53237	3.215	23.47	21.76	15.88	22.81	21.43	20.32	17.46	21.95	21.18	24.78	22.96	20.62	27.26	25.22	24.66	27.44
	hsa-miR-544a	MIMAT0003164	0.0224298	0.433491	0.237638	1.17906	20.4737	2.65073	2.56	24.1397	2.65676	3.875	23.47	21.76	15.88	22.81	21.43	20.32	17.46	21.95	24.5	25.96	22.96	20.62	27.26	20.76	24.66	27.44
	hsa-miR-125b-5p	MIMAT0000423	0.0250029	0.433491	0.234914	1.17684	22.6985	2.9501	2.1425	26.7124	2.80845	1.495	23.6	21.76	24.48	22.81	21.43	27.84	17.46	23.59	28.13	29.5	28.09	20.62	27.26	25.22	28.59	27.44
	hsa-miR-449b-5p	MIMAT0003327	0.0392632	0.433491	0.224824	1.16863	20.8889	2.87649	2.5375	24.4115	2.73232	3.65	23.47	21.76	15.88	22.81	21.43	23.86	17.46	21.95	21.18	25.96	25.37	20.62	27.26	23.12	24.66	28.21
	hsa-miR-4455	MIMAT0018977	0.0393663	0.433491	0.222685	1.1669	20.8145	2.865	2.95	24.2885	3.00242	4.895	23.47	21.76	15.88	22.81	23.8	20.88	17.46	21.95	23.59	28.32	22.96	20.62	27.26	20.76	24.66	27.44
	hsa-miR-486-3p	MIMAT0004762	0.0368817	0.433491	0.220809	1.16539	20.5621	2.71842	3.1375	23.9628	2.61822	3.4625	23.47	21.76	15.88	22.81	21.43	20.32	17.46	22.72	25.41	23.6	22.96	20.62	27.26	20.76	24.66	27.44
	hsa-miR-34b-3p	MIMAT0004676	0.0304028	0.433491	0.218398	1.16344	20.4879	2.67091	2.56	23.8364	3.01691	6.095	23.6	21.76	15.88	22.81	21.43	20.32	17.46	21.95	21.18	27.14	22.96	20.62	27.26	20.76	24.66	27.44
	hsa-miR-132-3p	MIMAT0000426	0.0389714	0.433491	0.217453	1.16268	20.4737	2.65073	2.56	23.8043	2.68646	3.9575	23.47	21.76	15.88	22.81	21.43	20.32	17.46	21.95	24.5	22.42	22.96	20.62	27.26	20.76	25.53	27.44
	hsa-miR-135b-5p	MIMAT0000758	0.0449009	0.433491	0.205659	1.15321	20.4737	2.65073	2.56	23.6105	2.57266	3.4475	23.47	21.76	15.88	22.81	21.43	20.32	17.46	21.95	23.59	21.24	22.96	20.62	27.26	22.07	24.66	27.44
	hsa-miR-92b-3p	MIMAT0003218	0.0476792	0.433491	0.204357	1.15217	20.4737	2.65073	2.56	23.5892	2.56185	3.2	23.47	21.76	15.88	22.81	21.43	20.32	17.46	21.95	21.18	22.42	22.96	20.62	27.26	23.12	24.66	27.44
	hsa-miR-1248	MIMAT0005900	0.0498844	0.433491	0.202989	1.15108	20.4737	2.65073	2.56	23.5669	2.77171	4.325	23.47	21.76	15.88	22.81	21.43	20.32	17.46	21.95	21.18	24.78	22.96	20.62	27.26	20.76	24.66	27.44
	hsa-miR-506-3p	MIMAT0002878	0.04815	0.433491	0.200915	1.14943	20.4737	2.65073	2.56	23.533	2.53366	3.4475	23.47	21.76	15.88	22.81	21.43	20.32	17.46	21.95	21.18	21.24	22.96	22.37	27.26	22.07	24.66	27.44
	hsa-miR-561-5p	MIMAT0022706	0.0499163	0.433491	0.198121	1.1472	20.6627	2.68089	1.7275	23.7043	2.86671	5.21	23.47	21.76	15.88	22.81	21.43	21.87	17.46	21.95	21.18	25.96	22.96	20.62	27.26	20.76	24.66	27.44
	hsa-miR-301b-3p	MIMAT0004958	0.0493194	0.433491	-0.231994	-1.17446	61.0213	10.8668	15.54	51.957	8.76006	7.5175	74.3	45.77	59.05	53.63	68.01	62.63	77.35	54.18	55.35	42.48	48.03	51.12	49.13	47.29	71.47	55.4
	hsa-miR-141-3p	MIMAT0000432	0.0400603	0.433491	-0.327877	-1.25517	30.8001	9.16285	10.38	24.5387	4.11879	4.7125	26.23	31.46	15.88	38.14	45.9	26.84	36.71	35.83	27.22	17.31	23.56	20.62	28.19	27.32	25.53	29.21
	hsa-miR-378e	MIMAT0018927	0.0482913	0.433491	-0.397001	-1.31677	42.5109	14.6709	19.18	32.2843	9.75973	8.3775	41.96	63.88	37.45	22.81	28.9	60.65	52.44	50.68	32.67	49.56	22.96	24.5	28.99	30.47	46.97	31.23
													Ctrl : E7	Ctrl : F3	Ctrl : D2	Ctrl : D5	Ctrl : E1	Ctrl : F5	Ctrl : E8	Ctrl : F1	SCLC : D3	SCLC : D7	SCLC : D9	SCLC : D4	SCLC : E5	SCLC : F6	SCLC : F2	SCLC : F4
Filt2 miRs (Expr>30, Linear FC>1.25)	miRNA	Accession	P.Value	adj.P.Val	logFC	LinearFC	Geom. Ave. Ctrl	SD Ctrl	IQR Ctrl	Geom. Ave. SCLC	SD SCLC	IQR SCLC	11_11	12_12	6_06	18_06	19_07	23_11	33_09	34_10	7_07	8_08	9_09	17_05	21_09	24_12	35_11	36_12
	hsa-miR-320e	MIMAT0015072	0.0260094	0.433491	0.949296	1.93093	24.1595	6.46743	9.1625	46.6504	100.319	52.3925	29.72	29.56	15.88	22.81	21.43	33.8	17.46	28.84	27.22	300.9	22.96	20.62	27.26	26.27	52.07	155.13
	hsa-miR-1285-5p	MIMAT0022719	0.0112291	0.433491	0.383298	1.30432	28.1677	2.59212	3.755	36.7397	11.8003	19.3525	30.6	26.7	25.93	28.6	28.9	23.86	30.15	31.46	33.57	53.1	25.37	28.76	27.26	36.78	45.95	55.4
	hsa-miR-141-3p	MIMAT0000432	0.0400603	0.433491	-0.327877	-1.25517	30.8001	9.16285	10.38	24.5387	4.11879	4.7125	26.23	31.46	15.88	38.14	45.9	26.84	36.71	35.83	27.22	17.31	23.56	20.62	28.19	27.32	25.53	29.21
	hsa-miR-378e	MIMAT0018927	0.0482913	0.433491	-0.397001	-1.31677	42.5109	14.6709	19.18	32.2843	9.75973	8.3775	41.96	63.88	37.45	22.81	28.9	60.65	52.44	50.68	32.67	49.56	22.96	24.5	28.99	30.47	46.97	31.23

## Sheet: SCCvsSCLC_All miRNAs
												SCC : D1	SCC : E2	SCC : D6	SCC : D8	SCLC : D3	SCLC : D7	SCLC : D9	SCLC : D4	SCLC : E5	SCLC : F6	SCLC : F2	SCLC : F4
miRNA	Accession	P.Value	adj.P.Val	logFC	LinearFC	Geom. Ave. SCC	SD SCC	IQR SCC	Geom. Ave. SCLC	SD SCLC	IQR SCLC	4_04	20_08	29_05	30_06	7_07	8_08	9_09	17_05	21_09	24_12	35_11	36_12
hsa-miR-1285-5p	MIMAT0022719	0.00201876	0.587581	0.58922	1.50443	24.421	4.32228	6.545	36.7397	11.8003	19.3525	19.96	28.77	27.95	22.16	33.57	53.1	25.37	28.76	27.26	36.78	45.95	55.4
hsa-miR-299-5p	MIMAT0002890	0.00303782	0.587581	0.448609	1.36472	20.7985	3.59826	3.18	28.3842	3.87474	5.085	19.96	25.73	21.32	17.09	27.22	31.86	22.96	31.95	27.26	34.68	25.53	27.44
hsa-miR-592	MIMAT0003260	0.00626227	0.587581	0.45598	1.37171	20.7985	3.59826	3.18	28.5296	9.36252	4.5325	19.96	25.73	21.32	17.09	23.59	51.92	22.96	28.76	27.26	29.42	24.66	27.44
hsa-miR-183-5p	MIMAT0000261	0.0253545	0.587581	0.355104	1.27908	27.3913	1.15398	0.88	35.0357	6.48405	3.48	27.64	25.73	27.95	28.32	32.67	33.04	29.9	35.15	30.61	50.44	36.76	35.26
hsa-miR-770-5p	MIMAT0003948	0.0280843	0.587581	0.329418	1.25651	20.7985	3.59826	3.18	26.1335	3.66755	3.845	19.96	25.73	21.32	17.09	25.41	24.78	22.96	27.69	32.22	20.76	29.61	27.44
hsa-miR-106b-5p	MIMAT0000680	0.028873	0.587581	0.427568	1.34496	20.7985	3.59826	3.18	27.9733	7.78365	3.9325	19.96	25.73	21.32	17.09	46.28	31.86	24.47	20.62	27.26	27.32	24.66	27.44
hsa-miR-520d-3p	MIMAT0002856	0.0373708	0.587581	0.263811	1.20065	21.5582	3.62385	3.45	25.8838	3.28692	5.8375	23.04	25.73	21.32	17.09	22.68	22.42	22.96	24.5	29.8	28.37	27.57	30.22
hsa-miR-514b-5p	MIMAT0015087	0.0403707	0.587581	0.358135	1.28177	21.3874	4.97929	3.94	27.4137	2.91429	3.875	19.96	28.77	21.32	17.09	22.68	27.14	25.37	29.82	27.26	26.27	31.65	30.22
hsa-miR-374a-3p	MIMAT0004688	0.0403975	0.587581	0.266238	1.20267	20.7985	3.59826	3.18	25.0137	3.12973	3.8725	19.96	25.73	21.32	17.09	23.59	24.78	22.96	20.62	27.26	24.17	30.63	27.44
hsa-miR-516a-3p+hsa-miR-516b-3p	MIMAT0006778	0.0431599	0.587581	0.309684	1.23944	20.7985	3.59826	3.18	25.7784	3.06313	3.7	19.96	25.73	21.32	17.09	21.18	24.78	22.96	29.82	27.26	29.42	24.66	27.44
hsa-miR-423-3p	MIMAT0001340	0.0457336	0.587581	0.285509	1.21884	21.5582	3.62385	3.45	26.276	3.52334	4.0675	23.04	25.73	21.32	17.09	31.76	24.78	22.96	30.89	27.26	22.07	24.66	27.44
hsa-miR-190a-5p	MIMAT0000458	0.0490679	0.587581	0.289663	1.22235	21.3874	4.97929	3.94	26.143	3.22644	4.225	19.96	28.77	21.32	17.09	23.59	30.68	22.96	25.56	31.41	24.17	24.66	27.44
hsa-miR-25-5p	MIMAT0004498	0.0544858	0.587581	0.272068	1.20754	22.005	4.48482	4	26.5718	4.01063	5.1575	23.04	27.93	21.32	17.09	26.31	24.78	22.96	28.76	27.26	20.76	31.65	32.23
hsa-miR-936	MIMAT0004979	0.0590393	0.587581	0.227736	1.171	20.7985	3.59826	3.18	24.355	2.86662	4.7775	19.96	25.73	21.32	17.09	22.68	28.32	22.96	20.62	27.26	22.07	24.66	27.44
hsa-miR-362-5p	MIMAT0000705	0.0592178	0.587581	0.224647	1.16849	20.7985	3.59826	3.18	24.3029	2.79359	4.79	19.96	25.73	21.32	17.09	21.18	23.6	22.96	27.69	27.26	20.76	24.66	27.44
hsa-miR-574-5p	MIMAT0004795	0.0599201	0.587581	0.260595	1.19797	20.7985	3.59826	3.18	24.9161	4.599	3.215	19.96	25.73	21.32	17.09	21.18	24.78	22.96	20.62	27.26	25.22	24.66	35.26
hsa-miR-2682-5p	MIMAT0013517	0.060133	0.587581	0.221706	1.16611	20.7985	3.59826	3.18	24.2534	2.93309	5.9825	19.96	25.73	21.32	17.09	21.18	21.24	27.19	25.56	27.26	20.76	24.66	27.44
hsa-miR-512-5p	MIMAT0002822	0.0628013	0.587581	0.244481	1.18467	20.7985	3.59826	3.18	24.6393	3.00272	5.045	19.96	25.73	21.32	17.09	21.78	22.42	29	20.62	27.26	25.22	24.66	27.44
hsa-miR-675-5p	MIMAT0004284	0.0669403	0.587581	0.250485	1.18961	20.7985	3.59826	3.18	24.7421	3.12061	5.195	19.96	25.73	21.32	17.09	21.18	22.42	27.19	24.5	27.26	20.76	28.59	27.44
hsa-miR-5196-5p	MIMAT0021128	0.0673679	0.587581	0.244363	1.18457	20.7985	3.59826	3.18	24.6373	3.03525	5.4425	19.96	25.73	21.32	17.09	21.18	21.24	29	25.56	27.26	22.07	24.66	27.44
hsa-miR-1299	MIMAT0005887	0.0674224	0.587581	0.305438	1.23579	20.7985	3.59826	3.18	25.7027	6.55638	6.5625	19.96	25.73	21.32	17.09	33.57	17.31	22.96	37.28	27.26	20.76	24.66	27.44
hsa-miR-298	MIMAT0004901	0.0699937	0.587581	0.254084	1.19258	20.7985	3.59826	3.18	24.8039	4.0429	5.2325	19.96	25.73	21.32	17.09	21.18	25.96	22.96	22.37	27.26	20.76	32.67	27.44
hsa-miR-302c-3p	MIMAT0000717	0.0757169	0.587581	0.273044	1.20835	20.7985	3.59826	3.18	25.132	4.9212	4.6525	19.96	25.73	21.32	17.09	22.68	17.31	22.96	34.08	27.26	27.32	24.66	28.21
hsa-miR-587	MIMAT0003253	0.0760754	0.587581	0.264332	1.20108	24.4705	5.45158	3.32	29.391	4.20728	4.8675	26.49	29.62	26.74	17.09	30.85	31.86	33.53	22.37	28.19	27.32	35.74	27.44
hsa-miR-519c-3p	MIMAT0002832	0.0775519	0.587581	0.183229	1.13542	22.1942	2.46443	2.0725	25.1998	2.31254	3.07	19.96	25.73	21.32	22.16	21.18	25.96	22.96	27.69	27.26	25.22	24.66	27.44
hsa-miR-1289	MIMAT0005879	0.07801	0.587581	0.2379	1.17927	20.7985	3.59826	3.18	24.5272	3.17352	5.2325	19.96	25.73	21.32	17.09	21.18	29.5	24.47	22.37	27.26	20.76	24.66	27.44
hsa-miR-495-5p	MIMAT0022924	0.0780966	0.587581	0.247104	1.18682	22.4984	2.51958	3.0025	26.7015	2.81401	3.17	19.96	25.73	21.32	23.4	30.85	30.68	22.96	25.56	27.26	25.22	24.66	27.44
hsa-miR-346	MIMAT0000773	0.0800364	0.587581	0.253423	1.19203	20.7985	3.59826	3.18	24.7925	3.67805	5.9775	19.96	25.73	21.32	17.09	29.04	21.24	22.96	20.62	27.26	22.07	29.61	27.44
hsa-miR-877-5p	MIMAT0004949	0.0818924	0.587581	0.215376	1.16101	20.7985	3.59826	3.18	24.1472	2.53237	3.215	19.96	25.73	21.32	17.09	21.18	24.78	22.96	20.62	27.26	25.22	24.66	27.44
hsa-miR-378d	MIMAT0018926	0.0834875	0.587581	0.269187	1.20513	20.7985	3.59826	3.18	25.0649	3.0927	4.99	19.96	25.73	21.32	17.09	21.18	23.6	22.96	28.76	27.26	22.07	28.59	27.44
hsa-miR-544a	MIMAT0003164	0.0849889	0.587581	0.21493	1.16065	20.7985	3.59826	3.18	24.1397	2.65676	3.875	19.96	25.73	21.32	17.09	24.5	25.96	22.96	20.62	27.26	20.76	24.66	27.44
hsa-miR-433-3p	MIMAT0001627	0.0911719	0.587581	0.23216	1.17459	20.7985	3.59826	3.18	24.4298	4.3292	6.23	19.96	25.73	21.32	17.09	21.18	33.04	22.96	20.62	27.26	20.76	24.66	27.44
hsa-miR-1245b-5p	MIMAT0019950	0.0912692	0.587581	0.261556	1.19877	20.7985	3.59826	3.18	24.9327	4.11507	4.6075	19.96	25.73	21.32	17.09	22.68	17.31	22.96	26.63	27.26	30.47	26.55	28.21
hsa-miR-639	MIMAT0003309	0.0926247	0.587581	0.257968	1.19579	22.8226	3.91797	2.8325	27.2911	5.81661	6.59	19.96	28.77	21.32	22.16	22.68	17.31	34.43	25.56	33.83	30.47	30.63	28.21
hsa-miR-196a-3p	MIMAT0004562	0.0929052	0.587581	0.222794	1.16699	20.7985	3.59826	3.18	24.2717	2.39098	3.4725	19.96	25.73	21.32	17.09	23.59	25.96	22.96	22.37	27.26	20.76	24.66	27.44
hsa-miR-33a-5p	MIMAT0000091	0.0929445	0.587581	0.202574	1.15075	20.7985	3.59826	3.18	23.9339	2.47335	2.795	19.96	25.73	21.32	17.09	21.18	23.6	22.96	24.5	27.26	20.76	24.66	27.44
hsa-miR-450a-5p	MIMAT0001545	0.0937812	0.587581	0.197622	1.14681	20.7985	3.59826	3.18	23.8519	2.76955	4.6775	19.96	25.73	21.32	17.09	21.18	22.42	26.28	20.62	27.26	22.07	24.66	27.44
hsa-miR-184	MIMAT0000454	0.0953347	0.587581	0.229492	1.17242	22.0772	4.04522	5.175	25.8838	2.63323	2.59	25.34	25.73	21.32	17.09	26.31	28.32	25.37	20.62	27.26	24.17	28.59	27.44
hsa-miR-320e	MIMAT0015072	0.0975328	0.587581	0.847365	1.79921	25.9282	5.78593	3.615	46.6504	100.319	52.3925	19.96	25.73	34.03	25.86	27.22	300.9	22.96	20.62	27.26	26.27	52.07	155.13
hsa-miR-302a-5p	MIMAT0000683	0.0985088	0.587581	0.292218	1.22452	20.7985	3.59826	3.18	25.4682	7.27084	4.6625	19.96	25.73	21.32	17.09	21.18	17.31	23.56	25.56	28.19	42.03	24.66	27.44
hsa-miR-520a-5p	MIMAT0002833	0.0999231	0.587581	0.204361	1.15218	20.7985	3.59826	3.18	23.9636	3.21459	6.23	19.96	25.73	21.32	17.09	21.18	28.32	22.96	20.62	27.26	20.76	24.66	27.44
hsa-miR-122-5p	MIMAT0000421	0.0999274	0.587581	0.268903	1.20489	21.8223	3.79703	4.3125	26.2935	6.01806	6.0075	24.19	25.73	21.32	17.09	21.18	17.31	27.19	34.08	27.26	28.37	24.66	35.26
hsa-miR-520c-3p	MIMAT0002846	0.100217	0.587581	0.263173	1.20012	20.7985	3.59826	3.18	24.9606	4.49549	4.1225	19.96	25.73	21.32	17.09	21.18	17.31	24.47	28.76	27.38	31.52	24.66	27.44
hsa-miR-1322	MIMAT0005953	0.100683	0.587581	-0.213484	-1.15948	26.4815	0.886844	1.1375	22.839	3.46368	4.585	27.64	25.73	26.74	25.86	23.59	17.31	22.96	20.62	27.26	20.76	24.66	27.44
hsa-miR-532-3p	MIMAT0004780	0.10096	0.587581	0.227771	1.17102	20.7985	3.59826	3.18	24.3556	3.90598	4.5675	19.96	25.73	21.32	17.09	29.94	17.31	22.96	25.56	27.26	22.07	24.66	27.44
hsa-miR-378h	MIMAT0018984	0.101186	0.587581	0.290633	1.22318	20.7985	3.59826	3.18	25.4403	5.23229	4.655	19.96	25.73	21.32	17.09	21.18	27.14	22.96	25.56	27.26	20.76	24.66	37.27
hsa-miR-378b	MIMAT0014999	0.104329	0.587581	0.204683	1.15243	20.7985	3.59826	3.18	23.9689	2.69715	4.4075	19.96	25.73	21.32	17.09	21.18	22.42	22.96	20.62	27.26	26.27	24.66	27.44
hsa-miR-141-3p	MIMAT0000432	0.104706	0.587581	-0.312594	-1.24194	30.4755	4.15018	3.8975	24.5387	4.11879	4.7125	28.8	36.39	26.74	30.78	27.22	17.31	23.56	20.62	28.19	27.32	25.53	29.21
hsa-miR-630	MIMAT0003299	0.106157	0.587581	0.220047	1.16477	20.7985	3.59826	3.18	24.2255	2.29773	2.51	19.96	25.73	21.32	17.09	22.68	24.78	22.96	20.62	27.26	24.17	24.66	27.44
hsa-miR-378f	MIMAT0018932	0.110265	0.587581	0.216019	1.16152	20.7985	3.59826	3.18	24.158	3.58495	5.2325	19.96	25.73	21.32	17.09	21.18	22.42	22.96	22.37	27.26	20.76	30.63	27.44
hsa-miR-15a-5p	MIMAT0000068	0.114239	0.587581	-0.63192	-1.54963	87.9822	50.5135	33.2975	56.7764	40.6086	47.655	65.66	68.55	77.78	171.16	140.64	109.74	64.34	38.34	75.71	45.18	26.55	31.23
hsa-miR-1972	MIMAT0009447	0.116101	0.587581	0.284916	1.21834	24.3242	5.04247	3.37	29.6352	11.0402	7.57	23.04	32.16	21.32	22.16	21.78	37.76	22.96	29.82	27.26	28.37	24.66	55.4
hsa-miR-1278	MIMAT0005936	0.116994	0.587581	0.230275	1.17306	20.7985	3.59826	3.18	24.3979	4.48325	6.135	19.96	25.73	21.32	17.09	21.18	17.31	29.9	23.43	27.26	22.07	29.61	27.44
hsa-miR-526a+hsa-miR-518c-5p+hsa-miR-518d-5p	MIMAT0002845	0.117517	0.587581	0.207713	1.15486	22.3235	4.35562	5.6575	25.7805	2.60353	2.6925	26.49	25.73	21.32	17.09	21.18	27.14	24.47	29.82	27.26	25.22	24.66	27.44
hsa-miR-873-3p	MIMAT0022717	0.118834	0.587581	0.246907	1.18666	66.1459	9.31467	11.67	78.4928	13.67	14.6025	69.11	78.7	58.33	60.34	85.29	62.54	95.15	76.69	83.76	78.81	95.98	58.43
hsa-miR-548ad-3p	MIMAT0018946	0.121215	0.587581	0.267723	1.20391	22.0772	4.04522	5.175	26.5789	3.64744	3.12	25.34	25.73	21.32	17.09	21.18	24.78	29	24.5	27.26	33.63	26.55	27.44
hsa-miR-3151-5p	MIMAT0015024	0.121482	0.587581	0.208087	1.15516	20.7985	3.59826	3.18	24.0255	2.61291	3.77	19.96	25.73	21.32	17.09	21.18	25.96	22.96	20.62	27.26	23.12	24.66	27.44
hsa-miR-200a-3p	MIMAT0000682	0.124364	0.587581	0.335233	1.26158	22.562	4.71596	5.945	28.4637	15.9942	5.3475	27.64	25.73	21.32	17.09	21.18	69.62	28.09	23.43	27.26	20.76	28.59	27.44
hsa-miR-363-5p	MIMAT0003385	0.125321	0.587581	0.180281	1.1331	20.7985	3.59826	3.18	23.5669	2.77171	4.325	19.96	25.73	21.32	17.09	21.18	24.78	22.96	20.62	27.26	20.76	24.66	27.44
hsa-miR-563	MIMAT0003227	0.125483	0.587581	0.180281	1.1331	20.7985	3.59826	3.18	23.5669	2.77171	4.325	19.96	25.73	21.32	17.09	21.18	24.78	22.96	20.62	27.26	20.76	24.66	27.44
hsa-miR-301b-3p	MIMAT0004958	0.127476	0.587581	-0.217096	-1.16239	60.3944	5.17538	5.68	51.957	8.76006	7.5175	56.44	60.93	57.12	67.73	55.35	42.48	48.03	51.12	49.13	47.29	71.47	55.4
hsa-miR-1255a	MIMAT0005906	0.1277	0.587581	0.207872	1.15498	21.3874	4.97929	3.94	24.7021	2.9963	4.4225	19.96	28.77	21.32	17.09	23.59	28.32	26.28	20.62	27.26	20.76	24.66	27.44
hsa-miR-126-3p	MIMAT0000445	0.129797	0.587581	-0.737094	-1.66681	585.484	230.637	212.83	351.259	393.312	459.255	609.34	501.82	409.55	938.31	1193.2	922.77	554.58	204.5	420.42	256.39	126.61	135.99
hsa-miR-5001-5p	MIMAT0021021	0.130351	0.587581	0.206896	1.1542	20.7985	3.59826	3.18	24.0057	4.52038	5.105	19.96	25.73	21.32	17.09	22.68	17.31	22.96	31.95	27.26	20.76	24.66	27.44
hsa-miR-323b-3p	MIMAT0015050	0.132282	0.587581	0.247642	1.18726	22.3305	5.2077	4.4225	26.5123	5.0054	7.8225	23.04	29.62	21.32	17.09	21.78	22.42	29.9	35.15	27.26	20.76	30.63	27.44
hsa-miR-597-5p	MIMAT0003265	0.132767	0.587581	0.202365	1.15058	20.7985	3.59826	3.18	23.9304	2.51566	3.47	19.96	25.73	21.32	17.09	21.78	22.42	22.96	20.62	27.26	25.22	24.66	27.44
hsa-miR-548q	MIMAT0011163	0.134787	0.587581	0.197742	1.1469	20.7985	3.59826	3.18	23.8539	2.57198	2.9	19.96	25.73	21.32	17.09	24.5	23.6	22.96	20.62	27.26	20.76	24.66	27.44
hsa-miR-595	MIMAT0003263	0.136389	0.587581	0.205463	1.15306	20.7985	3.59826	3.18	23.9819	4.25507	5.105	19.96	25.73	21.32	17.09	22.68	17.31	23.56	30.89	27.26	20.76	24.66	27.44
hsa-miR-301a-3p	MIMAT0000688	0.136715	0.587581	0.252869	1.19157	22.1335	6.99745	4.9975	26.3738	2.89477	3.795	19.96	33	21.32	17.09	30.85	28.32	28.09	23.43	27.26	22.07	24.66	27.44
hsa-miR-509-3p	MIMAT0002881	0.136868	0.587581	0.221203	1.16571	21.0661	4.19972	3.5175	24.5569	4.42231	5.2025	19.96	27.08	21.32	17.09	28.13	17.31	22.96	30.89	27.26	20.76	24.66	27.44
hsa-miR-132-3p	MIMAT0000426	0.137669	0.587581	0.187803	1.13903	20.8988	3.81816	3.305	23.8043	2.68646	3.9575	19.96	26.23	21.32	17.09	24.5	22.42	22.96	20.62	27.26	20.76	25.53	27.44
hsa-miR-222-3p	MIMAT0000279	0.1399	0.587581	0.434866	1.35179	35.6091	12.3606	12.0875	48.1359	22.2473	13.725	50.68	35.54	21.32	41.87	100.72	60.18	44.4	44.73	27.26	36.78	43.9	54.4
hsa-miR-1306-3p	MIMAT0005950	0.140432	0.587581	0.232113	1.17455	20.7985	3.59826	3.18	24.429	3.79528	6.23	19.96	25.73	21.32	17.09	21.18	30.68	22.96	20.62	27.26	20.76	26.55	27.44
hsa-miR-139-3p	MIMAT0004552	0.140907	0.587581	0.206118	1.15358	22.0103	4.62142	6.74	25.3906	3.70524	4.79	19.96	25.73	26.74	17.09	21.18	27.14	22.96	26.63	27.26	20.76	31.65	27.44
hsa-miR-15b-5p	MIMAT0000417	0.142276	0.587581	-0.71796	-1.64485	118.163	89.2651	60.6325	71.8377	72.8181	93.765	71.42	109.16	93.58	267.21	223.21	177	116.9	40.47	83.76	54.64	26.55	31.23
hsa-miR-526b-5p	MIMAT0002835	0.142714	0.587581	0.204361	1.15218	20.7985	3.59826	3.18	23.9636	3.21459	6.23	19.96	25.73	21.32	17.09	21.18	28.32	22.96	20.62	27.26	20.76	24.66	27.44
hsa-miR-29b-3p	MIMAT0000100	0.142878	0.587581	-0.493691	-1.40804	77.515	38.1543	23.145	55.0516	39.8721	35.755	67.96	54.16	70.49	139.15	151.53	82.6	55.28	33.02	68.46	34.68	36.76	42.31
hsa-miR-1261	MIMAT0005913	0.143424	0.587581	-0.195461	-1.14509	28.4317	5.79678	6.68	24.8292	2.7197	3.46	27.64	32.16	21.32	34.48	23.59	25.96	22.96	23.43	28.99	20.76	26.55	27.44
hsa-miR-4755-5p	MIMAT0019895	0.143653	0.587581	0.228124	1.17131	27.4936	5.07128	4.9175	32.2036	7.21509	3.2675	33.4	29.62	21.32	27.09	28.13	29.5	30.81	29.82	27.26	30.47	49.01	37.27
hsa-miR-506-3p	MIMAT0002878	0.145528	0.587581	0.178207	1.13148	20.7985	3.59826	3.18	23.533	2.53366	3.4475	19.96	25.73	21.32	17.09	21.18	21.24	22.96	22.37	27.26	22.07	24.66	27.44
hsa-miR-5196-3p+hsa-miR-6732-3p	MIMAT0021129	0.146112	0.587581	0.203845	1.15176	20.7985	3.59826	3.18	23.955	3.61389	4.79	19.96	25.73	21.32	17.09	21.18	17.31	22.96	27.69	27.26	25.22	24.66	27.44
hsa-miR-374a-5p	MIMAT0000727	0.146842	0.587581	-0.603063	-1.51894	135.185	64.6138	55.625	88.9997	71.0519	116.79	102.52	132.01	103.3	238.89	216.86	193.52	155.86	48.99	103.9	60.95	46.97	41.3
hsa-miR-375	MIMAT0000728	0.14762	0.587581	0.240159	1.18112	21.5582	3.62385	3.45	25.4629	8.40138	6.23	23.04	25.73	21.32	17.09	21.18	46.02	22.96	20.62	27.26	20.76	24.66	27.44
hsa-miR-1248	MIMAT0005900	0.148222	0.587581	0.180281	1.1331	20.7985	3.59826	3.18	23.5669	2.77171	4.325	19.96	25.73	21.32	17.09	21.18	24.78	22.96	20.62	27.26	20.76	24.66	27.44
hsa-miR-922	MIMAT0004972	0.150422	0.587581	0.25116	1.19016	21.8223	3.79703	4.3125	25.9722	5.02885	4.9875	24.19	25.73	21.32	17.09	26.31	17.31	30.81	31.95	27.38	20.76	29.61	27.44
hsa-miR-1908-3p	MIMAT0026916	0.150747	0.587581	0.196766	1.14613	20.7985	3.59826	3.18	23.8377	3.46868	4.0025	19.96	25.73	21.32	17.09	21.18	17.31	22.96	25.56	27.26	26.27	24.66	27.44
hsa-miR-548g-3p	MIMAT0005912	0.151814	0.587581	0.224471	1.16835	21.2295	4.58892	3.73	24.8035	5.3849	6.5525	19.96	27.93	21.32	17.09	31.76	17.31	22.96	22.37	27.26	20.76	32.67	27.44
hsa-miR-134-3p	MIMAT0026481	0.152178	0.587581	0.180281	1.1331	20.7985	3.59826	3.18	23.5669	2.77171	4.325	19.96	25.73	21.32	17.09	21.18	24.78	22.96	20.62	27.26	20.76	24.66	27.44
hsa-miR-548m	MIMAT0005917	0.15309	0.587581	0.207956	1.15505	22.7884	2.7167	3.925	26.3217	3.04554	2.1375	19.96	25.73	21.32	24.63	21.18	30.68	29	26.63	27.26	23.12	26.55	27.44
hsa-miR-92a-1-5p	MIMAT0004507	0.153261	0.587581	0.180281	1.1331	20.7985	3.59826	3.18	23.5669	2.77171	4.325	19.96	25.73	21.32	17.09	21.18	24.78	22.96	20.62	27.26	20.76	24.66	27.44
hsa-miR-372-3p	MIMAT0000724	0.155643	0.587581	0.254007	1.19251	22.795	5.11933	6.235	27.1834	4.9426	5.855	28.8	25.73	21.32	17.09	32.67	22.42	35.34	20.62	27.26	25.22	29.61	27.44
hsa-miR-491-3p	MIMAT0004765	0.156986	0.587581	0.28026	1.21441	25.1242	9.18059	10.8175	30.5111	8.31847	10.785	38.01	28.77	21.32	17.09	28.13	38.94	36.25	26.63	45.91	20.76	24.66	30.22
hsa-miR-125b-5p	MIMAT0000423	0.157205	0.587581	0.176432	1.13009	23.6375	3.76222	6.1025	26.7124	2.80845	1.495	19.96	27.08	21.32	27.09	28.13	29.5	28.09	20.62	27.26	25.22	28.59	27.44
hsa-let-7a-5p	MIMAT0000062	0.158436	0.587581	-0.618089	-1.53484	290.634	110.154	75.41	189.358	169.965	243.915	272.99	253.87	221.18	465.46	541.7	388.22	289.98	77.75	311.69	154.47	81.68	88.65
hsa-miR-1290	MIMAT0005880	0.158491	0.587581	0.184876	1.13672	21.0661	4.19972	3.5175	23.9463	2.48809	2.885	19.96	27.08	21.32	17.09	21.18	24.78	22.96	23.43	27.26	20.76	24.66	27.44
hsa-miR-376b-3p	MIMAT0002172	0.161339	0.587581	0.162232	1.11902	20.7985	3.59826	3.18	23.2739	2.76684	4.235	19.96	25.73	21.32	17.09	21.18	22.42	22.96	20.62	27.26	20.76	24.66	27.44
hsa-miR-648	MIMAT0003318	0.161947	0.587581	0.176134	1.12985	20.7985	3.59826	3.18	23.4993	2.72709	4.235	19.96	25.73	21.32	17.09	21.18	23.6	23.56	20.62	27.26	20.76	24.66	27.44
hsa-miR-487b-3p	MIMAT0003180	0.164191	0.587581	0.171898	1.12654	20.7985	3.59826	3.18	23.4304	2.67791	4.085	19.96	25.73	21.32	17.09	21.18	21.24	22.96	20.62	27.26	23.12	24.66	27.44
hsa-miR-30d-5p	MIMAT0000245	0.16459	0.587581	0.323678	1.25152	24.5638	5.98672	6.63	30.742	13.3917	10.7925	19.96	25.73	21.32	33.25	60.79	43.66	22.96	33.02	27.26	20.76	25.53	27.44
hsa-miR-1307-5p	MIMAT0022727	0.164651	0.587581	-0.222608	-1.16684	34.7502	10.9508	9.26	29.7814	3.7562	5.9625	24.19	36.39	32.81	50.49	25.41	35.4	34.43	26.63	29.8	27.32	32.67	28.21
hsa-miR-562	MIMAT0003226	0.167146	0.587581	0.171482	1.12621	20.7985	3.59826	3.18	23.4236	2.73767	4.235	19.96	25.73	21.32	17.09	21.18	23.6	22.96	20.62	27.26	20.76	24.66	27.44
hsa-miR-614	MIMAT0003282	0.167146	0.587581	0.171482	1.12621	20.7985	3.59826	3.18	23.4236	2.73767	4.235	19.96	25.73	21.32	17.09	21.18	23.6	22.96	20.62	27.26	20.76	24.66	27.44
hsa-miR-140-3p	MIMAT0004597	0.170788	0.587581	0.171482	1.12621	20.7985	3.59826	3.18	23.4236	2.73767	4.235	19.96	25.73	21.32	17.09	21.18	23.6	22.96	20.62	27.26	20.76	24.66	27.44
hsa-miR-448	MIMAT0001532	0.170973	0.587581	0.176922	1.13047	20.7985	3.59826	3.18	23.5121	2.5772	3.2375	19.96	25.73	21.32	17.09	21.18	22.42	22.96	22.37	27.26	20.76	24.66	27.44
hsa-miR-574-3p	MIMAT0003239	0.172956	0.587581	0.171482	1.12621	20.7985	3.59826	3.18	23.4236	2.73767	4.235	19.96	25.73	21.32	17.09	21.18	23.6	22.96	20.62	27.26	20.76	24.66	27.44
hsa-miR-370-3p	MIMAT0000722	0.173609	0.587581	0.173267	1.12761	20.7985	3.59826	3.18	23.4526	2.62243	3.4625	19.96	25.73	21.32	17.09	21.18	22.42	22.96	20.62	27.26	22.07	24.66	27.44
hsa-miR-1304-3p	MIMAT0022720	0.174386	0.587581	0.162232	1.11902	20.7985	3.59826	3.18	23.2739	2.76684	4.235	19.96	25.73	21.32	17.09	21.18	22.42	22.96	20.62	27.26	20.76	24.66	27.44
hsa-miR-181a-3p	MIMAT0000270	0.174745	0.587581	0.178741	1.1319	20.7985	3.59826	3.18	23.5418	2.75029	4.19	19.96	25.73	21.32	17.09	24.5	21.24	22.96	20.62	27.26	20.76	24.66	27.44
hsa-miR-631	MIMAT0003300	0.175481	0.587581	0.178938	1.13205	20.7985	3.59826	3.18	23.545	4.24627	5.5225	19.96	25.73	21.32	17.09	21.18	17.31	22.96	20.62	30.61	26.27	24.66	27.44
hsa-miR-136-5p	MIMAT0000448	0.176309	0.587581	0.204361	1.15218	20.7985	3.59826	3.18	23.9636	3.21459	6.23	19.96	25.73	21.32	17.09	21.18	28.32	22.96	20.62	27.26	20.76	24.66	27.44
hsa-miR-767-5p	MIMAT0003882	0.177313	0.587581	0.212832	1.15896	20.7985	3.59826	3.18	24.1047	3.7946	4.64	19.96	25.73	21.32	17.09	21.78	17.31	22.96	26.63	27.26	23.12	28.59	27.44
hsa-miR-650	MIMAT0003320	0.179619	0.587581	0.180281	1.1331	20.7985	3.59826	3.18	23.5669	2.77171	4.325	19.96	25.73	21.32	17.09	21.18	24.78	22.96	20.62	27.26	20.76	24.66	27.44
hsa-let-7e-5p	MIMAT0000066	0.180618	0.587581	0.171482	1.12621	20.7985	3.59826	3.18	23.4236	2.73767	4.235	19.96	25.73	21.32	17.09	21.18	23.6	22.96	20.62	27.26	20.76	24.66	27.44
hsa-miR-30e-5p	MIMAT0000692	0.180631	0.587581	0.226497	1.16999	22.4942	5.46781	7.3475	26.318	4.55779	4.3475	19.96	25.73	29.17	17.09	27.22	28.32	22.96	23.43	27.26	20.76	35.74	27.44
hsa-miR-345-5p	MIMAT0000772	0.181671	0.587581	0.188471	1.13956	20.7985	3.59826	3.18	23.7011	4.38553	6.23	19.96	25.73	21.32	17.09	21.18	17.31	22.96	30.89	27.26	20.76	24.66	27.44
hsa-miR-761	MIMAT0010364	0.181874	0.587581	0.191829	1.14221	39.5974	5.42635	5.255	45.2286	5.97291	2.56	39.16	45.7	32.81	41.87	46.28	41.3	55.28	46.86	47.52	47.29	45.95	34.25
hsa-miR-548al	MIMAT0019024	0.182034	0.587581	0.279653	1.2139	25.1133	8.20387	12.3875	30.4852	9.0659	12.0275	32.25	33.85	21.32	17.09	29.04	17.31	39.87	20.62	38.66	37.83	40.84	30.22
hsa-miR-1205	MIMAT0005869	0.182984	0.587581	0.162232	1.11902	20.7985	3.59826	3.18	23.2739	2.76684	4.235	19.96	25.73	21.32	17.09	21.18	22.42	22.96	20.62	27.26	20.76	24.66	27.44
hsa-miR-616-3p	MIMAT0004805	0.184319	0.587581	0.21591	1.16144	21.5582	3.62385	3.45	25.0385	4.65615	4.79	23.04	25.73	21.32	17.09	21.18	23.6	22.96	35.15	27.26	20.76	24.66	27.44
hsa-miR-4431	MIMAT0018947	0.184452	0.587581	0.184711	1.13659	20.7985	3.59826	3.18	23.6394	4.12974	6.265	19.96	25.73	21.32	17.09	21.18	17.31	22.96	20.62	27.26	29.42	25.53	27.44
hsa-miR-555	MIMAT0003219	0.18633	0.587581	0.197919	1.14704	21.8223	3.79703	4.3125	25.0312	4.27349	5.7375	24.19	25.73	21.32	17.09	21.18	23.6	22.96	20.62	27.26	24.17	31.65	31.23
hsa-miR-642a-3p	MIMAT0020924	0.186744	0.587581	0.172966	1.12737	20.8988	3.81816	3.305	23.5608	2.67899	4.085	19.96	26.23	21.32	17.09	21.18	21.24	22.96	20.62	27.26	24.17	24.66	27.44
hsa-miR-149-5p	MIMAT0000450	0.18762	0.587581	-0.173285	-1.12762	41.8355	6.15809	8.9525	37.1006	6.4932	10.2725	49.53	37.23	44.97	36.94	30.85	34.22	36.25	44.73	43.49	44.13	39.82	27.44
hsa-miR-197-5p	MIMAT0022691	0.187675	0.587581	0.197119	1.14641	26.8262	5.14174	3.5825	30.7537	5.00551	6.45	26.49	33.85	21.32	27.09	33.57	24.78	34.43	27.69	33.02	26.27	39.82	29.21
hsa-miR-181b-2-3p	MIMAT0031893	0.187958	0.587581	0.142082	1.1035	22.1942	2.46443	2.0725	24.4912	2.1155	2.56	19.96	25.73	21.32	22.16	25.41	21.24	22.96	23.43	27.26	24.17	24.66	27.44
hsa-miR-578	MIMAT0003243	0.188115	0.587581	0.201254	1.1497	21.5582	3.62385	3.45	24.7854	3.62552	2.06	23.04	25.73	21.32	17.09	21.78	17.31	27.19	26.63	27.26	26.27	26.55	27.44
hsa-miR-138-5p	MIMAT0000430	0.188184	0.587581	0.193048	1.14318	21.0661	4.19972	3.5175	24.0823	4.64498	5.2325	19.96	27.08	21.32	17.09	21.18	17.31	22.96	22.37	27.26	32.57	24.66	27.44
hsa-miR-1257	MIMAT0005908	0.188687	0.587581	0.158734	1.11631	20.7985	3.59826	3.18	23.2175	2.93351	4.8875	19.96	25.73	21.32	17.09	21.18	21.24	22.96	20.62	27.26	20.76	25.53	27.44
hsa-miR-4488	MIMAT0019022	0.188962	0.587581	0.186594	1.13807	20.7985	3.59826	3.18	23.6703	3.74958	5.2325	19.96	25.73	21.32	17.09	21.18	17.31	22.96	22.37	27.26	28.37	24.66	27.44
hsa-miR-133a-3p	MIMAT0000427	0.189142	0.587581	0.159669	1.11703	22.4942	5.46781	7.3475	25.1267	2.3098	3.1725	19.96	25.73	29.17	17.09	21.18	25.96	24.47	27.69	27.26	23.12	24.66	27.44
hsa-miR-99b-5p	MIMAT0000689	0.189545	0.587581	-0.233994	-1.17609	32.4648	3.70932	5.0975	27.6041	5.55212	5.1275	36.86	28.77	30.38	34.48	30.85	23.6	39.87	22.37	27.38	24.17	28.59	27.44
hsa-miR-1287-3p	MIMAT0026738	0.190105	0.587581	0.162232	1.11902	20.7985	3.59826	3.18	23.2739	2.76684	4.235	19.96	25.73	21.32	17.09	21.18	22.42	22.96	20.62	27.26	20.76	24.66	27.44
hsa-miR-133a-5p	MIMAT0026478	0.190264	0.587581	0.162232	1.11902	20.7985	3.59826	3.18	23.2739	2.76684	4.235	19.96	25.73	21.32	17.09	21.18	22.42	22.96	20.62	27.26	20.76	24.66	27.44
hsa-miR-4647	MIMAT0019709	0.191496	0.587581	0.162232	1.11902	20.7985	3.59826	3.18	23.2739	2.76684	4.235	19.96	25.73	21.32	17.09	21.18	22.42	22.96	20.62	27.26	20.76	24.66	27.44
hsa-miR-509-5p	MIMAT0004779	0.192427	0.587581	-0.189761	-1.14057	34.0972	2.75692	2.73	29.8948	5.30321	4.095	31.1	34.7	37.67	33.25	21.18	30.68	31.72	39.41	27.26	29.42	28.59	34.25
hsa-miR-3144-5p	MIMAT0015014	0.193047	0.587581	0.202386	1.1506	22.4942	5.46781	7.3475	25.8818	2.98535	2.165	19.96	25.73	29.17	17.09	26.31	22.42	29.9	27.69	27.26	20.76	26.55	27.44
hsa-miR-34a-5p	MIMAT0000255	0.193552	0.587581	0.171898	1.12654	20.7985	3.59826	3.18	23.4304	2.67791	4.085	19.96	25.73	21.32	17.09	21.18	21.24	22.96	20.62	27.26	23.12	24.66	27.44
hsa-miR-27b-3p	MIMAT0000419	0.193937	0.587581	0.392934	1.31306	23.3372	3.4226	5.09	30.6432	23.856	0.9825	19.96	25.73	21.32	27.09	93.46	27.14	27.19	27.69	27.26	22.07	24.66	27.44
hsa-miR-203a-5p	MIMAT0031890	0.194512	0.587581	0.177532	1.13095	20.7985	3.59826	3.18	23.522	2.93021	4.28	19.96	25.73	21.32	17.09	21.18	23.6	22.96	20.62	28.19	20.76	24.66	27.44
hsa-miR-2116-5p	MIMAT0011160	0.194554	0.587581	0.162232	1.11902	20.7985	3.59826	3.18	23.2739	2.76684	4.235	19.96	25.73	21.32	17.09	21.18	22.42	22.96	20.62	27.26	20.76	24.66	27.44
hsa-miR-181c-5p	MIMAT0000258	0.195902	0.587581	0.152482	1.11148	20.7985	3.59826	3.18	23.1171	2.85729	4.235	19.96	25.73	21.32	17.09	21.18	21.24	22.96	20.62	27.26	20.76	24.66	27.44
hsa-miR-3934-5p	MIMAT0018349	0.195921	0.587581	0.184258	1.13623	20.7985	3.59826	3.18	23.632	4.27353	6.58	19.96	25.73	21.32	17.09	29.94	17.31	22.96	20.62	27.26	20.76	25.53	27.44
hsa-miR-507	MIMAT0002879	0.196155	0.587581	0.168484	1.12388	20.7985	3.59826	3.18	23.375	2.83904	4.8875	19.96	25.73	21.32	17.09	21.18	22.42	22.96	20.62	27.26	20.76	25.53	27.44
hsa-miR-10b-5p	MIMAT0000254	0.197882	0.587581	0.18904	1.14	22.0772	4.04522	5.175	25.1681	3.61502	5.1575	25.34	25.73	21.32	17.09	21.18	30.68	22.96	20.62	27.26	28.37	24.66	27.44
hsa-miR-4455	MIMAT0018977	0.201093	0.587581	0.165097	1.12124	21.6622	3.80874	3.575	24.2885	3.00242	4.895	23.04	26.23	21.32	17.09	23.59	28.32	22.96	20.62	27.26	20.76	24.66	27.44
hsa-miR-335-5p	MIMAT0000765	0.201429	0.587581	0.183405	1.13556	20.7985	3.59826	3.18	23.618	4.43326	6.58	19.96	25.73	21.32	17.09	30.85	17.31	22.96	20.62	27.26	20.76	24.66	27.44
hsa-miR-101-3p	MIMAT0000099	0.203495	0.587581	0.162232	1.11902	20.7985	3.59826	3.18	23.2739	2.76684	4.235	19.96	25.73	21.32	17.09	21.18	22.42	22.96	20.62	27.26	20.76	24.66	27.44
hsa-miR-1537-3p	MIMAT0007399	0.204665	0.587581	0.186677	1.13814	21.5582	3.62385	3.45	24.5362	4.20087	5.1575	23.04	25.73	21.32	17.09	21.18	17.31	22.96	29.82	27.26	28.37	24.66	27.44
hsa-miR-1273c	MIMAT0015017	0.204903	0.587581	0.167838	1.12337	20.7985	3.59826	3.18	23.3645	3.41479	3.4975	19.96	25.73	21.32	17.09	25.41	17.31	22.96	20.62	27.26	23.12	24.66	27.44
hsa-miR-628-3p	MIMAT0003297	0.205054	0.587581	0.171482	1.12621	20.7985	3.59826	3.18	23.4236	2.73767	4.235	19.96	25.73	21.32	17.09	21.18	23.6	22.96	20.62	27.26	20.76	24.66	27.44
hsa-miR-181d-3p	MIMAT0026608	0.205141	0.587581	0.16605	1.12198	20.7985	3.59826	3.18	23.3356	3.28263	2.795	19.96	25.73	21.32	17.09	21.18	17.31	22.96	23.43	27.26	24.17	24.66	27.44
hsa-miR-143-3p	MIMAT0000435	0.206346	0.587581	0.175701	1.12951	20.7985	3.59826	3.18	23.4922	3.3709	3.77	19.96	25.73	21.32	17.09	21.18	17.31	25.37	22.37	27.26	24.17	24.66	27.44
hsa-miR-582-5p	MIMAT0003247	0.206644	0.587581	-0.188988	-1.13996	28.0461	2.33201	2.8325	24.6026	3.77457	5.195	31.1	28.77	26.74	25.86	21.18	22.42	22.96	20.62	27.26	25.22	31.65	27.44
hsa-miR-181a-2-3p	MIMAT0004558	0.212022	0.587581	0.154315	1.11289	20.7985	3.59826	3.18	23.1465	3.51839	4.91	19.96	25.73	21.32	17.09	21.18	17.31	22.96	25.56	27.26	20.76	24.66	27.44
hsa-miR-548k	MIMAT0005882	0.215561	0.587581	0.170141	1.12517	20.7985	3.59826	3.18	23.4018	3.68844	5.785	19.96	25.73	21.32	17.09	21.78	17.31	22.96	20.62	27.26	27.32	24.66	27.44
hsa-miR-1268a	MIMAT0005922	0.217365	0.587581	0.206978	1.15427	20.7985	3.59826	3.18	24.0071	3.14803	5.6525	19.96	25.73	21.32	17.09	21.18	25.96	22.96	20.62	27.26	20.76	26.55	28.21
hsa-miR-551b-3p	MIMAT0003233	0.218022	0.587581	0.171179	1.12598	21.9913	6.59185	4.7875	24.7618	3.48313	4.895	19.96	32.16	21.32	17.09	25.41	30.68	22.96	20.62	27.26	20.76	24.66	27.44
hsa-miR-4461	MIMAT0018983	0.219802	0.587581	0.152482	1.11148	20.7985	3.59826	3.18	23.1171	2.85729	4.235	19.96	25.73	21.32	17.09	21.18	21.24	22.96	20.62	27.26	20.76	24.66	27.44
hsa-miR-802	MIMAT0004185	0.22046	0.587581	0.149466	1.10916	22.1942	2.46443	2.0725	24.6169	3.89182	4.1175	19.96	25.73	21.32	22.16	26.31	17.31	23.56	29.82	27.26	22.07	25.53	27.44
hsa-miR-494-3p	MIMAT0002816	0.221171	0.587581	0.152482	1.11148	20.7985	3.59826	3.18	23.1171	2.85729	4.235	19.96	25.73	21.32	17.09	21.18	21.24	22.96	20.62	27.26	20.76	24.66	27.44
hsa-miR-219a-1-3p	MIMAT0004567	0.221274	0.587581	0.152482	1.11148	20.7985	3.59826	3.18	23.1171	2.85729	4.235	19.96	25.73	21.32	17.09	21.18	21.24	22.96	20.62	27.26	20.76	24.66	27.44
hsa-miR-483-3p	MIMAT0002173	0.22131	0.587581	0.158041	1.11577	22.1942	2.46443	2.0725	24.7636	2.79101	3.515	19.96	25.73	21.32	22.16	21.18	24.78	28.09	20.62	27.26	25.22	24.66	27.44
hsa-miR-3182	MIMAT0015062	0.224086	0.587581	0.15068	1.11009	20.7985	3.59826	3.18	23.0883	3.50554	4.69	19.96	25.73	21.32	17.09	21.18	17.31	22.96	20.62	27.26	25.22	24.66	27.44
hsa-miR-887-5p	MIMAT0026720	0.224215	0.587581	0.161107	1.11814	22.4984	2.51958	3.0025	25.1564	3.44199	2.1125	19.96	25.73	21.32	23.4	27.22	17.31	25.37	27.69	27.26	26.27	24.66	27.44
hsa-miR-3144-3p	MIMAT0015015	0.224529	0.587581	0.193293	1.14337	75.9759	16.715	11.6075	86.8687	14.5484	21.0675	85.24	82.09	89.93	52.95	72.59	67.26	85.18	105.44	89.4	79.86	97	106.78
hsa-miR-3065-3p	MIMAT0015378	0.22462	0.587581	0.16676	1.12253	20.7985	3.59826	3.18	23.3471	3.90404	6.58	19.96	25.73	21.32	17.09	28.13	17.31	22.96	20.62	27.26	20.76	24.66	27.44
hsa-miR-548d-3p	MIMAT0003323	0.225186	0.587581	0.163212	1.11978	20.7985	3.59826	3.18	23.2897	4.33108	6.58	19.96	25.73	21.32	17.09	21.18	17.31	29.9	20.62	27.26	20.76	24.66	27.44
hsa-miR-766-3p	MIMAT0003888	0.225419	0.587581	0.194905	1.14465	20.7985	3.59826	3.18	23.807	5.44344	6.58	19.96	25.73	21.32	17.09	21.18	17.31	34.43	20.62	27.26	20.76	25.53	27.44
hsa-miR-337-5p	MIMAT0004695	0.225804	0.587581	0.234961	1.17688	23.0677	3.02805	4.7825	27.1478	9.75711	5.8425	19.96	25.73	21.32	25.86	27.22	50.74	22.96	20.62	27.26	20.76	25.53	31.23
hsa-miR-345-3p	MIMAT0022698	0.226443	0.587581	0.200521	1.14911	23.2231	6.73119	6.13	26.686	4.24202	3.8725	24.19	33	21.32	17.09	21.18	27.14	30.81	22.37	27.26	25.22	27.57	34.25
hsa-miR-548v	MIMAT0015020	0.226603	0.587581	0.176614	1.13023	20.7985	3.59826	3.18	23.5071	4.71692	6.4575	19.96	25.73	21.32	17.09	21.18	17.31	22.96	20.62	27.26	22.07	31.65	28.21
hsa-miR-764	MIMAT0010367	0.227499	0.587581	0.202628	1.15079	21.5436	5.37886	4.1525	24.7922	4.82833	7.8425	19.96	29.62	21.32	17.09	21.18	17.31	29.9	26.63	27.26	20.76	28.59	30.22
hsa-miR-933	MIMAT0004976	0.227917	0.587581	0.162991	1.11961	20.7985	3.59826	3.18	23.2862	4.07295	6.5525	19.96	25.73	21.32	17.09	21.18	17.31	22.96	22.37	28.19	20.76	28.59	27.44
hsa-miR-1272	MIMAT0005925	0.229062	0.587581	0.165103	1.12125	20.7985	3.59826	3.18	23.3203	3.73809	6.235	19.96	25.73	21.32	17.09	21.18	17.31	22.96	20.62	27.26	27.32	24.66	27.44
hsa-miR-510-3p	MIMAT0026613	0.23029	0.587581	0.148721	1.10859	22.2746	4.58008	4.8625	24.6933	2.59622	4.225	24.19	27.93	21.32	17.09	23.59	25.96	22.96	20.62	27.26	23.12	27.57	27.44
hsa-miR-1271-3p	MIMAT0022712	0.231017	0.587581	0.183339	1.13551	20.7985	3.59826	3.18	23.6169	5.22552	6.58	19.96	25.73	21.32	17.09	21.18	17.31	24.47	20.62	27.26	20.76	33.69	27.44
hsa-miR-603	MIMAT0003271	0.231696	0.587581	-0.318074	-1.24666	35.302	19.767	31.74	28.3171	6.39241	5.39	19.96	54.16	58.33	24.63	24.5	33.04	29.9	25.56	27.26	20.76	41.86	28.21
hsa-miR-152-3p	MIMAT0000438	0.232609	0.587581	0.162986	1.1196	20.7985	3.59826	3.18	23.2861	3.89254	6.265	19.96	25.73	21.32	17.09	21.18	17.31	28.09	20.62	27.26	22.07	24.66	27.44
hsa-miR-28-5p	MIMAT0000085	0.237517	0.587581	-0.227742	-1.171	46.1369	5.2988	3.715	39.3995	11.5056	15.3625	42.62	44.85	43.75	54.18	52.63	38.94	47.12	34.08	60.41	33.63	31.65	27.44
hsa-miR-376c-5p	MIMAT0022861	0.23794	0.587581	0.158036	1.11577	20.7985	3.59826	3.18	23.2063	3.60462	5.4775	19.96	25.73	21.32	17.09	21.18	17.31	22.96	20.62	27.26	26.27	24.66	27.44
hsa-miR-3131	MIMAT0014996	0.23803	0.587581	0.158036	1.11577	20.7985	3.59826	3.18	23.2063	3.60462	5.4775	19.96	25.73	21.32	17.09	21.18	17.31	22.96	20.62	27.26	26.27	24.66	27.44
hsa-miR-1295a	MIMAT0005885	0.239611	0.587581	0.154392	1.11295	21.5582	3.62385	3.45	23.9933	3.87043	4.4375	23.04	25.73	21.32	17.09	21.18	17.31	23.56	23.43	27.26	29.42	24.66	27.44
hsa-miR-626	MIMAT0003295	0.244075	0.587581	-0.191454	-1.14191	31.9904	4.3925	4.07	28.0147	4.64228	7.18	31.1	33	37.67	27.09	23.59	21.24	25.37	31.95	27.26	32.57	33.69	31.23
hsa-miR-1287-5p	MIMAT0005878	0.245671	0.587581	0.165963	1.12191	24.6462	3.8033	3.1275	27.651	4.60443	6.8725	19.96	25.73	29.17	24.63	21.78	29.5	22.96	33.02	27.26	30.47	24.66	34.25
hsa-miR-135a-5p	MIMAT0000428	0.245928	0.587581	0.154315	1.11289	20.7985	3.59826	3.18	23.1465	3.51839	4.91	19.96	25.73	21.32	17.09	21.18	17.31	22.96	25.56	27.26	20.76	24.66	27.44
hsa-miR-1304-5p	MIMAT0005892	0.245993	0.587581	-0.165357	-1.12144	26.3819	3.43658	2.6775	23.525	3.4434	3.5525	24.19	25.73	31.6	24.63	25.41	17.31	22.96	23.43	27.26	20.76	25.53	27.44
hsa-miR-302e	MIMAT0005931	0.246507	0.587581	0.187211	1.13856	20.7985	3.59826	3.18	23.6804	5.42621	7.5075	19.96	25.73	21.32	17.09	21.18	17.31	22.96	20.62	30.61	20.76	32.67	27.44
hsa-miR-484	MIMAT0002174	0.251909	0.587581	0.159762	1.1171	23.2371	6.00525	6.81	25.9582	2.60543	3.425	31.1	25.73	21.32	17.09	21.78	28.32	22.96	28.76	27.38	27.32	24.66	27.44
hsa-miR-1200	MIMAT0005863	0.253041	0.587581	0.141309	1.10291	20.7985	3.59826	3.18	22.9388	3.32466	3.4625	19.96	25.73	21.32	17.09	21.18	17.31	22.96	22.37	27.26	22.07	24.66	27.44
hsa-miR-1246	MIMAT0005898	0.254757	0.587581	0.491234	1.40565	43.4797	5.78956	5.74	61.1171	89.8032	51.25	44.92	37.23	51.04	41.87	51.72	169.92	38.06	26.63	27.26	58.84	49.01	278.02
hsa-miR-3185	MIMAT0015065	0.256191	0.587581	0.152482	1.11148	20.7985	3.59826	3.18	23.1171	2.85729	4.235	19.96	25.73	21.32	17.09	21.18	21.24	22.96	20.62	27.26	20.76	24.66	27.44
hsa-miR-18b-5p	MIMAT0001412	0.25656	0.587581	0.15068	1.11009	20.7985	3.59826	3.18	23.0883	3.50554	4.69	19.96	25.73	21.32	17.09	21.18	17.31	22.96	20.62	27.26	25.22	24.66	27.44
hsa-miR-3180	MIMAT0018178	0.258006	0.587581	0.164005	1.12039	20.7985	3.59826	3.18	23.3025	3.46457	4.46	19.96	25.73	21.32	17.09	21.78	17.31	23.56	25.56	27.26	20.76	24.66	27.44
hsa-miR-937-3p	MIMAT0004980	0.258417	0.587581	0.146676	1.10702	20.7985	3.59826	3.18	23.0243	3.44423	4.235	19.96	25.73	21.32	17.09	21.18	17.31	22.96	24.5	27.26	20.76	24.66	27.44
hsa-miR-193a-3p	MIMAT0000459	0.260115	0.587581	0.138623	1.10085	20.7985	3.59826	3.18	22.8961	3.40974	4.235	19.96	25.73	21.32	17.09	21.18	17.31	22.96	23.43	27.26	20.76	24.66	27.44
hsa-miR-498	MIMAT0002824	0.261006	0.587581	0.165954	1.12191	20.7985	3.59826	3.18	23.334	4.73445	7.0225	19.96	25.73	21.32	17.09	21.18	17.31	22.96	20.62	27.26	20.76	30.63	29.21
hsa-miR-619-3p	MIMAT0003288	0.262551	0.587581	0.143011	1.10421	20.7985	3.59826	3.18	22.9659	3.44384	4.27	19.96	25.73	21.32	17.09	21.18	17.31	22.96	20.62	27.26	24.17	24.66	27.44
hsa-miR-4707-5p	MIMAT0019807	0.263462	0.587581	-0.151357	-1.11061	25.282	3.0835	1.9675	22.764	3.41679	4.235	28.8	25.73	21.32	25.86	21.18	17.31	22.96	22.37	27.26	20.76	24.66	27.44
hsa-miR-605-5p	MIMAT0003273	0.263666	0.587581	0.16171	1.11861	20.7985	3.59826	3.18	23.2655	3.63114	5.7125	19.96	25.73	21.32	17.09	21.18	17.31	22.96	26.63	27.26	20.76	24.66	27.44
hsa-miR-214-3p	MIMAT0000271	0.265798	0.587581	0.15039	1.10987	20.7985	3.59826	3.18	23.0836	3.75757	6.23	19.96	25.73	21.32	17.09	21.18	17.31	22.96	22.37	27.26	20.76	27.57	27.44
hsa-miR-215-5p	MIMAT0000272	0.265919	0.587581	0.151941	1.11106	20.7985	3.59826	3.18	23.1085	3.5919	5.6525	19.96	25.73	21.32	17.09	21.18	17.31	22.96	23.43	27.26	20.76	26.55	27.44
hsa-miR-627-3p	MIMAT0026623	0.266298	0.587581	0.146676	1.10702	20.7985	3.59826	3.18	23.0243	3.44423	4.235	19.96	25.73	21.32	17.09	21.18	17.31	22.96	24.5	27.26	20.76	24.66	27.44
hsa-miR-1286	MIMAT0005877	0.266299	0.587581	0.17368	1.12793	31.4378	8.96513	13.5825	35.4597	3.61289	4.7675	27.64	39.77	40.1	22.16	39.02	29.5	39.87	31.95	33.83	37.83	35.74	37.27
hsa-miR-885-3p	MIMAT0004948	0.269426	0.587581	0.147341	1.10753	20.7985	3.59826	3.18	23.0349	3.34345	3.145	19.96	25.73	21.32	17.09	22.68	17.31	22.96	20.62	27.26	23.12	24.66	27.44
hsa-miR-381-5p	MIMAT0022862	0.271902	0.587581	0.143011	1.10421	20.7985	3.59826	3.18	22.9659	3.44384	4.27	19.96	25.73	21.32	17.09	21.18	17.31	22.96	20.62	27.26	24.17	24.66	27.44
hsa-miR-200b-3p	MIMAT0000318	0.272796	0.587581	0.146676	1.10702	20.7985	3.59826	3.18	23.0243	3.44423	4.235	19.96	25.73	21.32	17.09	21.18	17.31	22.96	24.5	27.26	20.76	24.66	27.44
hsa-miR-1185-2-3p	MIMAT0022713	0.273194	0.587581	0.163031	1.11964	20.7985	3.59826	3.18	23.2868	3.41853	2.795	19.96	25.73	21.32	17.09	21.18	17.31	22.96	23.43	27.26	23.12	24.66	28.21
hsa-miR-330-5p	MIMAT0004693	0.273467	0.587581	0.160588	1.11774	20.7985	3.59826	3.18	23.2474	4.71626	6.58	19.96	25.73	21.32	17.09	21.18	17.31	22.96	20.62	27.26	20.76	31.65	27.44
hsa-miR-488-3p	MIMAT0004763	0.273848	0.587581	0.133649	1.09707	23.3507	4.69429	3.87	25.6172	3.37013	3.8825	24.19	25.73	27.95	17.09	21.18	27.14	29.9	20.62	27.26	28.37	24.66	27.44
hsa-miR-3916	MIMAT0018190	0.276867	0.587581	0.160588	1.11774	20.7985	3.59826	3.18	23.2474	4.71626	6.58	19.96	25.73	21.32	17.09	21.18	17.31	22.96	20.62	27.26	20.76	31.65	27.44
hsa-miR-196b-5p	MIMAT0001080	0.278625	0.587581	0.143011	1.10421	20.7985	3.59826	3.18	22.9659	3.44384	4.27	19.96	25.73	21.32	17.09	21.18	17.31	22.96	20.62	27.26	24.17	24.66	27.44
hsa-miR-203a-3p	MIMAT0000264	0.278625	0.587581	0.143011	1.10421	20.7985	3.59826	3.18	22.9659	3.44384	4.27	19.96	25.73	21.32	17.09	21.18	17.31	22.96	20.62	27.26	24.17	24.66	27.44
hsa-miR-30b-5p	MIMAT0000420	0.278907	0.587581	-0.223542	-1.1676	33.6901	6.74484	11.1175	28.8542	8.2881	4.47	28.8	40.62	27.95	39.4	48.09	29.5	33.53	24.5	27.26	20.76	26.55	27.44
hsa-miR-125a-3p	MIMAT0004602	0.279576	0.587581	-0.174438	-1.12852	27.6757	5.62851	7.7375	24.5238	2.83758	3.3925	33.4	25.73	21.32	32.02	21.18	22.42	22.96	25.56	28.19	23.12	24.66	29.21
hsa-miR-450a-2-3p	MIMAT0031074	0.280736	0.587581	0.157472	1.11533	20.7985	3.59826	3.18	23.1972	3.026	4.235	19.96	25.73	21.32	17.09	21.18	21.24	22.96	20.62	27.26	20.76	24.66	28.21
hsa-miR-660-3p	MIMAT0022711	0.280795	0.587581	0.135001	1.09809	20.7985	3.59826	3.18	22.8387	3.42153	4.27	19.96	25.73	21.32	17.09	21.18	17.31	22.96	20.62	27.26	23.12	24.66	27.44
hsa-miR-511-5p	MIMAT0002808	0.281463	0.587581	0.136252	1.09905	21.8223	3.79703	4.3125	23.9838	2.7551	4.6175	24.19	25.73	21.32	17.09	21.18	21.24	25.37	20.62	27.26	25.22	24.66	27.44
hsa-miR-92a-3p	MIMAT0000092	0.282502	0.587581	0.227859	1.1711	23.8499	4.36734	5.705	27.9305	10.3122	8.79	19.96	25.73	21.32	29.55	48.09	42.48	22.96	20.62	27.26	20.76	24.66	27.44
hsa-miR-135b-5p	MIMAT0000758	0.283111	0.587581	0.131193	1.0952	21.5582	3.62385	3.45	23.6105	2.57266	3.4475	23.04	25.73	21.32	17.09	23.59	21.24	22.96	20.62	27.26	22.07	24.66	27.44
hsa-miR-624-3p	MIMAT0004807	0.284922	0.587581	0.148573	1.10847	20.7985	3.59826	3.18	23.0546	4.25429	6.58	19.96	25.73	21.32	17.09	21.18	17.31	22.96	20.62	27.26	20.76	29.61	27.44
hsa-miR-3615	MIMAT0017994	0.285381	0.587581	0.182016	1.13447	21.8223	3.79703	4.3125	24.7567	5.6736	7.725	24.19	25.73	21.32	17.09	21.18	17.31	22.96	34.08	28.19	20.76	30.63	27.44
hsa-miR-502-3p	MIMAT0004775	0.286128	0.587581	0.157472	1.11533	20.7985	3.59826	3.18	23.1972	3.026	4.235	19.96	25.73	21.32	17.09	21.18	21.24	22.96	20.62	27.26	20.76	24.66	28.21
hsa-miR-142-3p	MIMAT0000434	0.288046	0.587581	-0.528867	-1.4428	604.861	377.576	228.678	419.228	468.666	645.353	512.58	454.43	466.66	1231.38	1458.15	947.55	828.25	180	489.69	269	157.24	223.63
hsa-miR-1260b	MIMAT0015041	0.289135	0.587581	0.138959	1.10111	20.7985	3.59826	3.18	22.9015	3.37006	3.6025	19.96	25.73	21.32	17.09	22.68	17.31	22.96	20.62	27.26	22.07	24.66	27.44
hsa-miR-1307-3p	MIMAT0005951	0.289139	0.587581	0.13278	1.0964	24.2278	5.12832	6.2425	26.5635	3.25627	2.74	19.96	31.31	21.32	25.86	25.41	29.5	22.96	25.56	27.26	25.22	24.66	33.24
hsa-miR-30c-5p	MIMAT0000244	0.289158	0.587581	0.117818	1.08509	22.4984	2.51958	3.0025	24.4128	3.23928	4.895	19.96	25.73	21.32	23.4	23.59	29.5	22.96	20.62	27.26	20.76	24.66	27.44
hsa-miR-410-3p	MIMAT0002171	0.292161	0.587581	0.125977	1.09125	21.5582	3.62385	3.45	23.5253	2.80409	4.8875	23.04	25.73	21.32	17.09	21.18	23.6	22.96	20.62	27.26	20.76	25.53	27.44
hsa-miR-99a-5p	MIMAT0000097	0.292374	0.587581	0.141309	1.10291	20.7985	3.59826	3.18	22.9388	3.32466	3.4625	19.96	25.73	21.32	17.09	21.18	17.31	22.96	22.37	27.26	22.07	24.66	27.44
hsa-miR-296-3p	MIMAT0004679	0.293111	0.587581	0.146676	1.10702	20.7985	3.59826	3.18	23.0243	3.44423	4.235	19.96	25.73	21.32	17.09	21.18	17.31	22.96	24.5	27.26	20.76	24.66	27.44
hsa-miR-542-3p	MIMAT0003389	0.294649	0.587581	0.143942	1.10492	22.0772	4.04522	5.175	24.3935	3.15637	5.105	25.34	25.73	21.32	17.09	22.68	28.32	22.96	20.62	27.26	20.76	26.55	27.44
hsa-miR-377-3p	MIMAT0000730	0.298306	0.587581	0.16171	1.11861	20.7985	3.59826	3.18	23.2655	3.63114	5.7125	19.96	25.73	21.32	17.09	21.18	17.31	22.96	26.63	27.26	20.76	24.66	27.44
hsa-miR-181a-5p	MIMAT0000256	0.299566	0.587581	-0.276207	-1.21101	40.9388	11.7376	9.345	33.8056	13.0187	20.8575	58.75	37.23	31.6	40.64	56.26	46.02	40.78	20.62	45.91	25.22	24.66	27.44
hsa-miR-324-3p	MIMAT0000762	0.300106	0.587581	0.131547	1.09547	24.2488	4.55197	5.2825	26.5637	3.13812	3.015	19.96	25.73	30.38	22.16	22.68	25.96	24.47	33.02	28.19	27.32	24.66	27.44
hsa-miR-615-3p	MIMAT0003283	0.30036	0.587581	0.132091	1.09588	22.1942	2.46443	2.0725	24.3222	4.19304	4.76	19.96	25.73	21.32	22.16	21.18	21.24	22.96	25.56	27.26	20.76	24.66	33.24
hsa-miR-1197	MIMAT0005955	0.300907	0.587581	0.16177	1.11866	22.562	4.71596	5.945	25.2391	3.21511	3.9325	27.64	25.73	21.32	17.09	21.18	29.5	28.09	24.5	27.26	20.76	24.66	27.44
hsa-miR-4451	MIMAT0018973	0.301178	0.587581	0.169845	1.12494	25.2216	3.56139	2.9825	28.3727	5.14395	6.26	29.95	25.73	21.32	24.63	27.22	31.86	25.37	26.63	36.24	20.76	34.72	27.44
hsa-miR-151a-3p	MIMAT0000757	0.302007	0.587581	0.165402	1.12148	21.5582	3.62385	3.45	24.1771	6.09538	6.58	23.04	25.73	21.32	17.09	37.2	17.31	22.96	20.62	27.26	20.76	24.66	27.44
hsa-miR-941	MIMAT0004984	0.30209	0.587581	0.130274	1.0945	20.7985	3.59826	3.18	22.764	3.41679	4.235	19.96	25.73	21.32	17.09	21.18	17.31	22.96	22.37	27.26	20.76	24.66	27.44
hsa-miR-1281	MIMAT0005939	0.304722	0.587581	0.135001	1.09809	20.7985	3.59826	3.18	22.8387	3.42153	4.27	19.96	25.73	21.32	17.09	21.18	17.31	22.96	20.62	27.26	23.12	24.66	27.44
hsa-miR-3613-5p	MIMAT0017990	0.305432	0.587581	0.194776	1.14455	20.7985	3.59826	3.18	23.8049	4.92431	6.7475	19.96	25.73	21.32	17.09	21.18	17.31	31.72	20.62	27.38	20.76	27.57	27.44
hsa-miR-1266-5p	MIMAT0005920	0.305521	0.587581	0.142252	1.10363	20.7985	3.59826	3.18	22.9538	4.0518	6.58	19.96	25.73	21.32	17.09	21.18	17.31	22.96	20.62	27.26	20.76	28.59	27.44
hsa-let-7d-5p	MIMAT0000065	0.305925	0.587581	-0.297331	-1.22887	53.4543	17.1119	15.815	43.4988	16.7737	25.705	52.99	44	43.75	80.04	67.15	69.62	56.18	34.08	49.13	34.68	30.63	27.44
hsa-miR-593-3p	MIMAT0004802	0.306276	0.587581	-0.162259	-1.11904	27.6104	2.73739	2.8025	24.6734	4.91783	4.045	27.64	25.73	31.6	25.86	24.5	17.31	24.47	24.5	27.38	20.76	33.69	28.21
hsa-miR-425-5p	MIMAT0003393	0.306415	0.587581	0.135018	1.09811	20.7985	3.59826	3.18	22.839	3.46368	4.585	19.96	25.73	21.32	17.09	23.59	17.31	22.96	20.62	27.26	20.76	24.66	27.44
hsa-miR-514a-3p	MIMAT0002883	0.306933	0.587581	0.137681	1.10014	22.4942	5.46781	7.3475	24.7466	2.78618	3.9025	19.96	25.73	29.17	17.09	25.41	22.42	22.96	24.5	27.26	20.76	26.55	29.21
hsa-miR-7-5p	MIMAT0000252	0.308637	0.587581	0.135001	1.09809	20.7985	3.59826	3.18	22.8387	3.42153	4.27	19.96	25.73	21.32	17.09	21.18	17.31	22.96	20.62	27.26	23.12	24.66	27.44
hsa-miR-32-5p	MIMAT0000090	0.310324	0.587581	-0.241222	-1.18199	34.9683	11.6974	8.14	29.5842	10.6449	13.025	32.25	25.73	34.03	52.95	43.55	49.56	34.43	20.62	27.26	20.76	24.66	27.44
hsa-miR-4284	MIMAT0016915	0.312113	0.587581	0.135001	1.09809	20.7985	3.59826	3.18	22.8387	3.42153	4.27	19.96	25.73	21.32	17.09	21.18	17.31	22.96	20.62	27.26	23.12	24.66	27.44
hsa-miR-3130-3p	MIMAT0014994	0.315317	0.587581	0.132872	1.09647	20.7985	3.59826	3.18	22.805	3.51455	4.9225	19.96	25.73	21.32	17.09	21.18	17.31	22.96	20.62	27.26	22.07	25.53	27.44
hsa-miR-219a-5p	MIMAT0000276	0.317737	0.587581	0.133584	1.09702	20.7985	3.59826	3.18	22.8163	3.63631	5.1175	19.96	25.73	21.32	17.09	21.18	17.31	25.37	20.62	27.26	20.76	24.66	27.44
hsa-miR-939-5p	MIMAT0004982	0.31795	0.587581	-0.128544	-1.09319	26.6054	5.47983	3.86	24.3374	2.39821	2.9175	26.49	25.73	21.32	34.48	23.59	21.24	22.96	22.37	27.26	25.22	24.66	28.21
hsa-miR-548y	MIMAT0018354	0.318575	0.587581	0.1357	1.09863	20.7985	3.59826	3.18	22.8498	3.87237	6.58	19.96	25.73	21.32	17.09	21.18	17.31	22.96	20.62	27.26	20.76	27.57	27.44
hsa-miR-449b-5p	MIMAT0003327	0.31929	0.587581	0.128994	1.09353	22.3235	4.35562	5.6575	24.4115	2.73232	3.65	26.49	25.73	21.32	17.09	21.18	25.96	25.37	20.62	27.26	23.12	24.66	28.21
hsa-miR-299-3p	MIMAT0000687	0.321177	0.587581	0.130274	1.0945	20.7985	3.59826	3.18	22.764	3.41679	4.235	19.96	25.73	21.32	17.09	21.18	17.31	22.96	22.37	27.26	20.76	24.66	27.44
hsa-let-7g-5p	MIMAT0000414	0.322266	0.587581	-0.415466	-1.33373	108.832	37.5613	42.1725	81.6001	77.0999	89.3675	116.34	87.16	83.85	165	260.42	113.28	143.18	51.12	135.31	66.2	26.55	38.28
hsa-miR-3918	MIMAT0018192	0.322653	0.587581	0.130274	1.0945	20.7985	3.59826	3.18	22.764	3.41679	4.235	19.96	25.73	21.32	17.09	21.18	17.31	22.96	22.37	27.26	20.76	24.66	27.44
hsa-miR-379-5p	MIMAT0000733	0.323901	0.587581	-0.136261	-1.09905	34.7695	2.38816	2.7475	31.6358	6.48965	10.035	36.86	36.39	31.6	34.48	37.2	42.48	24.47	25.56	27.26	34.68	36.76	29.21
hsa-miR-576-3p	MIMAT0004796	0.324427	0.587581	0.126619	1.09173	20.7985	3.59826	3.18	22.7064	3.43937	4.27	19.96	25.73	21.32	17.09	21.18	17.31	22.96	20.62	27.26	22.07	24.66	27.44
hsa-miR-525-5p	MIMAT0002838	0.325172	0.587581	0.157148	1.11508	20.8988	3.81816	3.305	23.3039	3.4433	2.84	19.96	26.23	21.32	17.09	21.18	17.31	22.96	23.43	28.19	23.12	24.66	27.44
hsa-miR-96-5p	MIMAT0000095	0.329389	0.587581	0.159328	1.11677	24.1897	2.60108	3.46	27.0142	6.16136	5.52	23.04	25.73	21.32	27.09	24.5	25.96	22.96	20.62	27.26	25.22	36.76	37.27
hsa-miR-1183	MIMAT0005828	0.329409	0.587581	0.198393	1.14742	35.2727	14.2556	19.6	40.4726	9.95734	6.5725	44.92	53.31	29.17	22.16	44.46	27.14	57.09	42.6	45.1	46.23	42.88	27.44
hsa-miR-496	MIMAT0002818	0.332093	0.587581	0.140738	1.10247	20.7985	3.59826	3.18	22.9297	3.83467	6.58	19.96	25.73	21.32	17.09	21.78	17.31	22.96	20.62	27.26	20.76	27.57	27.44
hsa-miR-548e-5p	MIMAT0026736	0.332115	0.587581	0.15576	1.11401	23.8211	7.36454	10.5375	26.5369	4.48873	4.5425	19.96	28.77	32.81	17.09	25.41	17.31	28.09	27.69	29.8	25.22	31.65	30.22
hsa-miR-515-5p	MIMAT0002826	0.335162	0.587581	0.126619	1.09173	20.7985	3.59826	3.18	22.7064	3.43937	4.27	19.96	25.73	21.32	17.09	21.18	17.31	22.96	20.62	27.26	22.07	24.66	27.44
hsa-miR-4448	MIMAT0018967	0.335473	0.587581	0.126619	1.09173	20.7985	3.59826	3.18	22.7064	3.43937	4.27	19.96	25.73	21.32	17.09	21.18	17.31	22.96	20.62	27.26	22.07	24.66	27.44
hsa-miR-500a-5p+hsa-miR-501-5p	MIMAT0004773	0.335473	0.587581	0.126619	1.09173	20.7985	3.59826	3.18	22.7064	3.43937	4.27	19.96	25.73	21.32	17.09	21.18	17.31	22.96	20.62	27.26	22.07	24.66	27.44
hsa-miR-567	MIMAT0003231	0.335473	0.587581	0.126619	1.09173	20.7985	3.59826	3.18	22.7064	3.43937	4.27	19.96	25.73	21.32	17.09	21.18	17.31	22.96	20.62	27.26	22.07	24.66	27.44
hsa-miR-380-3p	MIMAT0000735	0.3389	0.587581	0.127071	1.09207	20.7985	3.59826	3.18	22.7135	3.56845	4.585	19.96	25.73	21.32	17.09	21.18	17.31	24.47	20.62	27.26	20.76	24.66	27.44
hsa-miR-23b-3p	MIMAT0000418	0.342684	0.587581	-0.143197	-1.10435	26.8087	6.0933	6.21	24.2756	3.4159	6.4925	19.96	25.73	29.17	34.48	28.13	21.24	22.96	20.62	28.19	20.76	26.55	27.44
hsa-miR-584-3p	MIMAT0022708	0.342988	0.587581	-0.128768	-1.09336	28.7417	2.39344	3.1475	26.2875	4.41901	6.475	31.1	27.93	30.38	25.86	21.18	22.42	22.96	25.56	27.26	32.57	32.67	28.21
hsa-miR-6720-3p	MIMAT0025851	0.345102	0.587581	0.128902	1.09346	20.7985	3.59826	3.18	22.7424	3.71935	6.0025	19.96	25.73	21.32	17.09	21.18	17.31	22.96	20.62	27.26	20.76	26.55	27.44
hsa-miR-486-3p	MIMAT0004762	0.34571	0.587581	0.118242	1.08541	22.0772	4.04522	5.175	23.9628	2.61822	3.4625	25.34	25.73	21.32	17.09	25.41	23.6	22.96	20.62	27.26	20.76	24.66	27.44
hsa-miR-590-5p	MIMAT0003258	0.346414	0.587581	-0.138713	-1.10092	46.719	6.09873	8.6975	42.4362	8.12892	8.4625	42.62	49.93	41.32	54.18	41.74	51.92	49.84	44.73	48.32	35.73	45.95	27.44
hsa-miR-1910-5p	MIMAT0007884	0.348313	0.587581	0.200496	1.14909	20.7985	3.59826	3.18	23.8994	4.8947	6.23	19.96	25.73	21.32	17.09	21.18	17.31	22.96	33.02	27.26	20.76	24.66	27.44
hsa-miR-128-3p	MIMAT0000424	0.351388	0.587581	0.115584	1.08341	20.7985	3.59826	3.18	22.5334	3.51689	4.585	19.96	25.73	21.32	17.09	21.18	17.31	22.96	20.62	27.26	20.76	24.66	27.44
hsa-miR-1908-5p	MIMAT0007881	0.352432	0.587581	0.115584	1.08341	20.7985	3.59826	3.18	22.5334	3.51689	4.585	19.96	25.73	21.32	17.09	21.18	17.31	22.96	20.62	27.26	20.76	24.66	27.44
hsa-miR-3158-3p	MIMAT0015032	0.352432	0.587581	0.115584	1.08341	20.7985	3.59826	3.18	22.5334	3.51689	4.585	19.96	25.73	21.32	17.09	21.18	17.31	22.96	20.62	27.26	20.76	24.66	27.44
hsa-miR-370-5p	MIMAT0026483	0.352432	0.587581	0.115584	1.08341	20.7985	3.59826	3.18	22.5334	3.51689	4.585	19.96	25.73	21.32	17.09	21.18	17.31	22.96	20.62	27.26	20.76	24.66	27.44
hsa-miR-4435	MIMAT0018951	0.352432	0.587581	0.115584	1.08341	20.7985	3.59826	3.18	22.5334	3.51689	4.585	19.96	25.73	21.32	17.09	21.18	17.31	22.96	20.62	27.26	20.76	24.66	27.44
hsa-miR-524-3p	MIMAT0002850	0.352432	0.587581	0.115584	1.08341	20.7985	3.59826	3.18	22.5334	3.51689	4.585	19.96	25.73	21.32	17.09	21.18	17.31	22.96	20.62	27.26	20.76	24.66	27.44
hsa-miR-760	MIMAT0004957	0.352432	0.587581	0.115584	1.08341	20.7985	3.59826	3.18	22.5334	3.51689	4.585	19.96	25.73	21.32	17.09	21.18	17.31	22.96	20.62	27.26	20.76	24.66	27.44
hsa-miR-196a-5p	MIMAT0000226	0.354696	0.587581	0.124383	1.09004	27.9677	2.08254	1.495	30.486	4.6289	4.025	27.64	25.73	27.95	30.78	28.13	30.68	28.09	23.43	31.41	33.63	31.65	39.29
hsa-miR-211-5p	MIMAT0000268	0.35598	0.587581	0.115584	1.08341	20.7985	3.59826	3.18	22.5334	3.51689	4.585	19.96	25.73	21.32	17.09	21.18	17.31	22.96	20.62	27.26	20.76	24.66	27.44
hsa-miR-378c	MIMAT0016847	0.35617	0.587581	0.115584	1.08341	20.7985	3.59826	3.18	22.5334	3.51689	4.585	19.96	25.73	21.32	17.09	21.18	17.31	22.96	20.62	27.26	20.76	24.66	27.44
hsa-miR-373-3p	MIMAT0000726	0.35727	0.587581	0.126619	1.09173	20.7985	3.59826	3.18	22.7064	3.43937	4.27	19.96	25.73	21.32	17.09	21.18	17.31	22.96	20.62	27.26	22.07	24.66	27.44
hsa-miR-137	MIMAT0000429	0.357452	0.587581	0.115584	1.08341	20.7985	3.59826	3.18	22.5334	3.51689	4.585	19.96	25.73	21.32	17.09	21.18	17.31	22.96	20.62	27.26	20.76	24.66	27.44
hsa-miR-450b-5p	MIMAT0004909	0.35777	0.587581	0.115584	1.08341	20.7985	3.59826	3.18	22.5334	3.51689	4.585	19.96	25.73	21.32	17.09	21.18	17.31	22.96	20.62	27.26	20.76	24.66	27.44
hsa-miR-604	MIMAT0003272	0.35777	0.587581	0.115584	1.08341	20.7985	3.59826	3.18	22.5334	3.51689	4.585	19.96	25.73	21.32	17.09	21.18	17.31	22.96	20.62	27.26	20.76	24.66	27.44
hsa-miR-935	MIMAT0004978	0.35777	0.587581	0.115584	1.08341	20.7985	3.59826	3.18	22.5334	3.51689	4.585	19.96	25.73	21.32	17.09	21.18	17.31	22.96	20.62	27.26	20.76	24.66	27.44
hsa-miR-499a-3p	MIMAT0004772	0.359055	0.587581	0.125138	1.09061	21.5582	3.62385	3.45	23.5117	4.01503	6.4575	23.04	25.73	21.32	17.09	21.18	17.31	22.96	20.62	27.26	28.37	24.66	28.21
hsa-miR-182-3p	MIMAT0000260	0.359384	0.587581	0.121837	1.08812	20.7985	3.59826	3.18	22.6313	3.5961	5.2375	19.96	25.73	21.32	17.09	21.18	17.31	22.96	20.62	27.26	20.76	25.53	27.44
hsa-miR-302f	MIMAT0005932	0.359384	0.587581	0.121837	1.08812	20.7985	3.59826	3.18	22.6313	3.5961	5.2375	19.96	25.73	21.32	17.09	21.18	17.31	22.96	20.62	27.26	20.76	25.53	27.44
hsa-miR-30a-5p	MIMAT0000087	0.360095	0.587581	0.120622	1.0872	20.7985	3.59826	3.18	22.6122	3.48429	4.585	19.96	25.73	21.32	17.09	21.78	17.31	22.96	20.62	27.26	20.76	24.66	27.44
hsa-miR-5010-5p	MIMAT0021043	0.360095	0.587581	0.120622	1.0872	20.7985	3.59826	3.18	22.6122	3.48429	4.585	19.96	25.73	21.32	17.09	21.78	17.31	22.96	20.62	27.26	20.76	24.66	27.44
hsa-miR-339-3p	MIMAT0004702	0.36019	0.587581	0.120622	1.0872	20.7985	3.59826	3.18	22.6122	3.48429	4.585	19.96	25.73	21.32	17.09	21.78	17.31	22.96	20.62	27.26	20.76	24.66	27.44
hsa-miR-92b-3p	MIMAT0003218	0.360218	0.587581	0.112324	1.08097	21.8223	3.79703	4.3125	23.5892	2.56185	3.2	24.19	25.73	21.32	17.09	21.18	22.42	22.96	20.62	27.26	23.12	24.66	27.44
hsa-miR-520h	MIMAT0002867	0.360501	0.587581	-0.16982	-1.12492	25.9345	10.775	7.515	23.0546	4.25429	6.58	24.19	25.73	42.53	17.09	21.18	17.31	22.96	20.62	27.26	20.76	29.61	27.44
hsa-miR-324-5p	MIMAT0000761	0.360607	0.587581	0.115584	1.08341	20.7985	3.59826	3.18	22.5334	3.51689	4.585	19.96	25.73	21.32	17.09	21.18	17.31	22.96	20.62	27.26	20.76	24.66	27.44
hsa-miR-516b-5p	MIMAT0002859	0.362021	0.587581	0.121837	1.08812	20.7985	3.59826	3.18	22.6313	3.5961	5.2375	19.96	25.73	21.32	17.09	21.18	17.31	22.96	20.62	27.26	20.76	25.53	27.44
hsa-miR-518d-3p	MIMAT0002864	0.363345	0.587581	0.120236	1.08691	20.7985	3.59826	3.18	22.6062	3.52781	4.585	19.96	25.73	21.32	17.09	21.18	17.31	23.56	20.62	27.26	20.76	24.66	27.44
hsa-miR-106a-5p+hsa-miR-17-5p	MIMAT0000103	0.364921	0.587581	-0.347552	-1.2724	57.6363	13.8301	8.975	45.2973	38.5428	31.665	70.26	64.31	38.89	62.8	141.55	66.08	59.81	34.08	41.88	30.47	26.55	27.44
hsa-miR-195-5p	MIMAT0000461	0.365505	0.587581	0.121837	1.08812	20.7985	3.59826	3.18	22.6313	3.5961	5.2375	19.96	25.73	21.32	17.09	21.18	17.31	22.96	20.62	27.26	20.76	25.53	27.44
hsa-miR-219b-3p	MIMAT0019748	0.368144	0.587581	-0.118257	-1.08542	28.4343	6.59842	9.8725	26.1965	3.4264	5.875	34.56	25.73	21.32	34.48	21.78	22.42	29	28.76	27.26	23.12	30.63	28.21
hsa-miR-20a-5p+hsa-miR-20b-5p	MIMAT0000075	0.369357	0.587581	-0.25284	-1.19155	43.1085	11.1467	6.8325	36.1785	20.0384	13.8025	58.75	43.16	31.6	43.1	85.29	38.94	48.03	30.89	32.22	27.32	24.66	27.44
hsa-miR-505-3p	MIMAT0002876	0.37258	0.587581	0.110475	1.07958	21.5582	3.62385	3.45	23.2739	2.76684	4.235	23.04	25.73	21.32	17.09	21.18	22.42	22.96	20.62	27.26	20.76	24.66	27.44
hsa-miR-127-5p	MIMAT0004604	0.37269	0.587581	0.115584	1.08341	20.7985	3.59826	3.18	22.5334	3.51689	4.585	19.96	25.73	21.32	17.09	21.18	17.31	22.96	20.62	27.26	20.76	24.66	27.44
hsa-miR-1269b	MIMAT0019059	0.373502	0.587581	0.115584	1.08341	20.7985	3.59826	3.18	22.5334	3.51689	4.585	19.96	25.73	21.32	17.09	21.18	17.31	22.96	20.62	27.26	20.76	24.66	27.44
hsa-miR-627-5p	MIMAT0003296	0.373579	0.587581	0.143503	1.10458	28.0587	6.34901	6.145	30.9932	7.20918	9.7425	19.96	34.7	31.6	28.32	39.92	35.4	25.37	22.37	27.26	27.32	33.69	42.31
hsa-miR-504-3p	MIMAT0026612	0.374304	0.587581	0.115584	1.08341	20.7985	3.59826	3.18	22.5334	3.51689	4.585	19.96	25.73	21.32	17.09	21.18	17.31	22.96	20.62	27.26	20.76	24.66	27.44
hsa-miR-128-1-5p	MIMAT0026477	0.374638	0.587581	0.115584	1.08341	20.7985	3.59826	3.18	22.5334	3.51689	4.585	19.96	25.73	21.32	17.09	21.18	17.31	22.96	20.62	27.26	20.76	24.66	27.44
hsa-miR-365b-5p	MIMAT0022833	0.374638	0.587581	0.115584	1.08341	20.7985	3.59826	3.18	22.5334	3.51689	4.585	19.96	25.73	21.32	17.09	21.18	17.31	22.96	20.62	27.26	20.76	24.66	27.44
hsa-miR-491-5p	MIMAT0002807	0.374638	0.587581	0.115584	1.08341	20.7985	3.59826	3.18	22.5334	3.51689	4.585	19.96	25.73	21.32	17.09	21.18	17.31	22.96	20.62	27.26	20.76	24.66	27.44
hsa-miR-2117	MIMAT0011162	0.374822	0.587581	0.115584	1.08341	20.7985	3.59826	3.18	22.5334	3.51689	4.585	19.96	25.73	21.32	17.09	21.18	17.31	22.96	20.62	27.26	20.76	24.66	27.44
hsa-miR-302a-3p	MIMAT0000684	0.375568	0.587581	0.121837	1.08812	20.7985	3.59826	3.18	22.6313	3.5961	5.2375	19.96	25.73	21.32	17.09	21.18	17.31	22.96	20.62	27.26	20.76	25.53	27.44
hsa-miR-331-3p	MIMAT0000760	0.375924	0.587581	0.115584	1.08341	20.7985	3.59826	3.18	22.5334	3.51689	4.585	19.96	25.73	21.32	17.09	21.18	17.31	22.96	20.62	27.26	20.76	24.66	27.44
hsa-miR-874-3p	MIMAT0004911	0.378087	0.587581	0.115584	1.08341	20.7985	3.59826	3.18	22.5334	3.51689	4.585	19.96	25.73	21.32	17.09	21.18	17.31	22.96	20.62	27.26	20.76	24.66	27.44
hsa-miR-210-5p	MIMAT0026475	0.378313	0.587581	0.108338	1.07799	22.562	4.71596	5.945	24.3215	2.76112	2.66	27.64	25.73	21.32	17.09	21.18	21.24	24.47	24.5	27.26	23.12	24.66	29.21
hsa-miR-190b	MIMAT0004929	0.378793	0.587581	0.115584	1.08341	20.7985	3.59826	3.18	22.5334	3.51689	4.585	19.96	25.73	21.32	17.09	21.18	17.31	22.96	20.62	27.26	20.76	24.66	27.44
hsa-miR-548ai+hsa-miR-570-5p	MIMAT0018989	0.379308	0.587581	0.126619	1.09173	20.7985	3.59826	3.18	22.7064	3.43937	4.27	19.96	25.73	21.32	17.09	21.18	17.31	22.96	20.62	27.26	22.07	24.66	27.44
hsa-miR-548o-3p+hsa-miR-548ah-3p+hsa-miR-548av-3p	MIMAT0005919	0.380056	0.587581	0.115584	1.08341	20.7985	3.59826	3.18	22.5334	3.51689	4.585	19.96	25.73	21.32	17.09	21.18	17.31	22.96	20.62	27.26	20.76	24.66	27.44
hsa-miR-520e	MIMAT0002825	0.380248	0.587581	0.115584	1.08341	20.7985	3.59826	3.18	22.5334	3.51689	4.585	19.96	25.73	21.32	17.09	21.18	17.31	22.96	20.62	27.26	20.76	24.66	27.44
hsa-miR-744-5p	MIMAT0004945	0.380248	0.587581	0.115584	1.08341	20.7985	3.59826	3.18	22.5334	3.51689	4.585	19.96	25.73	21.32	17.09	21.18	17.31	22.96	20.62	27.26	20.76	24.66	27.44
hsa-miR-449c-5p	MIMAT0010251	0.380516	0.587581	0.123829	1.08962	21.5582	3.62385	3.45	23.4903	3.95499	6.23	23.04	25.73	21.32	17.09	21.18	17.31	22.96	28.76	27.26	20.76	24.66	27.44
hsa-miR-1249-5p	MIMAT0032029	0.380545	0.587581	0.115584	1.08341	20.7985	3.59826	3.18	22.5334	3.51689	4.585	19.96	25.73	21.32	17.09	21.18	17.31	22.96	20.62	27.26	20.76	24.66	27.44
hsa-miR-519e-3p	MIMAT0002829	0.381011	0.587581	0.115584	1.08341	20.7985	3.59826	3.18	22.5334	3.51689	4.585	19.96	25.73	21.32	17.09	21.18	17.31	22.96	20.62	27.26	20.76	24.66	27.44
hsa-let-7i-5p	MIMAT0000415	0.381315	0.587581	0.115584	1.08341	20.7985	3.59826	3.18	22.5334	3.51689	4.585	19.96	25.73	21.32	17.09	21.18	17.31	22.96	20.62	27.26	20.76	24.66	27.44
hsa-miR-1-3p	MIMAT0000416	0.381315	0.587581	0.115584	1.08341	20.7985	3.59826	3.18	22.5334	3.51689	4.585	19.96	25.73	21.32	17.09	21.18	17.31	22.96	20.62	27.26	20.76	24.66	27.44
hsa-miR-1-5p	MIMAT0031892	0.381315	0.587581	0.115584	1.08341	20.7985	3.59826	3.18	22.5334	3.51689	4.585	19.96	25.73	21.32	17.09	21.18	17.31	22.96	20.62	27.26	20.76	24.66	27.44
hsa-miR-1178-3p	MIMAT0005823	0.381315	0.587581	0.115584	1.08341	20.7985	3.59826	3.18	22.5334	3.51689	4.585	19.96	25.73	21.32	17.09	21.18	17.31	22.96	20.62	27.26	20.76	24.66	27.44
hsa-miR-1180-3p	MIMAT0005825	0.381315	0.587581	0.115584	1.08341	20.7985	3.59826	3.18	22.5334	3.51689	4.585	19.96	25.73	21.32	17.09	21.18	17.31	22.96	20.62	27.26	20.76	24.66	27.44
hsa-miR-1185-1-3p	MIMAT0022838	0.381315	0.587581	0.115584	1.08341	20.7985	3.59826	3.18	22.5334	3.51689	4.585	19.96	25.73	21.32	17.09	21.18	17.31	22.96	20.62	27.26	20.76	24.66	27.44
hsa-miR-1202	MIMAT0005865	0.381315	0.587581	0.115584	1.08341	20.7985	3.59826	3.18	22.5334	3.51689	4.585	19.96	25.73	21.32	17.09	21.18	17.31	22.96	20.62	27.26	20.76	24.66	27.44
hsa-miR-1224-3p	MIMAT0005459	0.381315	0.587581	0.115584	1.08341	20.7985	3.59826	3.18	22.5334	3.51689	4.585	19.96	25.73	21.32	17.09	21.18	17.31	22.96	20.62	27.26	20.76	24.66	27.44
hsa-miR-1224-5p	MIMAT0005458	0.381315	0.587581	0.115584	1.08341	20.7985	3.59826	3.18	22.5334	3.51689	4.585	19.96	25.73	21.32	17.09	21.18	17.31	22.96	20.62	27.26	20.76	24.66	27.44
hsa-miR-1233-3p	MIMAT0005588	0.381315	0.587581	0.115584	1.08341	20.7985	3.59826	3.18	22.5334	3.51689	4.585	19.96	25.73	21.32	17.09	21.18	17.31	22.96	20.62	27.26	20.76	24.66	27.44
hsa-miR-124-3p	MIMAT0000422	0.381315	0.587581	0.115584	1.08341	20.7985	3.59826	3.18	22.5334	3.51689	4.585	19.96	25.73	21.32	17.09	21.18	17.31	22.96	20.62	27.26	20.76	24.66	27.44
hsa-miR-1245a	MIMAT0005897	0.381315	0.587581	0.115584	1.08341	20.7985	3.59826	3.18	22.5334	3.51689	4.585	19.96	25.73	21.32	17.09	21.18	17.31	22.96	20.62	27.26	20.76	24.66	27.44
hsa-miR-1245b-3p	MIMAT0019951	0.381315	0.587581	0.115584	1.08341	20.7985	3.59826	3.18	22.5334	3.51689	4.585	19.96	25.73	21.32	17.09	21.18	17.31	22.96	20.62	27.26	20.76	24.66	27.44
hsa-miR-1247-5p	MIMAT0005899	0.381315	0.587581	0.115584	1.08341	20.7985	3.59826	3.18	22.5334	3.51689	4.585	19.96	25.73	21.32	17.09	21.18	17.31	22.96	20.62	27.26	20.76	24.66	27.44
hsa-miR-1249-3p	MIMAT0005901	0.381315	0.587581	0.115584	1.08341	20.7985	3.59826	3.18	22.5334	3.51689	4.585	19.96	25.73	21.32	17.09	21.18	17.31	22.96	20.62	27.26	20.76	24.66	27.44
hsa-miR-1250-5p	MIMAT0005902	0.381315	0.587581	0.115584	1.08341	20.7985	3.59826	3.18	22.5334	3.51689	4.585	19.96	25.73	21.32	17.09	21.18	17.31	22.96	20.62	27.26	20.76	24.66	27.44
hsa-miR-1252-5p	MIMAT0005944	0.381315	0.587581	0.115584	1.08341	20.7985	3.59826	3.18	22.5334	3.51689	4.585	19.96	25.73	21.32	17.09	21.18	17.31	22.96	20.62	27.26	20.76	24.66	27.44
hsa-miR-1260a	MIMAT0005911	0.381315	0.587581	0.115584	1.08341	20.7985	3.59826	3.18	22.5334	3.51689	4.585	19.96	25.73	21.32	17.09	21.18	17.31	22.96	20.62	27.26	20.76	24.66	27.44
hsa-miR-1271-5p	MIMAT0005796	0.381315	0.587581	0.115584	1.08341	20.7985	3.59826	3.18	22.5334	3.51689	4.585	19.96	25.73	21.32	17.09	21.18	17.31	22.96	20.62	27.26	20.76	24.66	27.44
hsa-miR-1275	MIMAT0005929	0.381315	0.587581	0.115584	1.08341	20.7985	3.59826	3.18	22.5334	3.51689	4.585	19.96	25.73	21.32	17.09	21.18	17.31	22.96	20.62	27.26	20.76	24.66	27.44
hsa-miR-1276	MIMAT0005930	0.381315	0.587581	0.115584	1.08341	20.7985	3.59826	3.18	22.5334	3.51689	4.585	19.96	25.73	21.32	17.09	21.18	17.31	22.96	20.62	27.26	20.76	24.66	27.44
hsa-miR-1283	MIMAT0005799	0.381315	0.587581	0.115584	1.08341	20.7985	3.59826	3.18	22.5334	3.51689	4.585	19.96	25.73	21.32	17.09	21.18	17.31	22.96	20.62	27.26	20.76	24.66	27.44
hsa-miR-1288-3p	MIMAT0005942	0.381315	0.587581	0.115584	1.08341	20.7985	3.59826	3.18	22.5334	3.51689	4.585	19.96	25.73	21.32	17.09	21.18	17.31	22.96	20.62	27.26	20.76	24.66	27.44
hsa-miR-129-5p	MIMAT0000242	0.381315	0.587581	0.115584	1.08341	20.7985	3.59826	3.18	22.5334	3.51689	4.585	19.96	25.73	21.32	17.09	21.18	17.31	22.96	20.62	27.26	20.76	24.66	27.44
hsa-miR-1291	MIMAT0005881	0.381315	0.587581	0.115584	1.08341	20.7985	3.59826	3.18	22.5334	3.51689	4.585	19.96	25.73	21.32	17.09	21.18	17.31	22.96	20.62	27.26	20.76	24.66	27.44
hsa-miR-1296-5p	MIMAT0005794	0.381315	0.587581	0.115584	1.08341	20.7985	3.59826	3.18	22.5334	3.51689	4.585	19.96	25.73	21.32	17.09	21.18	17.31	22.96	20.62	27.26	20.76	24.66	27.44
hsa-miR-1301-3p	MIMAT0005797	0.381315	0.587581	0.115584	1.08341	20.7985	3.59826	3.18	22.5334	3.51689	4.585	19.96	25.73	21.32	17.09	21.18	17.31	22.96	20.62	27.26	20.76	24.66	27.44
hsa-miR-130b-3p	MIMAT0000691	0.381315	0.587581	0.115584	1.08341	20.7985	3.59826	3.18	22.5334	3.51689	4.585	19.96	25.73	21.32	17.09	21.18	17.31	22.96	20.62	27.26	20.76	24.66	27.44
hsa-miR-133b	MIMAT0000770	0.381315	0.587581	0.115584	1.08341	20.7985	3.59826	3.18	22.5334	3.51689	4.585	19.96	25.73	21.32	17.09	21.18	17.31	22.96	20.62	27.26	20.76	24.66	27.44
hsa-miR-134-5p+hsa-miR-6728-5p	MIMAT0000447	0.381315	0.587581	0.115584	1.08341	20.7985	3.59826	3.18	22.5334	3.51689	4.585	19.96	25.73	21.32	17.09	21.18	17.31	22.96	20.62	27.26	20.76	24.66	27.44
hsa-miR-142-5p	MIMAT0000433	0.381315	0.587581	0.115584	1.08341	20.7985	3.59826	3.18	22.5334	3.51689	4.585	19.96	25.73	21.32	17.09	21.18	17.31	22.96	20.62	27.26	20.76	24.66	27.44
hsa-miR-1469	MIMAT0007347	0.381315	0.587581	0.115584	1.08341	20.7985	3.59826	3.18	22.5334	3.51689	4.585	19.96	25.73	21.32	17.09	21.18	17.31	22.96	20.62	27.26	20.76	24.66	27.44
hsa-miR-146b-3p	MIMAT0004766	0.381315	0.587581	0.115584	1.08341	20.7985	3.59826	3.18	22.5334	3.51689	4.585	19.96	25.73	21.32	17.09	21.18	17.31	22.96	20.62	27.26	20.76	24.66	27.44
hsa-miR-151a-5p	MIMAT0004697	0.381315	0.587581	0.115584	1.08341	20.7985	3.59826	3.18	22.5334	3.51689	4.585	19.96	25.73	21.32	17.09	21.18	17.31	22.96	20.62	27.26	20.76	24.66	27.44
hsa-miR-151b	MIMAT0010214	0.381315	0.587581	0.115584	1.08341	20.7985	3.59826	3.18	22.5334	3.51689	4.585	19.96	25.73	21.32	17.09	21.18	17.31	22.96	20.62	27.26	20.76	24.66	27.44
hsa-miR-152-5p	MIMAT0026479	0.381315	0.587581	0.115584	1.08341	20.7985	3.59826	3.18	22.5334	3.51689	4.585	19.96	25.73	21.32	17.09	21.18	17.31	22.96	20.62	27.26	20.76	24.66	27.44
hsa-miR-153-3p	MIMAT0000439	0.381315	0.587581	0.115584	1.08341	20.7985	3.59826	3.18	22.5334	3.51689	4.585	19.96	25.73	21.32	17.09	21.18	17.31	22.96	20.62	27.26	20.76	24.66	27.44
hsa-miR-182-5p	MIMAT0000259	0.381315	0.587581	0.115584	1.08341	20.7985	3.59826	3.18	22.5334	3.51689	4.585	19.96	25.73	21.32	17.09	21.18	17.31	22.96	20.62	27.26	20.76	24.66	27.44
hsa-miR-188-3p	MIMAT0004613	0.381315	0.587581	0.115584	1.08341	20.7985	3.59826	3.18	22.5334	3.51689	4.585	19.96	25.73	21.32	17.09	21.18	17.31	22.96	20.62	27.26	20.76	24.66	27.44
hsa-miR-1910-3p	MIMAT0026917	0.381315	0.587581	0.115584	1.08341	20.7985	3.59826	3.18	22.5334	3.51689	4.585	19.96	25.73	21.32	17.09	21.18	17.31	22.96	20.62	27.26	20.76	24.66	27.44
hsa-miR-1915-3p	MIMAT0007892	0.381315	0.587581	0.115584	1.08341	20.7985	3.59826	3.18	22.5334	3.51689	4.585	19.96	25.73	21.32	17.09	21.18	17.31	22.96	20.62	27.26	20.76	24.66	27.44
hsa-miR-193a-5p+hsa-miR-193b-5p	MIMAT0004614	0.381315	0.587581	0.115584	1.08341	20.7985	3.59826	3.18	22.5334	3.51689	4.585	19.96	25.73	21.32	17.09	21.18	17.31	22.96	20.62	27.26	20.76	24.66	27.44
hsa-miR-193b-3p	MIMAT0002819	0.381315	0.587581	0.115584	1.08341	20.7985	3.59826	3.18	22.5334	3.51689	4.585	19.96	25.73	21.32	17.09	21.18	17.31	22.96	20.62	27.26	20.76	24.66	27.44
hsa-miR-194-5p	MIMAT0000460	0.381315	0.587581	0.115584	1.08341	20.7985	3.59826	3.18	22.5334	3.51689	4.585	19.96	25.73	21.32	17.09	21.18	17.31	22.96	20.62	27.26	20.76	24.66	27.44
hsa-miR-202-3p	MIMAT0002811	0.381315	0.587581	0.115584	1.08341	20.7985	3.59826	3.18	22.5334	3.51689	4.585	19.96	25.73	21.32	17.09	21.18	17.31	22.96	20.62	27.26	20.76	24.66	27.44
hsa-miR-204-5p	MIMAT0000265	0.381315	0.587581	0.115584	1.08341	20.7985	3.59826	3.18	22.5334	3.51689	4.585	19.96	25.73	21.32	17.09	21.18	17.31	22.96	20.62	27.26	20.76	24.66	27.44
hsa-miR-208b-5p	MIMAT0026722	0.381315	0.587581	0.115584	1.08341	20.7985	3.59826	3.18	22.5334	3.51689	4.585	19.96	25.73	21.32	17.09	21.18	17.31	22.96	20.62	27.26	20.76	24.66	27.44
hsa-miR-211-3p	MIMAT0022694	0.381315	0.587581	0.115584	1.08341	20.7985	3.59826	3.18	22.5334	3.51689	4.585	19.96	25.73	21.32	17.09	21.18	17.31	22.96	20.62	27.26	20.76	24.66	27.44
hsa-miR-2110	MIMAT0010133	0.381315	0.587581	0.115584	1.08341	20.7985	3.59826	3.18	22.5334	3.51689	4.585	19.96	25.73	21.32	17.09	21.18	17.31	22.96	20.62	27.26	20.76	24.66	27.44
hsa-miR-2113	MIMAT0009206	0.381315	0.587581	0.115584	1.08341	20.7985	3.59826	3.18	22.5334	3.51689	4.585	19.96	25.73	21.32	17.09	21.18	17.31	22.96	20.62	27.26	20.76	24.66	27.44
hsa-miR-218-5p	MIMAT0000275	0.381315	0.587581	0.115584	1.08341	20.7985	3.59826	3.18	22.5334	3.51689	4.585	19.96	25.73	21.32	17.09	21.18	17.31	22.96	20.62	27.26	20.76	24.66	27.44
hsa-miR-219a-2-3p	MIMAT0004675	0.381315	0.587581	0.115584	1.08341	20.7985	3.59826	3.18	22.5334	3.51689	4.585	19.96	25.73	21.32	17.09	21.18	17.31	22.96	20.62	27.26	20.76	24.66	27.44
hsa-miR-221-5p	MIMAT0004568	0.381315	0.587581	0.115584	1.08341	20.7985	3.59826	3.18	22.5334	3.51689	4.585	19.96	25.73	21.32	17.09	21.18	17.31	22.96	20.62	27.26	20.76	24.66	27.44
hsa-miR-2278	MIMAT0011778	0.381315	0.587581	0.115584	1.08341	20.7985	3.59826	3.18	22.5334	3.51689	4.585	19.96	25.73	21.32	17.09	21.18	17.31	22.96	20.62	27.26	20.76	24.66	27.44
hsa-miR-27a-3p	MIMAT0000084	0.381315	0.587581	0.115584	1.08341	20.7985	3.59826	3.18	22.5334	3.51689	4.585	19.96	25.73	21.32	17.09	21.18	17.31	22.96	20.62	27.26	20.76	24.66	27.44
hsa-miR-296-5p	MIMAT0000690	0.381315	0.587581	0.115584	1.08341	20.7985	3.59826	3.18	22.5334	3.51689	4.585	19.96	25.73	21.32	17.09	21.18	17.31	22.96	20.62	27.26	20.76	24.66	27.44
hsa-miR-297	MIMAT0004450	0.381315	0.587581	0.115584	1.08341	20.7985	3.59826	3.18	22.5334	3.51689	4.585	19.96	25.73	21.32	17.09	21.18	17.31	22.96	20.62	27.26	20.76	24.66	27.44
hsa-miR-300	MIMAT0004903	0.381315	0.587581	0.115584	1.08341	20.7985	3.59826	3.18	22.5334	3.51689	4.585	19.96	25.73	21.32	17.09	21.18	17.31	22.96	20.62	27.26	20.76	24.66	27.44
hsa-miR-3065-5p	MIMAT0015066	0.381315	0.587581	0.115584	1.08341	20.7985	3.59826	3.18	22.5334	3.51689	4.585	19.96	25.73	21.32	17.09	21.18	17.31	22.96	20.62	27.26	20.76	24.66	27.44
hsa-miR-31-5p	MIMAT0000089	0.381315	0.587581	0.115584	1.08341	20.7985	3.59826	3.18	22.5334	3.51689	4.585	19.96	25.73	21.32	17.09	21.18	17.31	22.96	20.62	27.26	20.76	24.66	27.44
hsa-miR-3127-5p	MIMAT0014990	0.381315	0.587581	0.115584	1.08341	20.7985	3.59826	3.18	22.5334	3.51689	4.585	19.96	25.73	21.32	17.09	21.18	17.31	22.96	20.62	27.26	20.76	24.66	27.44
hsa-miR-3136-5p	MIMAT0015003	0.381315	0.587581	0.115584	1.08341	20.7985	3.59826	3.18	22.5334	3.51689	4.585	19.96	25.73	21.32	17.09	21.18	17.31	22.96	20.62	27.26	20.76	24.66	27.44
hsa-miR-3140-3p	MIMAT0015008	0.381315	0.587581	0.115584	1.08341	20.7985	3.59826	3.18	22.5334	3.51689	4.585	19.96	25.73	21.32	17.09	21.18	17.31	22.96	20.62	27.26	20.76	24.66	27.44
hsa-miR-3140-5p	MIMAT0019204	0.381315	0.587581	0.115584	1.08341	20.7985	3.59826	3.18	22.5334	3.51689	4.585	19.96	25.73	21.32	17.09	21.18	17.31	22.96	20.62	27.26	20.76	24.66	27.44
hsa-miR-3150b-3p	MIMAT0018194	0.381315	0.587581	0.115584	1.08341	20.7985	3.59826	3.18	22.5334	3.51689	4.585	19.96	25.73	21.32	17.09	21.18	17.31	22.96	20.62	27.26	20.76	24.66	27.44
hsa-miR-3179	MIMAT0015056	0.381315	0.587581	0.115584	1.08341	20.7985	3.59826	3.18	22.5334	3.51689	4.585	19.96	25.73	21.32	17.09	21.18	17.31	22.96	20.62	27.26	20.76	24.66	27.44
hsa-miR-3180-5p	MIMAT0015057	0.381315	0.587581	0.115584	1.08341	20.7985	3.59826	3.18	22.5334	3.51689	4.585	19.96	25.73	21.32	17.09	21.18	17.31	22.96	20.62	27.26	20.76	24.66	27.44
hsa-miR-3190-3p	MIMAT0022839	0.381315	0.587581	0.115584	1.08341	20.7985	3.59826	3.18	22.5334	3.51689	4.585	19.96	25.73	21.32	17.09	21.18	17.31	22.96	20.62	27.26	20.76	24.66	27.44
hsa-miR-3192-5p	MIMAT0015076	0.381315	0.587581	0.115584	1.08341	20.7985	3.59826	3.18	22.5334	3.51689	4.585	19.96	25.73	21.32	17.09	21.18	17.31	22.96	20.62	27.26	20.76	24.66	27.44
hsa-miR-3195	MIMAT0015079	0.381315	0.587581	0.115584	1.08341	20.7985	3.59826	3.18	22.5334	3.51689	4.585	19.96	25.73	21.32	17.09	21.18	17.31	22.96	20.62	27.26	20.76	24.66	27.44
hsa-miR-3196	MIMAT0015080	0.381315	0.587581	0.115584	1.08341	20.7985	3.59826	3.18	22.5334	3.51689	4.585	19.96	25.73	21.32	17.09	21.18	17.31	22.96	20.62	27.26	20.76	24.66	27.44
hsa-miR-320b	MIMAT0005792	0.381315	0.587581	0.115584	1.08341	20.7985	3.59826	3.18	22.5334	3.51689	4.585	19.96	25.73	21.32	17.09	21.18	17.31	22.96	20.62	27.26	20.76	24.66	27.44
hsa-miR-320d	MIMAT0006764	0.381315	0.587581	0.115584	1.08341	20.7985	3.59826	3.18	22.5334	3.51689	4.585	19.96	25.73	21.32	17.09	21.18	17.31	22.96	20.62	27.26	20.76	24.66	27.44
hsa-miR-323a-5p	MIMAT0004696	0.381315	0.587581	0.115584	1.08341	20.7985	3.59826	3.18	22.5334	3.51689	4.585	19.96	25.73	21.32	17.09	21.18	17.31	22.96	20.62	27.26	20.76	24.66	27.44
hsa-miR-323b-5p	MIMAT0001630	0.381315	0.587581	0.115584	1.08341	20.7985	3.59826	3.18	22.5334	3.51689	4.585	19.96	25.73	21.32	17.09	21.18	17.31	22.96	20.62	27.26	20.76	24.66	27.44
hsa-miR-326	MIMAT0000756	0.381315	0.587581	0.115584	1.08341	20.7985	3.59826	3.18	22.5334	3.51689	4.585	19.96	25.73	21.32	17.09	21.18	17.31	22.96	20.62	27.26	20.76	24.66	27.44
hsa-miR-328-3p	MIMAT0000752	0.381315	0.587581	0.115584	1.08341	20.7985	3.59826	3.18	22.5334	3.51689	4.585	19.96	25.73	21.32	17.09	21.18	17.31	22.96	20.62	27.26	20.76	24.66	27.44
hsa-miR-329-3p	MIMAT0001629	0.381315	0.587581	0.115584	1.08341	20.7985	3.59826	3.18	22.5334	3.51689	4.585	19.96	25.73	21.32	17.09	21.18	17.31	22.96	20.62	27.26	20.76	24.66	27.44
hsa-miR-331-5p	MIMAT0004700	0.381315	0.587581	0.115584	1.08341	20.7985	3.59826	3.18	22.5334	3.51689	4.585	19.96	25.73	21.32	17.09	21.18	17.31	22.96	20.62	27.26	20.76	24.66	27.44
hsa-miR-34c-5p	MIMAT0000686	0.381315	0.587581	0.115584	1.08341	20.7985	3.59826	3.18	22.5334	3.51689	4.585	19.96	25.73	21.32	17.09	21.18	17.31	22.96	20.62	27.26	20.76	24.66	27.44
hsa-miR-3605-3p	MIMAT0017982	0.381315	0.587581	0.115584	1.08341	20.7985	3.59826	3.18	22.5334	3.51689	4.585	19.96	25.73	21.32	17.09	21.18	17.31	22.96	20.62	27.26	20.76	24.66	27.44
hsa-miR-3614-3p	MIMAT0017993	0.381315	0.587581	0.115584	1.08341	20.7985	3.59826	3.18	22.5334	3.51689	4.585	19.96	25.73	21.32	17.09	21.18	17.31	22.96	20.62	27.26	20.76	24.66	27.44
hsa-miR-369-5p	MIMAT0001621	0.381315	0.587581	0.115584	1.08341	20.7985	3.59826	3.18	22.5334	3.51689	4.585	19.96	25.73	21.32	17.09	21.18	17.31	22.96	20.62	27.26	20.76	24.66	27.44
hsa-miR-371b-5p	MIMAT0019892	0.381315	0.587581	0.115584	1.08341	20.7985	3.59826	3.18	22.5334	3.51689	4.585	19.96	25.73	21.32	17.09	21.18	17.31	22.96	20.62	27.26	20.76	24.66	27.44
hsa-miR-382-3p	MIMAT0022697	0.381315	0.587581	0.115584	1.08341	20.7985	3.59826	3.18	22.5334	3.51689	4.585	19.96	25.73	21.32	17.09	21.18	17.31	22.96	20.62	27.26	20.76	24.66	27.44
hsa-miR-383-5p	MIMAT0000738	0.381315	0.587581	0.115584	1.08341	20.7985	3.59826	3.18	22.5334	3.51689	4.585	19.96	25.73	21.32	17.09	21.18	17.31	22.96	20.62	27.26	20.76	24.66	27.44
hsa-miR-409-3p	MIMAT0001639	0.381315	0.587581	0.115584	1.08341	20.7985	3.59826	3.18	22.5334	3.51689	4.585	19.96	25.73	21.32	17.09	21.18	17.31	22.96	20.62	27.26	20.76	24.66	27.44
hsa-miR-409-5p	MIMAT0001638	0.381315	0.587581	0.115584	1.08341	20.7985	3.59826	3.18	22.5334	3.51689	4.585	19.96	25.73	21.32	17.09	21.18	17.31	22.96	20.62	27.26	20.76	24.66	27.44
hsa-miR-422a	MIMAT0001339	0.381315	0.587581	0.115584	1.08341	20.7985	3.59826	3.18	22.5334	3.51689	4.585	19.96	25.73	21.32	17.09	21.18	17.31	22.96	20.62	27.26	20.76	24.66	27.44
hsa-miR-429	MIMAT0001536	0.381315	0.587581	0.115584	1.08341	20.7985	3.59826	3.18	22.5334	3.51689	4.585	19.96	25.73	21.32	17.09	21.18	17.31	22.96	20.62	27.26	20.76	24.66	27.44
hsa-miR-431-5p	MIMAT0001625	0.381315	0.587581	0.115584	1.08341	20.7985	3.59826	3.18	22.5334	3.51689	4.585	19.96	25.73	21.32	17.09	21.18	17.31	22.96	20.62	27.26	20.76	24.66	27.44
hsa-miR-4421	MIMAT0018934	0.381315	0.587581	0.115584	1.08341	20.7985	3.59826	3.18	22.5334	3.51689	4.585	19.96	25.73	21.32	17.09	21.18	17.31	22.96	20.62	27.26	20.76	24.66	27.44
hsa-miR-4458	MIMAT0018980	0.381315	0.587581	0.115584	1.08341	20.7985	3.59826	3.18	22.5334	3.51689	4.585	19.96	25.73	21.32	17.09	21.18	17.31	22.96	20.62	27.26	20.76	24.66	27.44
hsa-miR-4485-3p	MIMAT0019019	0.381315	0.587581	0.115584	1.08341	20.7985	3.59826	3.18	22.5334	3.51689	4.585	19.96	25.73	21.32	17.09	21.18	17.31	22.96	20.62	27.26	20.76	24.66	27.44
hsa-miR-449a	MIMAT0001541	0.381315	0.587581	0.115584	1.08341	20.7985	3.59826	3.18	22.5334	3.51689	4.585	19.96	25.73	21.32	17.09	21.18	17.31	22.96	20.62	27.26	20.76	24.66	27.44
hsa-miR-452-5p	MIMAT0001635	0.381315	0.587581	0.115584	1.08341	20.7985	3.59826	3.18	22.5334	3.51689	4.585	19.96	25.73	21.32	17.09	21.18	17.31	22.96	20.62	27.26	20.76	24.66	27.44
hsa-miR-4521	MIMAT0019058	0.381315	0.587581	0.115584	1.08341	20.7985	3.59826	3.18	22.5334	3.51689	4.585	19.96	25.73	21.32	17.09	21.18	17.31	22.96	20.62	27.26	20.76	24.66	27.44
hsa-miR-4524a-5p	MIMAT0019062	0.381315	0.587581	0.115584	1.08341	20.7985	3.59826	3.18	22.5334	3.51689	4.585	19.96	25.73	21.32	17.09	21.18	17.31	22.96	20.62	27.26	20.76	24.66	27.44
hsa-miR-4532	MIMAT0019071	0.381315	0.587581	0.115584	1.08341	20.7985	3.59826	3.18	22.5334	3.51689	4.585	19.96	25.73	21.32	17.09	21.18	17.31	22.96	20.62	27.26	20.76	24.66	27.44
hsa-miR-455-3p	MIMAT0004784	0.381315	0.587581	0.115584	1.08341	20.7985	3.59826	3.18	22.5334	3.51689	4.585	19.96	25.73	21.32	17.09	21.18	17.31	22.96	20.62	27.26	20.76	24.66	27.44
hsa-miR-455-5p	MIMAT0003150	0.381315	0.587581	0.115584	1.08341	20.7985	3.59826	3.18	22.5334	3.51689	4.585	19.96	25.73	21.32	17.09	21.18	17.31	22.96	20.62	27.26	20.76	24.66	27.44
hsa-miR-4792	MIMAT0019964	0.381315	0.587581	0.115584	1.08341	20.7985	3.59826	3.18	22.5334	3.51689	4.585	19.96	25.73	21.32	17.09	21.18	17.31	22.96	20.62	27.26	20.76	24.66	27.44
hsa-miR-485-5p	MIMAT0002175	0.381315	0.587581	0.115584	1.08341	20.7985	3.59826	3.18	22.5334	3.51689	4.585	19.96	25.73	21.32	17.09	21.18	17.31	22.96	20.62	27.26	20.76	24.66	27.44
hsa-miR-490-5p	MIMAT0004764	0.381315	0.587581	0.115584	1.08341	20.7985	3.59826	3.18	22.5334	3.51689	4.585	19.96	25.73	21.32	17.09	21.18	17.31	22.96	20.62	27.26	20.76	24.66	27.44
hsa-miR-494-5p	MIMAT0026607	0.381315	0.587581	0.115584	1.08341	20.7985	3.59826	3.18	22.5334	3.51689	4.585	19.96	25.73	21.32	17.09	21.18	17.31	22.96	20.62	27.26	20.76	24.66	27.44
hsa-miR-5001-3p	MIMAT0021022	0.381315	0.587581	0.115584	1.08341	20.7985	3.59826	3.18	22.5334	3.51689	4.585	19.96	25.73	21.32	17.09	21.18	17.31	22.96	20.62	27.26	20.76	24.66	27.44
hsa-miR-501-3p	MIMAT0004774	0.381315	0.587581	0.115584	1.08341	20.7985	3.59826	3.18	22.5334	3.51689	4.585	19.96	25.73	21.32	17.09	21.18	17.31	22.96	20.62	27.26	20.76	24.66	27.44
hsa-miR-508-3p	MIMAT0002880	0.381315	0.587581	0.115584	1.08341	20.7985	3.59826	3.18	22.5334	3.51689	4.585	19.96	25.73	21.32	17.09	21.18	17.31	22.96	20.62	27.26	20.76	24.66	27.44
hsa-miR-510-5p	MIMAT0002882	0.381315	0.587581	0.115584	1.08341	20.7985	3.59826	3.18	22.5334	3.51689	4.585	19.96	25.73	21.32	17.09	21.18	17.31	22.96	20.62	27.26	20.76	24.66	27.44
hsa-miR-512-3p	MIMAT0002823	0.381315	0.587581	0.115584	1.08341	20.7985	3.59826	3.18	22.5334	3.51689	4.585	19.96	25.73	21.32	17.09	21.18	17.31	22.96	20.62	27.26	20.76	24.66	27.44
hsa-miR-513c-3p	MIMAT0022728	0.381315	0.587581	0.115584	1.08341	20.7985	3.59826	3.18	22.5334	3.51689	4.585	19.96	25.73	21.32	17.09	21.18	17.31	22.96	20.62	27.26	20.76	24.66	27.44
hsa-miR-513c-5p	MIMAT0005789	0.381315	0.587581	0.115584	1.08341	20.7985	3.59826	3.18	22.5334	3.51689	4.585	19.96	25.73	21.32	17.09	21.18	17.31	22.96	20.62	27.26	20.76	24.66	27.44
hsa-miR-514b-3p	MIMAT0015088	0.381315	0.587581	0.115584	1.08341	20.7985	3.59826	3.18	22.5334	3.51689	4.585	19.96	25.73	21.32	17.09	21.18	17.31	22.96	20.62	27.26	20.76	24.66	27.44
hsa-miR-517b-3p	MIMAT0002857	0.381315	0.587581	0.115584	1.08341	20.7985	3.59826	3.18	22.5334	3.51689	4.585	19.96	25.73	21.32	17.09	21.18	17.31	22.96	20.62	27.26	20.76	24.66	27.44
hsa-miR-518e-3p	MIMAT0002861	0.381315	0.587581	0.115584	1.08341	20.7985	3.59826	3.18	22.5334	3.51689	4.585	19.96	25.73	21.32	17.09	21.18	17.31	22.96	20.62	27.26	20.76	24.66	27.44
hsa-miR-519b-5p+hsa-miR-519c-5p+hsa-miR-523-5p+hsa-miR-518e-5p+hsa-miR-522-5p+hsa-miR-519a-5p	MIMAT0005454	0.381315	0.587581	0.115584	1.08341	20.7985	3.59826	3.18	22.5334	3.51689	4.585	19.96	25.73	21.32	17.09	21.18	17.31	22.96	20.62	27.26	20.76	24.66	27.44
hsa-miR-520a-3p	MIMAT0002834	0.381315	0.587581	0.115584	1.08341	20.7985	3.59826	3.18	22.5334	3.51689	4.585	19.96	25.73	21.32	17.09	21.18	17.31	22.96	20.62	27.26	20.76	24.66	27.44
hsa-miR-520b	MIMAT0002843	0.381315	0.587581	0.115584	1.08341	20.7985	3.59826	3.18	22.5334	3.51689	4.585	19.96	25.73	21.32	17.09	21.18	17.31	22.96	20.62	27.26	20.76	24.66	27.44
hsa-miR-520d-5p+hsa-miR-527+hsa-miR-518a-5p	MIMAT0002855	0.381315	0.587581	0.115584	1.08341	20.7985	3.59826	3.18	22.5334	3.51689	4.585	19.96	25.73	21.32	17.09	21.18	17.31	22.96	20.62	27.26	20.76	24.66	27.44
hsa-miR-521	MIMAT0002854	0.381315	0.587581	0.115584	1.08341	20.7985	3.59826	3.18	22.5334	3.51689	4.585	19.96	25.73	21.32	17.09	21.18	17.31	22.96	20.62	27.26	20.76	24.66	27.44
hsa-miR-522-3p	MIMAT0002868	0.381315	0.587581	0.115584	1.08341	20.7985	3.59826	3.18	22.5334	3.51689	4.585	19.96	25.73	21.32	17.09	21.18	17.31	22.96	20.62	27.26	20.76	24.66	27.44
hsa-miR-523-3p	MIMAT0002840	0.381315	0.587581	0.115584	1.08341	20.7985	3.59826	3.18	22.5334	3.51689	4.585	19.96	25.73	21.32	17.09	21.18	17.31	22.96	20.62	27.26	20.76	24.66	27.44
hsa-miR-525-3p	MIMAT0002839	0.381315	0.587581	0.115584	1.08341	20.7985	3.59826	3.18	22.5334	3.51689	4.585	19.96	25.73	21.32	17.09	21.18	17.31	22.96	20.62	27.26	20.76	24.66	27.44
hsa-miR-532-5p	MIMAT0002888	0.381315	0.587581	0.115584	1.08341	20.7985	3.59826	3.18	22.5334	3.51689	4.585	19.96	25.73	21.32	17.09	21.18	17.31	22.96	20.62	27.26	20.76	24.66	27.44
hsa-miR-539-5p	MIMAT0003163	0.381315	0.587581	0.115584	1.08341	20.7985	3.59826	3.18	22.5334	3.51689	4.585	19.96	25.73	21.32	17.09	21.18	17.31	22.96	20.62	27.26	20.76	24.66	27.44
hsa-miR-541-3p	MIMAT0004920	0.381315	0.587581	0.115584	1.08341	20.7985	3.59826	3.18	22.5334	3.51689	4.585	19.96	25.73	21.32	17.09	21.18	17.31	22.96	20.62	27.26	20.76	24.66	27.44
hsa-miR-545-3p	MIMAT0003165	0.381315	0.587581	0.115584	1.08341	20.7985	3.59826	3.18	22.5334	3.51689	4.585	19.96	25.73	21.32	17.09	21.18	17.31	22.96	20.62	27.26	20.76	24.66	27.44
hsa-miR-548a-3p	MIMAT0003251	0.381315	0.587581	0.115584	1.08341	20.7985	3.59826	3.18	22.5334	3.51689	4.585	19.96	25.73	21.32	17.09	21.18	17.31	22.96	20.62	27.26	20.76	24.66	27.44
hsa-miR-548b-3p	MIMAT0003254	0.381315	0.587581	0.115584	1.08341	20.7985	3.59826	3.18	22.5334	3.51689	4.585	19.96	25.73	21.32	17.09	21.18	17.31	22.96	20.62	27.26	20.76	24.66	27.44
hsa-miR-548e-3p	MIMAT0005874	0.381315	0.587581	0.115584	1.08341	20.7985	3.59826	3.18	22.5334	3.51689	4.585	19.96	25.73	21.32	17.09	21.18	17.31	22.96	20.62	27.26	20.76	24.66	27.44
hsa-miR-548l	MIMAT0005889	0.381315	0.587581	0.115584	1.08341	20.7985	3.59826	3.18	22.5334	3.51689	4.585	19.96	25.73	21.32	17.09	21.18	17.31	22.96	20.62	27.26	20.76	24.66	27.44
hsa-miR-550a-5p	MIMAT0004800	0.381315	0.587581	0.115584	1.08341	20.7985	3.59826	3.18	22.5334	3.51689	4.585	19.96	25.73	21.32	17.09	21.18	17.31	22.96	20.62	27.26	20.76	24.66	27.44
hsa-miR-553	MIMAT0003216	0.381315	0.587581	0.115584	1.08341	20.7985	3.59826	3.18	22.5334	3.51689	4.585	19.96	25.73	21.32	17.09	21.18	17.31	22.96	20.62	27.26	20.76	24.66	27.44
hsa-miR-554	MIMAT0003217	0.381315	0.587581	0.115584	1.08341	20.7985	3.59826	3.18	22.5334	3.51689	4.585	19.96	25.73	21.32	17.09	21.18	17.31	22.96	20.62	27.26	20.76	24.66	27.44
hsa-miR-561-3p	MIMAT0003225	0.381315	0.587581	0.115584	1.08341	20.7985	3.59826	3.18	22.5334	3.51689	4.585	19.96	25.73	21.32	17.09	21.18	17.31	22.96	20.62	27.26	20.76	24.66	27.44
hsa-miR-568	MIMAT0003232	0.381315	0.587581	0.115584	1.08341	20.7985	3.59826	3.18	22.5334	3.51689	4.585	19.96	25.73	21.32	17.09	21.18	17.31	22.96	20.62	27.26	20.76	24.66	27.44
hsa-miR-571	MIMAT0003236	0.381315	0.587581	0.115584	1.08341	20.7985	3.59826	3.18	22.5334	3.51689	4.585	19.96	25.73	21.32	17.09	21.18	17.31	22.96	20.62	27.26	20.76	24.66	27.44
hsa-miR-573	MIMAT0003238	0.381315	0.587581	0.115584	1.08341	20.7985	3.59826	3.18	22.5334	3.51689	4.585	19.96	25.73	21.32	17.09	21.18	17.31	22.96	20.62	27.26	20.76	24.66	27.44
hsa-miR-579-3p	MIMAT0003244	0.381315	0.587581	0.115584	1.08341	20.7985	3.59826	3.18	22.5334	3.51689	4.585	19.96	25.73	21.32	17.09	21.18	17.31	22.96	20.62	27.26	20.76	24.66	27.44
hsa-miR-580-3p	MIMAT0003245	0.381315	0.587581	0.115584	1.08341	20.7985	3.59826	3.18	22.5334	3.51689	4.585	19.96	25.73	21.32	17.09	21.18	17.31	22.96	20.62	27.26	20.76	24.66	27.44
hsa-miR-582-3p	MIMAT0004797	0.381315	0.587581	0.115584	1.08341	20.7985	3.59826	3.18	22.5334	3.51689	4.585	19.96	25.73	21.32	17.09	21.18	17.31	22.96	20.62	27.26	20.76	24.66	27.44
hsa-miR-601	MIMAT0003269	0.381315	0.587581	0.115584	1.08341	20.7985	3.59826	3.18	22.5334	3.51689	4.585	19.96	25.73	21.32	17.09	21.18	17.31	22.96	20.62	27.26	20.76	24.66	27.44
hsa-miR-613	MIMAT0003281	0.381315	0.587581	0.115584	1.08341	20.7985	3.59826	3.18	22.5334	3.51689	4.585	19.96	25.73	21.32	17.09	21.18	17.31	22.96	20.62	27.26	20.76	24.66	27.44
hsa-miR-615-5p	MIMAT0004804	0.381315	0.587581	0.115584	1.08341	20.7985	3.59826	3.18	22.5334	3.51689	4.585	19.96	25.73	21.32	17.09	21.18	17.31	22.96	20.62	27.26	20.76	24.66	27.44
hsa-miR-617	MIMAT0003286	0.381315	0.587581	0.115584	1.08341	20.7985	3.59826	3.18	22.5334	3.51689	4.585	19.96	25.73	21.32	17.09	21.18	17.31	22.96	20.62	27.26	20.76	24.66	27.44
hsa-miR-637	MIMAT0003307	0.381315	0.587581	0.115584	1.08341	20.7985	3.59826	3.18	22.5334	3.51689	4.585	19.96	25.73	21.32	17.09	21.18	17.31	22.96	20.62	27.26	20.76	24.66	27.44
hsa-miR-641	MIMAT0003311	0.381315	0.587581	0.115584	1.08341	20.7985	3.59826	3.18	22.5334	3.51689	4.585	19.96	25.73	21.32	17.09	21.18	17.31	22.96	20.62	27.26	20.76	24.66	27.44
hsa-miR-643	MIMAT0003313	0.381315	0.587581	0.115584	1.08341	20.7985	3.59826	3.18	22.5334	3.51689	4.585	19.96	25.73	21.32	17.09	21.18	17.31	22.96	20.62	27.26	20.76	24.66	27.44
hsa-miR-6503-3p	MIMAT0025463	0.381315	0.587581	0.115584	1.08341	20.7985	3.59826	3.18	22.5334	3.51689	4.585	19.96	25.73	21.32	17.09	21.18	17.31	22.96	20.62	27.26	20.76	24.66	27.44
hsa-miR-651-3p	MIMAT0026624	0.381315	0.587581	0.115584	1.08341	20.7985	3.59826	3.18	22.5334	3.51689	4.585	19.96	25.73	21.32	17.09	21.18	17.31	22.96	20.62	27.26	20.76	24.66	27.44
hsa-miR-652-3p	MIMAT0003322	0.381315	0.587581	0.115584	1.08341	20.7985	3.59826	3.18	22.5334	3.51689	4.585	19.96	25.73	21.32	17.09	21.18	17.31	22.96	20.62	27.26	20.76	24.66	27.44
hsa-miR-652-5p	MIMAT0022709	0.381315	0.587581	0.115584	1.08341	20.7985	3.59826	3.18	22.5334	3.51689	4.585	19.96	25.73	21.32	17.09	21.18	17.31	22.96	20.62	27.26	20.76	24.66	27.44
hsa-miR-654-3p	MIMAT0004814	0.381315	0.587581	0.115584	1.08341	20.7985	3.59826	3.18	22.5334	3.51689	4.585	19.96	25.73	21.32	17.09	21.18	17.31	22.96	20.62	27.26	20.76	24.66	27.44
hsa-miR-655-3p	MIMAT0003331	0.381315	0.587581	0.115584	1.08341	20.7985	3.59826	3.18	22.5334	3.51689	4.585	19.96	25.73	21.32	17.09	21.18	17.31	22.96	20.62	27.26	20.76	24.66	27.44
hsa-miR-664b-3p	MIMAT0022272	0.381315	0.587581	0.115584	1.08341	20.7985	3.59826	3.18	22.5334	3.51689	4.585	19.96	25.73	21.32	17.09	21.18	17.31	22.96	20.62	27.26	20.76	24.66	27.44
hsa-miR-664b-5p	MIMAT0022271	0.381315	0.587581	0.115584	1.08341	20.7985	3.59826	3.18	22.5334	3.51689	4.585	19.96	25.73	21.32	17.09	21.18	17.31	22.96	20.62	27.26	20.76	24.66	27.44
hsa-miR-671-3p	MIMAT0004819	0.381315	0.587581	0.115584	1.08341	20.7985	3.59826	3.18	22.5334	3.51689	4.585	19.96	25.73	21.32	17.09	21.18	17.31	22.96	20.62	27.26	20.76	24.66	27.44
hsa-miR-708-5p	MIMAT0004926	0.381315	0.587581	0.115584	1.08341	20.7985	3.59826	3.18	22.5334	3.51689	4.585	19.96	25.73	21.32	17.09	21.18	17.31	22.96	20.62	27.26	20.76	24.66	27.44
hsa-miR-758-5p	MIMAT0022929	0.381315	0.587581	0.115584	1.08341	20.7985	3.59826	3.18	22.5334	3.51689	4.585	19.96	25.73	21.32	17.09	21.18	17.31	22.96	20.62	27.26	20.76	24.66	27.44
hsa-miR-766-5p	MIMAT0022714	0.381315	0.587581	0.115584	1.08341	20.7985	3.59826	3.18	22.5334	3.51689	4.585	19.96	25.73	21.32	17.09	21.18	17.31	22.96	20.62	27.26	20.76	24.66	27.44
hsa-miR-874-5p	MIMAT0026718	0.381315	0.587581	0.115584	1.08341	20.7985	3.59826	3.18	22.5334	3.51689	4.585	19.96	25.73	21.32	17.09	21.18	17.31	22.96	20.62	27.26	20.76	24.66	27.44
hsa-miR-876-5p	MIMAT0004924	0.381315	0.587581	0.115584	1.08341	20.7985	3.59826	3.18	22.5334	3.51689	4.585	19.96	25.73	21.32	17.09	21.18	17.31	22.96	20.62	27.26	20.76	24.66	27.44
hsa-miR-887-3p	MIMAT0004951	0.381315	0.587581	0.115584	1.08341	20.7985	3.59826	3.18	22.5334	3.51689	4.585	19.96	25.73	21.32	17.09	21.18	17.31	22.96	20.62	27.26	20.76	24.66	27.44
hsa-miR-890	MIMAT0004912	0.381315	0.587581	0.115584	1.08341	20.7985	3.59826	3.18	22.5334	3.51689	4.585	19.96	25.73	21.32	17.09	21.18	17.31	22.96	20.62	27.26	20.76	24.66	27.44
hsa-miR-892a	MIMAT0004907	0.381315	0.587581	0.115584	1.08341	20.7985	3.59826	3.18	22.5334	3.51689	4.585	19.96	25.73	21.32	17.09	21.18	17.31	22.96	20.62	27.26	20.76	24.66	27.44
hsa-miR-892b	MIMAT0004918	0.381315	0.587581	0.115584	1.08341	20.7985	3.59826	3.18	22.5334	3.51689	4.585	19.96	25.73	21.32	17.09	21.18	17.31	22.96	20.62	27.26	20.76	24.66	27.44
hsa-miR-9-5p	MIMAT0000441	0.381315	0.587581	0.115584	1.08341	20.7985	3.59826	3.18	22.5334	3.51689	4.585	19.96	25.73	21.32	17.09	21.18	17.31	22.96	20.62	27.26	20.76	24.66	27.44
hsa-miR-924	MIMAT0004974	0.381315	0.587581	0.115584	1.08341	20.7985	3.59826	3.18	22.5334	3.51689	4.585	19.96	25.73	21.32	17.09	21.18	17.31	22.96	20.62	27.26	20.76	24.66	27.44
hsa-miR-934	MIMAT0004977	0.381315	0.587581	0.115584	1.08341	20.7985	3.59826	3.18	22.5334	3.51689	4.585	19.96	25.73	21.32	17.09	21.18	17.31	22.96	20.62	27.26	20.76	24.66	27.44
hsa-miR-940	MIMAT0004983	0.381315	0.587581	0.115584	1.08341	20.7985	3.59826	3.18	22.5334	3.51689	4.585	19.96	25.73	21.32	17.09	21.18	17.31	22.96	20.62	27.26	20.76	24.66	27.44
hsa-miR-942-3p	MIMAT0026734	0.381315	0.587581	0.115584	1.08341	20.7985	3.59826	3.18	22.5334	3.51689	4.585	19.96	25.73	21.32	17.09	21.18	17.31	22.96	20.62	27.26	20.76	24.66	27.44
hsa-miR-942-5p	MIMAT0004985	0.381315	0.587581	0.115584	1.08341	20.7985	3.59826	3.18	22.5334	3.51689	4.585	19.96	25.73	21.32	17.09	21.18	17.31	22.96	20.62	27.26	20.76	24.66	27.44
hsa-miR-98-3p	MIMAT0022842	0.381315	0.587581	0.115584	1.08341	20.7985	3.59826	3.18	22.5334	3.51689	4.585	19.96	25.73	21.32	17.09	21.18	17.31	22.96	20.62	27.26	20.76	24.66	27.44
hsa-miR-1204	MIMAT0005868	0.381409	0.587581	0.115584	1.08341	20.7985	3.59826	3.18	22.5334	3.51689	4.585	19.96	25.73	21.32	17.09	21.18	17.31	22.96	20.62	27.26	20.76	24.66	27.44
hsa-miR-384	MIMAT0001075	0.381409	0.587581	0.115584	1.08341	20.7985	3.59826	3.18	22.5334	3.51689	4.585	19.96	25.73	21.32	17.09	21.18	17.31	22.96	20.62	27.26	20.76	24.66	27.44
hsa-miR-516a-5p	MIMAT0004770	0.381409	0.587581	0.115584	1.08341	20.7985	3.59826	3.18	22.5334	3.51689	4.585	19.96	25.73	21.32	17.09	21.18	17.31	22.96	20.62	27.26	20.76	24.66	27.44
hsa-miR-548d-5p	MIMAT0004812	0.381409	0.587581	0.115584	1.08341	20.7985	3.59826	3.18	22.5334	3.51689	4.585	19.96	25.73	21.32	17.09	21.18	17.31	22.96	20.62	27.26	20.76	24.66	27.44
hsa-miR-556-3p	MIMAT0004793	0.381409	0.587581	0.115584	1.08341	20.7985	3.59826	3.18	22.5334	3.51689	4.585	19.96	25.73	21.32	17.09	21.18	17.31	22.96	20.62	27.26	20.76	24.66	27.44
hsa-miR-26a-5p	MIMAT0000082	0.381477	0.587581	-0.324303	-1.25206	48.3309	7.03165	7.63	38.6011	35.6001	28.2375	48.38	38.93	53.47	54.18	127.94	54.28	57.09	20.62	31.41	28.37	24.66	27.44
hsa-miR-517c-3p+hsa-miR-519a-3p	MIMAT0002866	0.38163	0.587581	0.115584	1.08341	20.7985	3.59826	3.18	22.5334	3.51689	4.585	19.96	25.73	21.32	17.09	21.18	17.31	22.96	20.62	27.26	20.76	24.66	27.44
hsa-miR-610	MIMAT0003278	0.381713	0.587581	0.115584	1.08341	20.7985	3.59826	3.18	22.5334	3.51689	4.585	19.96	25.73	21.32	17.09	21.18	17.31	22.96	20.62	27.26	20.76	24.66	27.44
hsa-miR-492	MIMAT0002812	0.381925	0.587581	0.115584	1.08341	20.7985	3.59826	3.18	22.5334	3.51689	4.585	19.96	25.73	21.32	17.09	21.18	17.31	22.96	20.62	27.26	20.76	24.66	27.44
hsa-miR-1909-3p	MIMAT0007883	0.382751	0.587581	0.115584	1.08341	20.7985	3.59826	3.18	22.5334	3.51689	4.585	19.96	25.73	21.32	17.09	21.18	17.31	22.96	20.62	27.26	20.76	24.66	27.44
hsa-miR-3074-3p	MIMAT0015027	0.382751	0.587581	0.115584	1.08341	20.7985	3.59826	3.18	22.5334	3.51689	4.585	19.96	25.73	21.32	17.09	21.18	17.31	22.96	20.62	27.26	20.76	24.66	27.44
hsa-miR-328-5p	MIMAT0026486	0.382751	0.587581	0.115584	1.08341	20.7985	3.59826	3.18	22.5334	3.51689	4.585	19.96	25.73	21.32	17.09	21.18	17.31	22.96	20.62	27.26	20.76	24.66	27.44
hsa-miR-374c-5p	MIMAT0018443	0.382751	0.587581	0.115584	1.08341	20.7985	3.59826	3.18	22.5334	3.51689	4.585	19.96	25.73	21.32	17.09	21.18	17.31	22.96	20.62	27.26	20.76	24.66	27.44
hsa-miR-590-3p	MIMAT0004801	0.382751	0.587581	0.115584	1.08341	20.7985	3.59826	3.18	22.5334	3.51689	4.585	19.96	25.73	21.32	17.09	21.18	17.31	22.96	20.62	27.26	20.76	24.66	27.44
hsa-miR-6511a-3p	MIMAT0025479	0.382751	0.587581	0.115584	1.08341	20.7985	3.59826	3.18	22.5334	3.51689	4.585	19.96	25.73	21.32	17.09	21.18	17.31	22.96	20.62	27.26	20.76	24.66	27.44
hsa-miR-3605-5p	MIMAT0017981	0.383089	0.587581	0.115584	1.08341	20.7985	3.59826	3.18	22.5334	3.51689	4.585	19.96	25.73	21.32	17.09	21.18	17.31	22.96	20.62	27.26	20.76	24.66	27.44
hsa-miR-548ak	MIMAT0019013	0.383131	0.587581	0.115584	1.08341	20.7985	3.59826	3.18	22.5334	3.51689	4.585	19.96	25.73	21.32	17.09	21.18	17.31	22.96	20.62	27.26	20.76	24.66	27.44
hsa-miR-362-3p	MIMAT0004683	0.383705	0.587581	0.127411	1.09233	74.1438	13.624	13.6475	80.9896	15.4467	14.2625	57.59	72.78	80.21	89.89	65.33	76.7	60.71	108.64	83.76	95.62	81.68	85.62
hsa-miR-105-5p	MIMAT0000102	0.383963	0.587581	0.115584	1.08341	20.7985	3.59826	3.18	22.5334	3.51689	4.585	19.96	25.73	21.32	17.09	21.18	17.31	22.96	20.62	27.26	20.76	24.66	27.44
hsa-miR-129-2-3p	MIMAT0004605	0.384602	0.587581	0.115584	1.08341	20.7985	3.59826	3.18	22.5334	3.51689	4.585	19.96	25.73	21.32	17.09	21.18	17.31	22.96	20.62	27.26	20.76	24.66	27.44
hsa-miR-1297	MIMAT0005886	0.385089	0.587581	0.110233	1.0794	24.0036	4.04841	4.98	25.9096	2.92405	2.65	19.96	25.73	29.17	22.16	21.18	27.14	22.96	26.63	27.26	25.22	30.63	27.44
hsa-miR-628-5p	MIMAT0004809	0.385282	0.587581	0.115584	1.08341	20.7985	3.59826	3.18	22.5334	3.51689	4.585	19.96	25.73	21.32	17.09	21.18	17.31	22.96	20.62	27.26	20.76	24.66	27.44
hsa-miR-519b-3p	MIMAT0002837	0.385434	0.587581	0.115584	1.08341	20.7985	3.59826	3.18	22.5334	3.51689	4.585	19.96	25.73	21.32	17.09	21.18	17.31	22.96	20.62	27.26	20.76	24.66	27.44
hsa-miR-873-5p	MIMAT0004953	0.385434	0.587581	0.115584	1.08341	20.7985	3.59826	3.18	22.5334	3.51689	4.585	19.96	25.73	21.32	17.09	21.18	17.31	22.96	20.62	27.26	20.76	24.66	27.44
hsa-miR-483-5p	MIMAT0004761	0.386978	0.587581	0.115584	1.08341	20.7985	3.59826	3.18	22.5334	3.51689	4.585	19.96	25.73	21.32	17.09	21.18	17.31	22.96	20.62	27.26	20.76	24.66	27.44
hsa-miR-450a-1-3p	MIMAT0022700	0.387273	0.587581	0.115584	1.08341	20.7985	3.59826	3.18	22.5334	3.51689	4.585	19.96	25.73	21.32	17.09	21.18	17.31	22.96	20.62	27.26	20.76	24.66	27.44
hsa-miR-190a-3p	MIMAT0026482	0.387579	0.587581	0.115584	1.08341	20.7985	3.59826	3.18	22.5334	3.51689	4.585	19.96	25.73	21.32	17.09	21.18	17.31	22.96	20.62	27.26	20.76	24.66	27.44
hsa-miR-1255b-5p	MIMAT0005945	0.388524	0.587581	0.115584	1.08341	20.7985	3.59826	3.18	22.5334	3.51689	4.585	19.96	25.73	21.32	17.09	21.18	17.31	22.96	20.62	27.26	20.76	24.66	27.44
hsa-miR-208a-3p	MIMAT0000241	0.390224	0.587581	0.115584	1.08341	20.7985	3.59826	3.18	22.5334	3.51689	4.585	19.96	25.73	21.32	17.09	21.18	17.31	22.96	20.62	27.26	20.76	24.66	27.44
hsa-miR-3180-3p	MIMAT0015058	0.391056	0.587581	0.115584	1.08341	20.7985	3.59826	3.18	22.5334	3.51689	4.585	19.96	25.73	21.32	17.09	21.18	17.31	22.96	20.62	27.26	20.76	24.66	27.44
hsa-miR-342-5p	MIMAT0004694	0.391514	0.587581	0.115584	1.08341	20.7985	3.59826	3.18	22.5334	3.51689	4.585	19.96	25.73	21.32	17.09	21.18	17.31	22.96	20.62	27.26	20.76	24.66	27.44
hsa-miR-885-5p	MIMAT0004947	0.39159	0.587581	0.115584	1.08341	20.7985	3.59826	3.18	22.5334	3.51689	4.585	19.96	25.73	21.32	17.09	21.18	17.31	22.96	20.62	27.26	20.76	24.66	27.44
hsa-miR-548n	MIMAT0005916	0.391667	0.587581	0.115584	1.08341	20.7985	3.59826	3.18	22.5334	3.51689	4.585	19.96	25.73	21.32	17.09	21.18	17.31	22.96	20.62	27.26	20.76	24.66	27.44
hsa-miR-513a-5p	MIMAT0002877	0.392178	0.587581	-0.119429	-1.0863	29.8008	4.58798	4.165	27.4332	4.25397	4.43	29.95	27.93	36.46	25.86	22.68	33.04	29	20.62	27.26	31.52	27.57	30.22
hsa-miR-139-5p	MIMAT0000250	0.392975	0.587581	0.115584	1.08341	20.7985	3.59826	3.18	22.5334	3.51689	4.585	19.96	25.73	21.32	17.09	21.18	17.31	22.96	20.62	27.26	20.76	24.66	27.44
hsa-miR-30a-3p	MIMAT0000088	0.393839	0.587581	0.115584	1.08341	20.7985	3.59826	3.18	22.5334	3.51689	4.585	19.96	25.73	21.32	17.09	21.18	17.31	22.96	20.62	27.26	20.76	24.66	27.44
hsa-miR-5010-3p	MIMAT0021044	0.394041	0.587581	0.115584	1.08341	20.7985	3.59826	3.18	22.5334	3.51689	4.585	19.96	25.73	21.32	17.09	21.18	17.31	22.96	20.62	27.26	20.76	24.66	27.44
hsa-miR-412-3p	MIMAT0002170	0.3951	0.587581	0.115584	1.08341	20.7985	3.59826	3.18	22.5334	3.51689	4.585	19.96	25.73	21.32	17.09	21.18	17.31	22.96	20.62	27.26	20.76	24.66	27.44
hsa-miR-548j-5p	MIMAT0005875	0.395884	0.587581	0.115584	1.08341	20.7985	3.59826	3.18	22.5334	3.51689	4.585	19.96	25.73	21.32	17.09	21.18	17.31	22.96	20.62	27.26	20.76	24.66	27.44
hsa-miR-320c	MIMAT0005793	0.397181	0.587581	0.115584	1.08341	20.7985	3.59826	3.18	22.5334	3.51689	4.585	19.96	25.73	21.32	17.09	21.18	17.31	22.96	20.62	27.26	20.76	24.66	27.44
hsa-miR-3164	MIMAT0015038	0.39753	0.587581	0.115584	1.08341	20.7985	3.59826	3.18	22.5334	3.51689	4.585	19.96	25.73	21.32	17.09	21.18	17.31	22.96	20.62	27.26	20.76	24.66	27.44
hsa-miR-1254	MIMAT0005905	0.397611	0.587581	0.108643	1.07821	20.8988	3.81816	3.305	22.5334	3.51689	4.585	19.96	26.23	21.32	17.09	21.18	17.31	22.96	20.62	27.26	20.76	24.66	27.44
hsa-miR-596	MIMAT0003264	0.399267	0.588938	0.115584	1.08341	20.7985	3.59826	3.18	22.5334	3.51689	4.585	19.96	25.73	21.32	17.09	21.18	17.31	22.96	20.62	27.26	20.76	24.66	27.44
hsa-miR-642a-5p	MIMAT0003312	0.400123	0.58911	0.115584	1.08341	20.7985	3.59826	3.18	22.5334	3.51689	4.585	19.96	25.73	21.32	17.09	21.18	17.31	22.96	20.62	27.26	20.76	24.66	27.44
hsa-miR-1306-5p	MIMAT0022726	0.403002	0.592256	0.115584	1.08341	20.7985	3.59826	3.18	22.5334	3.51689	4.585	19.96	25.73	21.32	17.09	21.18	17.31	22.96	20.62	27.26	20.76	24.66	27.44
hsa-miR-663a	MIMAT0003326	0.404094	0.59277	0.113346	1.08173	21.5582	3.62385	3.45	23.3203	3.73809	6.235	23.04	25.73	21.32	17.09	21.18	17.31	22.96	20.62	27.26	27.32	24.66	27.44
hsa-miR-433-5p	MIMAT0026554	0.406237	0.59482	-0.109142	-1.07859	25.9185	5.10949	3.845	24.03	2.71575	4.6775	33.4	25.73	21.32	24.63	21.18	22.42	22.96	26.63	27.26	20.76	24.66	27.44
hsa-miR-548ar-5p	MIMAT0022265	0.408712	0.596176	-0.0872642	-1.06235	83.5624	5.03034	5.7475	78.6578	8.56528	10.235	77.18	86.32	88.71	82.5	66.24	84.96	77.03	77.75	70.07	87.22	77.6	91.67
hsa-miR-765	MIMAT0003945	0.409314	0.596176	0.115584	1.08341	20.7985	3.59826	3.18	22.5334	3.51689	4.585	19.96	25.73	21.32	17.09	21.18	17.31	22.96	20.62	27.26	20.76	24.66	27.44
hsa-miR-4286	MIMAT0016916	0.409404	0.596176	0.119725	1.08653	21.5582	3.62385	3.45	23.4236	2.73767	4.235	23.04	25.73	21.32	17.09	21.18	23.6	22.96	20.62	27.26	20.76	24.66	27.44
hsa-miR-24-3p	MIMAT0000080	0.410397	0.596534	0.228497	1.17161	29.997	2.94577	1.9475	35.1448	19.1946	9.815	31.1	25.73	31.6	32.02	79.85	54.28	29.9	30.89	27.26	31.52	24.66	27.44
hsa-miR-888-5p	MIMAT0004916	0.412641	0.598148	0.155433	1.11376	24.4442	7.56081	6.555	27.2248	6.39111	6.1975	23.04	25.73	35.24	17.09	21.18	25.96	22.96	23.43	27.26	38.88	26.55	36.26
hsa-miR-566	MIMAT0003230	0.413007	0.598148	0.122428	1.08857	29.1855	4.82759	4.465	31.7703	4.53445	4.985	23.04	31.31	29.17	34.48	31.76	25.96	31.72	29.82	33.02	38.88	37.78	27.44
hsa-miR-127-3p	MIMAT0000446	0.416587	0.60224	0.135283	1.09831	22.0772	4.04522	5.175	24.2476	3.98515	4.67	25.34	25.73	21.32	17.09	21.18	17.31	29.9	25.56	27.26	23.12	24.66	27.44
hsa-miR-606	MIMAT0003274	0.418121	0.603364	0.115584	1.08341	20.7985	3.59826	3.18	22.5334	3.51689	4.585	19.96	25.73	21.32	17.09	21.18	17.31	22.96	20.62	27.26	20.76	24.66	27.44
hsa-miR-1228-3p	MIMAT0005583	0.419964	0.60493	0.104553	1.07516	22.562	4.71596	5.945	24.2577	3.2582	2.4025	27.64	25.73	21.32	17.09	25.41	17.31	22.96	24.5	27.26	26.27	24.66	27.44
hsa-miR-548j-3p	MIMAT0026737	0.421177	0.605584	0.106913	1.07692	22.0772	4.04522	5.175	23.7754	4.41657	6.56	25.34	25.73	21.32	17.09	21.18	17.31	22.96	28.76	27.26	20.76	24.66	30.22
hsa-miR-3613-3p	MIMAT0017991	0.422897	0.605708	0.111675	1.08048	22.2552	5.024	7.0425	24.0463	2.66908	4.4075	19.96	25.73	27.95	17.09	21.18	22.42	23.56	20.62	27.26	26.27	24.66	27.44
hsa-miR-625-5p	MIMAT0003294	0.423051	0.605708	0.115584	1.08341	20.7985	3.59826	3.18	22.5334	3.51689	4.585	19.96	25.73	21.32	17.09	21.18	17.31	22.96	20.62	27.26	20.76	24.66	27.44
hsa-miR-660-5p	MIMAT0003338	0.424109	0.605708	0.119706	1.08651	22.1942	2.46443	2.0725	24.1143	3.04305	5.3	19.96	25.73	21.32	22.16	28.13	22.42	22.96	20.62	27.26	20.76	24.66	27.44
hsa-miR-145-5p	MIMAT0000437	0.424702	0.605708	0.115584	1.08341	20.7985	3.59826	3.18	22.5334	3.51689	4.585	19.96	25.73	21.32	17.09	21.18	17.31	22.96	20.62	27.26	20.76	24.66	27.44
hsa-miR-154-5p	MIMAT0000452	0.425058	0.605708	0.115584	1.08341	20.7985	3.59826	3.18	22.5334	3.51689	4.585	19.96	25.73	21.32	17.09	21.18	17.31	22.96	20.62	27.26	20.76	24.66	27.44
hsa-miR-376a-3p	MIMAT0000729	0.428299	0.609238	0.170562	1.1255	34.03	7.38822	7.39	38.3007	9.68435	4.825	44.92	34.7	30.38	28.32	47.18	60.18	32.62	36.21	34.63	32.57	34.72	35.26
hsa-miR-144-3p	MIMAT0000436	0.432332	0.61388	0.361391	1.28466	67.6761	5.10785	4.835	86.941	120.295	75.76	72.57	70.24	60.76	67.73	86.2	47.2	60.71	50.06	37.85	148.16	117.42	400.92
hsa-miR-519d-3p	MIMAT0002853	0.433821	0.614901	-0.129158	-1.09366	25.3607	6.54619	6.37	23.189	3.43098	4.255	32.25	25.73	29.17	17.09	23.59	17.31	23.56	20.62	27.26	22.07	25.53	27.44
hsa-miR-323a-3p	MIMAT0000755	0.435139	0.615676	0.245896	1.18583	27.1258	5.17487	5.885	32.1666	31.1825	12.1875	33.4	25.73	21.32	29.55	29.94	112.1	23.56	20.62	27.26	20.76	24.66	50.37
hsa-miR-1323	MIMAT0005795	0.437165	0.617448	0.10478	1.07533	23.0193	5.55019	6.5225	24.7533	2.60693	4.1175	29.95	25.73	21.32	17.09	21.18	28.32	23.56	24.5	27.26	22.07	24.66	27.44
hsa-miR-199b-5p	MIMAT0000263	0.439002	0.618475	0.0999164	1.07171	22.3235	4.35562	5.6575	23.9244	2.97459	6.05	26.49	25.73	21.32	17.09	21.18	21.24	22.96	20.62	27.26	27.32	24.66	27.44
hsa-miR-22-3p	MIMAT0000077	0.439443	0.618475	-0.253276	-1.19191	64.7983	19.9416	19.4675	54.3651	28.5457	24.095	66.81	55.85	49.83	94.82	103.44	103.84	54.37	45.8	56.38	46.23	38.8	28.21
hsa-miR-4787-3p	MIMAT0019957	0.441726	0.620593	0.105576	1.07592	22.942	6.73923	5.2675	24.6839	2.61775	2.735	23.04	33	21.32	17.09	21.18	24.78	26.28	20.62	27.26	26.27	24.66	27.44
hsa-miR-224-5p	MIMAT0000281	0.447931	0.628205	0.120129	1.08683	20.8988	3.81816	3.305	22.7135	3.56845	4.585	19.96	26.23	21.32	17.09	21.18	17.31	24.47	20.62	27.26	20.76	24.66	27.44
hsa-miR-29c-3p	MIMAT0000681	0.450102	0.630142	0.184792	1.13665	33.0812	3.32463	3.7425	37.6018	22.8052	13.055	34.56	32.16	29.17	36.94	93.46	53.1	27.19	36.21	33.83	35.73	24.66	27.44
hsa-miR-1302	MIMAT0005890	0.451147	0.6305	0.102157	1.07338	21.8223	3.79703	4.3125	23.4236	2.73767	4.235	24.19	25.73	21.32	17.09	21.18	23.6	22.96	20.62	27.26	20.76	24.66	27.44
hsa-miR-197-3p	MIMAT0000227	0.453425	0.631487	-0.10928	-1.07869	29.4009	2.6574	2.63	27.2562	4.85419	3.27	31.1	25.73	31.6	29.55	37.2	24.78	30.81	20.62	27.26	25.22	27.57	27.44
hsa-miR-4531	MIMAT0019070	0.453436	0.631487	0.115584	1.08341	20.7985	3.59826	3.18	22.5334	3.51689	4.585	19.96	25.73	21.32	17.09	21.18	17.31	22.96	20.62	27.26	20.76	24.66	27.44
hsa-miR-3147	MIMAT0015019	0.457646	0.63624	0.101797	1.07311	23.6242	4.63494	2.9825	25.3513	3.02162	4.36	26.49	25.73	26.74	17.09	21.78	24.78	22.96	23.43	30.61	28.37	24.66	27.44
hsa-miR-223-3p	MIMAT0000280	0.461006	0.639795	-0.423028	-1.34074	1744.88	522.629	610.107	1301.43	1586.95	1613.91	1856.82	1413.22	1404.85	2514.48	5229.2	2391.89	1893.92	2399.64	1588.26	908.94	255.26	392.86
hsa-miR-185-5p	MIMAT0000455	0.46632	0.646047	0.247414	1.18708	38.5466	13.5526	21.1375	45.7578	19.594	15.94	49.53	27.08	30.38	54.18	93.46	51.92	50.75	33.02	34.63	43.08	44.93	35.26
hsa-miR-487a-3p	MIMAT0002178	0.471063	0.650827	-0.0827753	-1.05905	25.6067	4.33265	6.9575	24.1788	2.5601	4.0625	23.04	29.62	21.32	29.55	21.78	23.6	22.96	20.62	27.26	24.17	26.55	27.44
hsa-miR-769-5p	MIMAT0003886	0.472335	0.650827	0.0867707	1.06199	30.6541	1.93363	1.71	32.5544	6.20681	8.2725	31.1	33	30.38	28.32	29.94	41.3	42.59	36.21	29.8	30.47	26.55	27.44
hsa-miR-192-5p	MIMAT0000222	0.473977	0.650827	0.11183	1.0806	21.0661	4.19972	3.5175	22.764	3.41679	4.235	19.96	27.08	21.32	17.09	21.18	17.31	22.96	22.37	27.26	20.76	24.66	27.44
hsa-miR-499a-5p	MIMAT0002870	0.474458	0.650827	0.120055	1.08678	23.7842	7.21037	10.675	25.8481	4.37779	3.515	19.96	32.16	29.17	17.09	21.18	27.14	26.28	20.62	27.26	34.68	24.66	27.44
hsa-miR-620	MIMAT0003289	0.474648	0.650827	0.0949192	1.06801	21.5582	3.62385	3.45	23.0243	3.44423	4.235	23.04	25.73	21.32	17.09	21.18	17.31	22.96	24.5	27.26	20.76	24.66	27.44
hsa-miR-28-3p	MIMAT0004502	0.474923	0.650827	0.104665	1.07524	24.4859	2.17293	1.4275	26.3283	3.55673	4.475	25.34	25.73	21.32	25.86	21.18	30.68	25.37	23.43	27.26	31.52	24.66	28.21
hsa-miR-4443	MIMAT0018961	0.475773	0.650827	0.168443	1.12384	49.6817	16.7733	25.1625	55.8345	16.1463	27.7975	34.56	62.62	69.27	40.64	78.03	41.3	74.31	36.21	57.99	74.61	52.07	48.35
hsa-miR-1258	MIMAT0005909	0.476294	0.650827	-0.0973428	-1.0698	30.4242	4.68846	5.63	28.4392	3.93954	7	32.25	25.73	36.46	28.32	26.31	25.96	32.62	34.08	27.26	25.22	24.66	33.24
hsa-miR-671-5p	MIMAT0003880	0.48917	0.667278	0.0971402	1.06965	21.0661	4.19972	3.5175	22.5334	3.51689	4.585	19.96	27.08	21.32	17.09	21.18	17.31	22.96	20.62	27.26	20.76	24.66	27.44
hsa-miR-1236-3p	MIMAT0005591	0.490516	0.667973	0.0992803	1.07124	29.7008	4.81706	6.6575	31.8167	3.79485	3.1325	25.34	32.16	26.74	35.71	27.22	38.94	31.72	30.89	34.63	32.57	32.67	27.44
hsa-miR-125a-5p	MIMAT0000443	0.491674	0.668409	0.160192	1.11744	25.8277	9.47727	8.4775	28.8608	11.2033	9.11	19.96	25.73	21.32	40.64	45.37	50.74	22.96	22.37	27.26	22.07	24.66	27.44
hsa-miR-100-5p	MIMAT0000098	0.498113	0.67365	0.0980233	1.07031	22.8143	4.33129	4.43	24.4182	2.47464	4.8675	23.04	25.73	26.74	17.09	21.78	22.42	22.96	22.37	27.26	27.32	24.66	27.44
hsa-miR-361-5p	MIMAT0000703	0.498357	0.67365	0.159512	1.11691	26.7806	6.23316	6.4025	29.9116	12.718	8.2175	24.19	27.93	21.32	35.71	48.09	55.46	23.56	26.63	27.26	20.76	24.66	27.44
hsa-miR-509-3-5p	MIMAT0004975	0.498609	0.67365	0.100361	1.07204	22.0772	4.04522	5.175	23.6677	4.24596	5.14	25.34	25.73	21.32	17.09	22.68	17.31	22.96	20.62	27.26	23.12	30.63	27.44
hsa-miR-150-5p	MIMAT0000451	0.499022	0.67365	-0.257669	-1.19555	75.9983	58.877	49.305	63.5679	27.3024	37.0425	63.35	83.78	36.46	172.39	106.16	51.92	107.84	45.8	37.85	47.29	71.47	76.56
hsa-miR-148b-3p	MIMAT0000759	0.49975	0.67365	-0.230325	-1.1731	54.1917	20.8067	11.4175	46.1953	23.5188	23.565	87.54	48.24	42.53	48.02	98	53.1	53.46	60.71	53.96	33.63	24.66	27.44
hsa-miR-155-5p	MIMAT0000646	0.502247	0.674761	0.108108	1.07781	23.7843	8.55745	9.17	25.635	2.82971	3.2175	19.96	25.73	36.46	17.09	26.31	30.68	25.37	22.37	27.26	22.07	24.66	27.44
hsa-miR-329-5p	MIMAT0026555	0.502825	0.674761	0.0865859	1.06185	22.3235	4.35562	5.6575	23.7043	2.86671	5.21	26.49	25.73	21.32	17.09	21.18	25.96	22.96	20.62	27.26	20.76	24.66	27.44
hsa-miR-644a	MIMAT0003314	0.503111	0.674761	0.11918	1.08612	26.1843	4.77099	4.91	28.4392	7.3269	12.1825	19.96	26.23	29.17	30.78	23.59	35.4	22.96	26.63	27.26	20.76	40.84	36.26
hsa-miR-548a-5p	MIMAT0004803	0.51102	0.683199	0.0919732	1.06583	23.1793	4.77951	5.1075	24.7052	2.59917	2.53	23.04	26.23	27.95	17.09	23.59	24.78	22.96	24.5	27.26	20.76	25.53	29.21
hsa-miR-381-3p	MIMAT0000736	0.511115	0.683199	0.106255	1.07643	25.282	3.0835	1.9675	27.2144	3.22063	2.965	28.8	25.73	21.32	25.86	21.18	25.96	26.28	30.89	27.26	31.52	28.59	27.44
hsa-miR-34c-3p	MIMAT0004677	0.512733	0.684216	0.0961063	1.06888	22.0103	4.62142	6.74	23.5265	4.16719	6.0475	19.96	25.73	26.74	17.09	25.41	17.31	22.96	20.62	29.8	20.76	26.55	27.44
hsa-miR-651-5p	MIMAT0003321	0.516034	0.687471	0.107303	1.07721	28.2693	5.37581	4.39	30.452	3.53312	3.9975	27.64	25.73	36.46	24.63	29.04	33.04	23.56	33.02	28.99	32.57	34.72	30.22
hsa-miR-320a	MIMAT0000510	0.518753	0.689941	0.0871586	1.06228	21.5582	3.62385	3.45	22.9008	4.38371	4.585	23.04	25.73	21.32	17.09	21.18	17.31	22.96	20.62	27.26	20.76	24.66	31.23
hsa-miR-107	MIMAT0000104	0.521372	0.692271	0.149404	1.10911	43.8157	6.14453	4.7825	48.5965	23.5907	21.0425	41.47	43.16	38.89	52.95	103.44	47.2	61.62	40.47	43.49	59.9	35.74	27.44
hsa-miR-561-5p	MIMAT0022706	0.523015	0.693299	0.0765245	1.05447	22.4798	3.10206	2.41	23.7043	2.86671	5.21	19.96	27.08	21.32	22.16	21.18	25.96	22.96	20.62	27.26	20.76	24.66	27.44
hsa-miR-513b-5p	MIMAT0005788	0.527893	0.698604	-0.177128	-1.13063	36.8382	15.9417	22.965	32.582	8.32963	7.535	31.1	55.01	21.32	50.49	34.48	43.66	29.9	20.62	27.26	46.23	33.69	32.23
hsa-miR-499b-5p	MIMAT0019897	0.53392	0.704593	0.0922378	1.06602	22.795	5.11933	6.235	24.3	3.43746	6.3975	28.8	25.73	21.32	17.09	21.18	28.32	22.96	20.62	27.26	20.76	27.57	27.44
hsa-miR-1253	MIMAT0005904	0.534184	0.704593	0.159095	1.11659	30.9545	14.5567	8.085	34.5634	12.6099	18.98	26.49	25.73	54.69	24.63	34.48	44.84	27.19	20.62	27.26	30.47	56.16	50.37
hsa-miR-208b-3p	MIMAT0004960	0.535178	0.704739	0.0923471	1.0661	23.5828	8.00791	8.865	25.1417	3.54044	4.835	19.96	25.73	35.24	17.09	21.18	25.96	23.56	20.62	27.26	29.42	24.66	30.22
hsa-miR-191-5p	MIMAT0000440	0.537204	0.705503	-0.272469	-1.20787	171.777	83.2953	72.0625	142.215	114.271	146.438	127.86	132.01	168.92	305.38	382	271.4	175.8	227.93	150.61	106.13	51.05	49.36
hsa-miR-340-5p	MIMAT0004692	0.537526	0.705503	-0.164253	-1.12059	45.4094	20.6117	11.94	40.5229	18.5663	21.5325	34.56	38.93	40.1	78.81	81.66	55.46	49.84	38.34	37.85	30.47	26.55	27.44
hsa-miR-4454+hsa-miR-7975	MIMAT0018976	0.538452	0.705557	-0.180564	-1.13333	49.7865	19.1585	28.6625	43.9295	18.4806	32.9175	34.56	38.08	63.19	73.88	75.31	66.08	44.4	28.76	28.99	45.18	27.57	60.44
hsa-miR-450b-3p	MIMAT0004910	0.542715	0.709979	0.0828313	1.05909	23.4335	3.92506	4.685	24.8183	3.29928	4.64	19.96	28.77	21.32	24.63	21.78	30.68	22.96	24.5	27.26	20.76	24.66	27.44
hsa-miR-665	MIMAT0004952	0.545979	0.711512	0.0930008	1.06659	23.0677	3.02805	4.7825	24.6037	3.82111	3.515	19.96	25.73	21.32	25.86	21.18	17.31	26.28	28.76	27.26	26.27	24.66	27.44
hsa-miR-382-5p	MIMAT0000737	0.546307	0.711512	0.142492	1.10381	26.3648	4.9272	3.5525	29.1018	8.56393	6.9475	26.49	25.73	21.32	33.25	26.31	48.38	22.96	31.95	33.83	20.76	28.59	27.44
hsa-miR-339-5p	MIMAT0000764	0.546563	0.711512	-0.0806115	-1.05747	24.2032	2.11096	2.29	22.8879	3.48195	4.27	24.19	25.73	21.32	25.86	21.18	17.31	24.47	20.62	27.26	22.07	24.66	27.44
hsa-miR-147a	MIMAT0000251	0.548333	0.712654	0.0882124	1.06305	23.5587	2.22343	3.4875	25.0441	4.14148	4	25.34	25.73	21.32	22.16	21.18	17.31	28.09	27.69	27.26	29.42	24.66	27.44
hsa-miR-577	MIMAT0003242	0.550776	0.714666	-0.0895031	-1.064	27.3629	5.86912	4.7325	25.717	4.15833	6.52	19.96	27.93	34.03	29.55	23.59	30.68	29	20.62	30.61	20.76	24.66	28.21
hsa-miR-6721-5p	MIMAT0025852	0.55177	0.714792	0.114849	1.08286	107.163	37.1401	29.3675	116.042	28.3131	46.0125	102.52	165.86	86.28	89.89	109.79	80.24	155.86	97.99	144.97	133.45	140.9	89.65
hsa-miR-33b-5p	MIMAT0003301	0.555515	0.718478	-0.0867982	-1.06201	25.4981	4.46447	3.4625	24.0093	3.23225	5.45	19.96	25.73	26.74	30.78	21.18	23.6	26.28	20.62	27.26	20.76	24.66	29.21
hsa-miR-548z+hsa-miR-548h-3p	MIMAT0018446	0.557359	0.719697	0.0681136	1.04835	32.2834	4.88963	6.8375	33.8442	3.56353	5.5025	29.95	35.54	37.67	27.09	30.85	30.68	36.25	30.89	34.63	36.78	31.65	40.29
hsa-miR-2053	MIMAT0009978	0.558527	0.72004	0.0901364	1.06447	22.9487	6.43342	7.955	24.4282	5.17042	7.2825	19.96	25.73	31.6	17.09	21.18	21.24	22.96	20.62	27.26	20.76	31.65	33.24
hsa-let-7f-5p	MIMAT0000067	0.561904	0.723225	0.110286	1.07944	26.6463	4.36521	5.31	28.7631	9.14312	10.61	31.1	25.73	21.32	29.55	47.18	33.04	38.06	20.62	27.26	20.76	24.66	27.44
hsa-miR-598-3p	MIMAT0003266	0.563106	0.723604	0.104122	1.07484	53.5573	6.70322	6.7325	57.5656	14.2064	17.335	58.75	54.16	58.33	44.33	70.78	46.02	79.74	36.21	69.26	54.64	62.28	54.4
hsa-miR-1279	MIMAT0005937	0.566575	0.726892	0.0739042	1.05256	22.562	4.71596	5.945	23.7478	2.60647	3.5525	27.64	25.73	21.32	17.09	21.18	24.78	22.96	20.62	27.26	22.07	24.66	27.44
hsa-miR-548h-5p	MIMAT0005928	0.568079	0.727112	0.0748621	1.05326	21.5582	3.62385	3.45	22.7064	3.43937	4.27	23.04	25.73	21.32	17.09	21.18	17.31	22.96	20.62	27.26	22.07	24.66	27.44
hsa-miR-518c-3p	MIMAT0002848	0.569003	0.727112	0.0748621	1.05326	21.5582	3.62385	3.45	22.7064	3.43937	4.27	23.04	25.73	21.32	17.09	21.18	17.31	22.96	20.62	27.26	22.07	24.66	27.44
hsa-miR-1185-5p	MIMAT0005798	0.56948	0.727112	-0.0709864	-1.05043	25.6848	5.02502	8.04	24.4516	2.77376	4.79	31.1	29.62	21.32	22.16	21.18	24.78	22.96	27.69	27.26	20.76	24.66	27.44
hsa-miR-147b	MIMAT0004928	0.573474	0.730028	-0.0724036	-1.05147	24.486	2.47671	2.5975	23.2875	3.55626	5.0275	24.19	25.73	21.32	27.09	21.78	17.31	22.96	20.62	27.26	26.27	24.66	27.44
hsa-miR-216a-5p	MIMAT0000273	0.573594	0.730028	0.0824473	1.05881	24.5638	5.98672	6.63	26.0084	3.19354	4.7225	19.96	25.73	21.32	33.25	24.5	22.42	23.56	23.43	27.26	28.37	31.65	28.21
hsa-miR-1973	MIMAT0009448	0.575011	0.730667	0.0720976	1.05124	22.1942	2.46443	2.0725	23.3315	3.06005	5.6525	19.96	25.73	21.32	22.16	21.18	21.24	22.96	20.62	27.26	20.76	26.55	27.44
hsa-miR-607	MIMAT0003275	0.577782	0.731873	0.102973	1.07398	26.6541	5.07351	4.7625	28.6261	5.01691	6.15	19.96	27.08	31.6	29.55	21.78	34.22	32.62	22.37	28.99	28.37	28.59	35.26
hsa-miR-365a-3p+hsa-miR-365b-3p	MIMAT0000710	0.577794	0.731873	0.079542	1.05668	21.8223	3.79703	4.3125	23.0593	3.41195	3.995	24.19	25.73	21.32	17.09	22.68	17.31	22.96	22.37	27.26	20.76	25.53	27.44
hsa-miR-891b	MIMAT0004913	0.579227	0.732525	-0.096088	-1.06887	33.0988	5.65416	6.82	30.9661	6.10299	7.31	26.49	36.39	31.6	39.4	32.67	24.78	40.78	27.69	32.22	26.27	39.82	27.44
hsa-miR-1206	MIMAT0005870	0.582732	0.735791	-0.0857823	-1.06126	25.0253	5.94146	5.25	23.5807	3.46655	4.2725	28.8	26.23	30.38	17.09	21.18	17.31	22.96	26.63	27.26	23.12	24.66	27.44
hsa-miR-591	MIMAT0003259	0.5854	0.737654	0.0766967	1.0546	24.1209	5.52655	3.615	25.4379	2.53324	3.635	25.34	25.73	30.38	17.09	28.13	21.24	22.96	27.69	27.26	24.17	25.53	27.44
hsa-miR-454-3p	MIMAT0003885	0.586427	0.737654	0.0638963	1.04528	25.2591	2.00402	2.2925	26.403	2.62945	2.265	24.19	25.73	27.95	23.4	26.31	31.86	22.96	24.5	27.26	25.22	26.55	27.44
hsa-miR-26b-5p	MIMAT0000083	0.58698	0.737654	-0.139902	-1.10183	43.532	5.50115	5.1075	39.5088	20.6463	23.1525	44.92	37.23	42.53	50.49	81.66	66.08	48.93	25.56	31.41	28.37	30.63	32.23
hsa-miR-93-5p	MIMAT0000093	0.588758	0.738725	-0.22193	-1.16629	79.0031	33.4479	33.19	67.7386	60.5937	47.745	131.31	60.08	60.76	81.27	216.86	89.68	70.68	108.64	60.41	51.49	29.61	32.23
hsa-miR-146a-5p	MIMAT0000449	0.591844	0.741431	-0.145207	-1.10589	57.918	6.08208	4.0675	52.3723	20.5271	22.5425	65.66	50.77	58.33	57.87	86.2	80.24	58	59.64	45.1	56.74	33.69	27.44
hsa-miR-199a-3p+hsa-miR-199b-3p	MIMAT0000232	0.593415	0.742234	-0.30543	-1.23579	341.671	165.459	247.54	276.48	250.761	342.517	472.27	256.41	205.38	547.96	732.25	427.16	460.34	667.81	365.65	201.75	73.51	65.48
hsa-miR-1262	MIMAT0005914	0.608759	0.759921	0.0694078	1.04929	23.9101	1.88008	1.4325	25.0886	2.41883	3.19	24.19	25.73	21.32	24.63	21.18	28.32	22.96	24.5	27.26	25.22	24.66	27.44
hsa-miR-1269a	MIMAT0005923	0.60946	0.759921	-0.10897	-1.07846	30.4522	5.56377	9.1925	28.2368	7.39522	10.2675	25.34	35.54	26.74	35.71	22.68	17.31	38.97	36.21	27.26	35.73	26.55	28.21
hsa-miR-369-3p	MIMAT0000721	0.611522	0.761302	-0.0641532	-1.04547	31.1621	2.66815	2.13	29.8067	2.87129	2.7225	27.64	31.31	34.03	32.02	31.76	30.68	24.47	34.08	28.19	29.42	31.65	29.21
hsa-miR-29a-3p	MIMAT0000086	0.616989	0.766911	0.0695185	1.04937	33.1627	4.82099	3.72	34.7998	5.79746	10.125	27.64	33.85	32.81	39.4	31.76	36.58	40.78	40.47	29.8	28.37	30.63	43.32
hsa-miR-337-3p	MIMAT0000754	0.619627	0.768993	0.0768307	1.0547	24.9759	3.08732	2.695	26.342	3.06911	3.2625	28.8	25.73	21.32	24.63	32.67	25.96	24.47	23.43	27.26	23.12	27.57	27.44
hsa-miR-3690	MIMAT0018119	0.623733	0.772886	0.0638271	1.04523	21.5582	3.62385	3.45	22.5334	3.51689	4.585	23.04	25.73	21.32	17.09	21.18	17.31	22.96	20.62	27.26	20.76	24.66	27.44
hsa-miR-4536-3p	MIMAT0020959	0.627456	0.773527	0.0748621	1.05326	21.5582	3.62385	3.45	22.7064	3.43937	4.27	23.04	25.73	21.32	17.09	21.18	17.31	22.96	20.62	27.26	22.07	24.66	27.44
hsa-miR-128-2-5p	MIMAT0031095	0.628127	0.773527	0.0638271	1.04523	21.5582	3.62385	3.45	22.5334	3.51689	4.585	23.04	25.73	21.32	17.09	21.18	17.31	22.96	20.62	27.26	20.76	24.66	27.44
hsa-miR-600	MIMAT0003268	0.628127	0.773527	0.0638271	1.04523	21.5582	3.62385	3.45	22.5334	3.51689	4.585	23.04	25.73	21.32	17.09	21.18	17.31	22.96	20.62	27.26	20.76	24.66	27.44
hsa-miR-767-3p	MIMAT0003883	0.628127	0.773527	0.0638271	1.04523	21.5582	3.62385	3.45	22.5334	3.51689	4.585	23.04	25.73	21.32	17.09	21.18	17.31	22.96	20.62	27.26	20.76	24.66	27.44
hsa-miR-325	MIMAT0000771	0.638613	0.785228	0.0839554	1.05992	22.9199	5.98082	5.7075	24.2932	4.87191	5.505	24.19	31.31	21.32	17.09	26.31	17.31	22.96	22.37	33.02	20.76	27.57	27.44
hsa-miR-18a-5p	MIMAT0000072	0.642354	0.787957	-0.0699286	-1.04966	25.0484	2.61816	2.0125	23.8632	4.19203	6.265	26.49	25.73	21.32	27.09	21.18	17.31	29.9	20.62	27.26	25.22	24.66	27.44
hsa-miR-629-5p	MIMAT0004810	0.642807	0.787957	-0.0624642	-1.04425	32.3552	8.65743	7.3175	30.9842	2.68965	4.8675	24.19	44.85	30.38	33.25	33.57	28.32	29	34.08	28.19	34.68	29.61	31.23
hsa-miR-503-5p	MIMAT0002874	0.644615	0.788962	-0.0676866	-1.04803	30.6114	8.88988	8.235	29.2084	3.43725	4.6875	25.34	25.73	30.38	44.33	29.04	31.86	29	34.08	33.02	25.22	24.66	28.21
hsa-miR-1270	MIMAT0005924	0.646788	0.790408	0.0639446	1.04532	22.4984	2.51958	3.0025	23.518	5.5173	6.58	19.96	25.73	21.32	23.4	21.18	17.31	22.96	20.62	27.26	20.76	34.72	27.44
hsa-miR-23c	MIMAT0018000	0.648445	0.791222	0.0738289	1.05251	22.9556	5.24488	6.7975	24.1609	3.77548	4.8525	26.49	28.77	21.32	17.09	21.18	17.31	22.96	27.69	27.26	26.27	24.66	28.21
hsa-miR-3928-3p	MIMAT0018205	0.649557	0.791369	0.0615875	1.04361	24.3334	5.43207	6.3225	25.3946	3.01962	3.6725	19.96	25.73	21.32	32.02	24.5	24.78	25.37	20.62	28.99	23.12	29.61	27.44
hsa-miR-543	MIMAT0004954	0.657883	0.800073	0.0911805	1.06524	28.2519	4.70151	7.2425	30.0951	8.19551	9.785	32.25	25.73	32.81	23.4	21.18	46.02	37.15	26.63	33.02	24.17	25.53	34.25
hsa-miR-548i	MIMAT0005935	0.658707	0.800073	0.0584922	1.04138	24.4886	5.08214	5.5875	25.5019	2.58834	2.9125	19.96	25.73	31.6	22.16	23.59	27.14	25.37	28.76	27.26	20.76	24.66	27.44
hsa-miR-378e	MIMAT0018927	0.664624	0.806033	-0.103075	-1.07406	34.6753	6.11671	10.3675	32.2843	9.75973	8.3775	29.95	29.62	40.1	40.64	32.67	49.56	22.96	24.5	28.99	30.47	46.97	31.23
hsa-miR-103a-3p	MIMAT0000101	0.672301	0.814107	-0.0587367	-1.04155	26.3428	5.86188	6.7075	25.2918	2.75327	4.48	34.56	27.93	21.32	23.4	21.78	22.42	22.96	25.56	27.26	29.42	26.55	27.44
hsa-miR-140-5p	MIMAT0000431	0.676232	0.816501	-0.0600231	-1.04248	33.3389	6.06032	4.0875	31.9803	5.03023	3.585	34.56	40.62	34.03	25.86	43.55	28.32	32.62	30.89	32.22	33.63	29.61	27.44
hsa-miR-302d-3p	MIMAT0000718	0.676325	0.816501	0.056286	1.03979	195.186	15.7983	9.8725	202.952	19.8736	23.4425	192.36	192.94	217.53	179.78	177.85	224.2	172.17	220.47	200.55	217.51	217.48	200.46
hsa-miR-489-3p	MIMAT0002805	0.683755	0.823574	-0.0532809	-1.03762	24.4059	2.75033	3.3275	23.521	3.48534	4.1425	27.64	25.73	21.32	23.4	23.59	17.31	22.96	20.62	27.26	26.27	24.66	27.44
hsa-miR-656-3p	MIMAT0003332	0.684247	0.823574	-0.055105	-1.03893	24.564	3.93561	4.835	23.6434	3.40711	3.0425	29.95	25.73	21.32	22.16	25.41	17.31	23.56	24.5	27.38	20.76	24.66	27.44
hsa-miR-875-3p	MIMAT0004923	0.688355	0.82727	-0.049512	-1.03491	23.3201	1.81493	1.3725	22.5334	3.51689	4.585	23.04	25.73	21.32	23.4	21.18	17.31	22.96	20.62	27.26	20.76	24.66	27.44
hsa-miR-148a-3p	MIMAT0000243	0.691524	0.829829	-0.158333	-1.116	56.7367	17.2598	18.0225	50.8395	45.1209	35.3925	67.96	35.54	57.12	75.11	107.07	153.4	48.03	53.25	32.22	42.03	28.59	27.44
hsa-miR-508-5p	MIMAT0004778	0.694511	0.832162	0.0529661	1.0374	22.7884	2.7167	3.925	23.6405	4.30898	6.265	19.96	25.73	21.32	24.63	21.18	17.31	22.96	20.62	27.26	30.47	24.66	27.44
hsa-miR-3614-5p	MIMAT0017992	0.701205	0.838923	-0.0447254	-1.03149	25.0223	5.8128	8.6025	24.2585	2.20697	1.8775	19.96	28.77	21.32	32.02	23.59	23.6	22.96	24.5	27.26	20.76	24.66	27.44
hsa-miR-575	MIMAT0003240	0.704892	0.840058	0.0573245	1.04053	27.7336	4.87187	3.2225	28.8577	4.64794	7.2125	26.49	25.73	35.24	24.63	26.31	23.6	23.56	35.15	32.22	30.47	34.72	27.44
hsa-miR-572	MIMAT0003237	0.705527	0.840058	0.0522414	1.03687	22.0103	4.62142	6.74	22.8219	3.68305	6.0025	19.96	25.73	26.74	17.09	21.78	17.31	22.96	20.62	27.26	20.76	26.55	27.44
hsa-miR-640	MIMAT0003310	0.706855	0.840058	0.0585179	1.0414	26.6785	6.0812	3.695	27.7829	5.58886	2.7925	35.71	25.73	21.32	25.86	29.04	17.31	27.19	33.02	27.26	36.78	28.59	27.44
hsa-miR-1244	MIMAT0005896	0.707194	0.840058	0.0412252	1.02899	22.1942	2.46443	2.0725	22.8375	3.42255	4.235	19.96	25.73	21.32	22.16	21.18	17.31	23.56	22.37	27.26	20.76	24.66	27.44
hsa-miR-548ah-5p	MIMAT0018972	0.707417	0.840058	-0.0643614	-1.04562	27.5247	10.0511	14.45	26.3238	4.57575	4.0225	24.19	38.08	36.46	17.09	22.68	23.6	24.47	27.69	27.26	23.12	36.76	27.44
hsa-miR-548ar-3p	MIMAT0022266	0.710767	0.840574	0.0584943	1.04138	23.8815	2.02648	2.5575	24.8697	3.51363	4.895	25.34	25.73	21.32	23.4	26.31	30.68	22.96	20.62	27.26	20.76	24.66	27.44
hsa-miR-374b-5p	MIMAT0004955	0.711009	0.840574	0.0583433	1.04127	24.7878	6.55216	6.9375	25.8108	2.78018	3.04	19.96	25.73	21.32	34.48	24.5	28.32	25.37	20.62	27.26	29.42	24.66	27.44
hsa-miR-638	MIMAT0003308	0.711011	0.840574	0.0462596	1.03258	21.8223	3.79703	4.3125	22.5334	3.51689	4.585	24.19	25.73	21.32	17.09	21.18	17.31	22.96	20.62	27.26	20.76	24.66	27.44
hsa-miR-361-3p	MIMAT0004682	0.713313	0.842047	0.048925	1.03449	22.0772	4.04522	5.175	22.8387	3.42153	4.27	25.34	25.73	21.32	17.09	21.18	17.31	22.96	20.62	27.26	23.12	24.66	27.44
hsa-miR-487b-5p	MIMAT0026614	0.721741	0.848966	-0.0505677	-1.03567	23.3372	3.4226	5.09	22.5334	3.51689	4.585	19.96	25.73	21.32	27.09	21.18	17.31	22.96	20.62	27.26	20.76	24.66	27.44
hsa-miR-10a-5p	MIMAT0000253	0.722438	0.848966	0.0462596	1.03258	21.8223	3.79703	4.3125	22.5334	3.51689	4.585	24.19	25.73	21.32	17.09	21.18	17.31	22.96	20.62	27.26	20.76	24.66	27.44
hsa-miR-1827	MIMAT0006767	0.723204	0.848966	-0.0674035	-1.04783	29.5785	4.70555	6.49	28.2283	7.9664	12.3625	35.71	26.23	31.6	25.86	21.18	23.6	22.96	20.62	33.02	40.98	36.76	34.25
hsa-miR-330-3p	MIMAT0000751	0.723429	0.848966	0.0462596	1.03258	21.8223	3.79703	4.3125	22.5334	3.51689	4.585	24.19	25.73	21.32	17.09	21.18	17.31	22.96	20.62	27.26	20.76	24.66	27.44
hsa-miR-188-5p	MIMAT0000457	0.726736	0.849246	-0.0434591	-1.03058	82.5443	10.8233	14.4925	80.0948	10.0251	12.92	79.48	69.39	91.15	92.35	72.59	67.26	78.84	93.73	79.74	95.62	83.72	73.54
hsa-miR-1264	MIMAT0005791	0.72709	0.849246	0.0462596	1.03258	21.8223	3.79703	4.3125	22.5334	3.51689	4.585	24.19	25.73	21.32	17.09	21.18	17.31	22.96	20.62	27.26	20.76	24.66	27.44
hsa-miR-548c-5p+hsa-miR-548o-5p+hsa-miR-548am-5p	MIMAT0004806	0.72709	0.849246	0.0462596	1.03258	21.8223	3.79703	4.3125	22.5334	3.51689	4.585	24.19	25.73	21.32	17.09	21.18	17.31	22.96	20.62	27.26	20.76	24.66	27.44
hsa-miR-23a-3p	MIMAT0000078	0.728862	0.849246	-0.15723	-1.11514	590.517	157.9	242.15	529.544	454.724	526.753	698.04	480.66	464.23	780.69	1544.35	981.77	677.82	807.33	586.34	367.78	178.68	193.41
hsa-miR-1277-3p	MIMAT0005933	0.7295	0.849246	0.0462596	1.03258	21.8223	3.79703	4.3125	22.5334	3.51689	4.585	24.19	25.73	21.32	17.09	21.18	17.31	22.96	20.62	27.26	20.76	24.66	27.44
hsa-miR-6503-5p	MIMAT0025462	0.730053	0.849246	0.0471217	1.0332	22.7884	2.7167	3.925	23.545	4.24627	5.5225	19.96	25.73	21.32	24.63	21.18	17.31	22.96	20.62	30.61	26.27	24.66	27.44
hsa-miR-504-5p	MIMAT0002875	0.735946	0.854605	0.0442989	1.03118	22.562	4.71596	5.945	23.2655	3.63114	5.7125	27.64	25.73	21.32	17.09	21.18	17.31	22.96	26.63	27.26	20.76	24.66	27.44
hsa-miR-608	MIMAT0003276	0.736802	0.854605	0.0535686	1.03783	24.1894	2.00895	1.635	25.1044	4.9448	6.6075	25.34	25.73	21.32	24.63	21.78	21.24	22.96	34.08	27.26	20.76	24.66	31.23
hsa-miR-584-5p	MIMAT0003249	0.738729	0.855596	0.0580717	1.04107	27.3938	5.7101	5.16	28.519	4.87501	7.5475	19.96	27.93	30.38	33.25	33.57	34.22	22.96	22.37	27.26	34.68	28.59	27.44
hsa-miR-217	MIMAT0000274	0.739928	0.855742	-0.047951	-1.0338	32.9297	3.82245	2.6375	31.8532	6.18458	6.775	33.4	33	37.67	28.32	33.57	35.4	29.9	20.62	37.05	35.73	39.82	27.44
hsa-miR-424-5p	MIMAT0001341	0.748212	0.863418	-0.0541438	-1.03824	29.8992	8.32612	10.32	28.7979	4.26138	6.0625	19.96	28.77	36.46	38.17	36.3	27.14	32.62	24.5	27.26	32.57	24.66	27.44
hsa-miR-3168	MIMAT0015043	0.74989	0.863418	0.0437589	1.0308	23.5977	3.87501	5.3975	24.3244	4.20242	4.8325	19.96	25.73	21.32	28.32	21.78	17.31	22.96	30.89	27.26	24.17	24.66	28.21
hsa-miR-4741	MIMAT0019871	0.750379	0.863418	0.0399646	1.02809	23.8815	2.02648	2.5575	24.5523	3.94824	4.18	25.34	25.73	21.32	23.4	21.18	17.31	28.09	28.76	27.26	24.17	24.66	27.44
hsa-miR-367-3p	MIMAT0000719	0.752387	0.863418	0.0460364	1.03242	22.7239	5.93719	7.65	23.4607	3.55535	5.01	19.96	25.73	30.38	17.09	22.68	17.31	22.96	22.37	27.26	22.07	27.57	27.44
hsa-miR-376c-3p	MIMAT0000720	0.752996	0.863418	-0.0535998	-1.03785	25.4899	2.46061	2.0175	24.5603	2.99066	4.895	26.49	25.73	27.95	22.16	28.13	25.96	22.96	20.62	27.26	20.76	24.66	27.44
hsa-miR-502-5p	MIMAT0002873	0.753838	0.863418	0.0527906	1.03727	24.8551	8.64786	7.1625	25.7814	4.58644	4.7775	23.04	25.73	37.67	17.09	23.59	28.32	26.28	20.62	27.26	20.76	34.72	27.44
hsa-miR-542-5p	MIMAT0003340	0.754138	0.863418	-0.0412495	-1.029	25.599	1.83305	1.77	24.8774	2.42189	3.825	23.04	25.73	26.74	27.09	21.18	23.6	28.09	24.5	27.26	23.12	24.66	27.44
hsa-miR-497-5p	MIMAT0002820	0.755947	0.86345	0.0412998	1.02904	22.1942	2.46443	2.0725	22.8387	3.42153	4.27	19.96	25.73	21.32	22.16	21.18	17.31	22.96	20.62	27.26	23.12	24.66	27.44
hsa-miR-342-3p	MIMAT0000753	0.756665	0.86345	-0.0513157	-1.03621	30.8094	5.06695	5.7175	29.7328	8.06452	5.9825	27.64	38.08	31.6	27.09	47.18	31.86	22.96	20.62	31.41	33.63	29.61	27.44
hsa-let-7c-5p	MIMAT0000064	0.757412	0.86345	0.0557237	1.03938	25.5774	3.20013	2.89	26.5847	4.55087	5.56	28.8	25.73	21.32	27.09	23.59	31.86	28.09	20.62	27.26	23.12	26.55	34.25
hsa-miR-1203	MIMAT0005866	0.759159	0.864207	0.04599	1.03239	22.7239	5.93719	7.65	23.4599	3.33153	3.215	19.96	25.73	30.38	17.09	21.18	17.31	22.96	23.43	27.26	25.22	24.66	27.44
hsa-miR-301a-5p	MIMAT0022696	0.763419	0.867187	0.0468845	1.03303	24.3063	2.70305	3.835	25.1092	2.97558	4.415	23.04	26.23	21.32	27.09	22.68	24.78	22.96	26.63	27.26	20.76	29.61	27.44
hsa-miR-518b	MIMAT0002844	0.76395	0.867187	0.0498684	1.03517	22.7239	5.93719	7.65	23.5231	3.34417	2.4275	19.96	25.73	30.38	17.09	23.59	17.31	24.47	24.5	27.26	20.76	24.66	27.44
hsa-miR-1193	MIMAT0015049	0.765564	0.867784	0.0469592	1.03309	22.2552	5.024	7.0425	22.9915	3.54553	4.8025	19.96	25.73	27.95	17.09	21.18	17.31	25.37	20.62	27.26	22.07	24.66	27.44
hsa-miR-221-3p	MIMAT0000278	0.770025	0.871602	0.0980809	1.07035	31.9084	5.45122	7.305	34.1532	18.3449	13.0375	29.95	25.73	37.67	35.71	78.03	37.76	45.31	36.21	27.26	20.76	24.66	27.44
hsa-miR-548aa+hsa-miR-548t-3p	MIMAT0018447	0.772717	0.873411	-0.0697161	-1.04951	29.4134	13.3554	14.0375	28.0259	9.66246	11.7225	19.96	32.16	49.83	23.4	21.18	38.94	22.96	20.62	27.26	23.12	32.67	47.34
hsa-miR-6724-5p	MIMAT0025856	0.774246	0.873901	-0.0443664	-1.03123	23.2371	6.00525	6.81	22.5334	3.51689	4.585	31.1	25.73	21.32	17.09	21.18	17.31	22.96	20.62	27.26	20.76	24.66	27.44
hsa-miR-187-3p	MIMAT0000262	0.775514	0.874096	-0.0463163	-1.03262	26.9891	4.29363	4.2975	26.1364	5.97995	5.2025	31.1	27.08	21.32	29.55	28.13	17.31	26.28	20.62	27.26	33.63	25.53	35.26
hsa-miR-513a-3p	MIMAT0004777	0.781486	0.877041	0.0334022	1.02342	23.4873	3.14699	4.3725	24.0374	3.15539	6.08	19.96	25.73	26.74	22.16	21.18	21.24	22.96	20.62	27.26	28.37	24.66	27.44
hsa-miR-589-5p	MIMAT0004799	0.782319	0.877041	0.0354803	1.0249	22.7878	3.1014	3.34	23.3552	3.57819	4.9225	19.96	27.08	21.32	23.4	21.18	17.31	25.37	20.62	27.26	24.17	25.53	27.44
hsa-miR-576-5p	MIMAT0003241	0.782938	0.877041	0.0376241	1.02642	22.4984	2.51958	3.0025	23.0928	3.32777	3.11	19.96	25.73	21.32	23.4	22.68	17.31	22.96	23.43	27.26	20.76	24.66	27.44
hsa-miR-378g	MIMAT0018937	0.782957	0.877041	0.0444464	1.03129	23.0677	3.02805	4.7825	23.7894	3.23663	6.08	19.96	25.73	21.32	25.86	21.18	21.24	22.96	22.37	27.26	20.76	28.59	27.44
hsa-miR-758-3p+hsa-miR-411-3p	MIMAT0003879	0.783622	0.877041	-0.0314666	-1.02205	24.1897	2.60108	3.46	23.6678	3.17638	2.42	23.04	25.73	21.32	27.09	22.68	17.31	22.96	24.5	27.26	24.17	24.66	27.44
hsa-miR-490-3p	MIMAT0002806	0.787294	0.877855	-0.0403677	-1.02838	23.8499	4.36734	5.705	23.1918	2.85601	4.235	19.96	25.73	21.32	29.55	21.18	21.24	23.56	20.62	27.26	20.76	24.66	27.44
hsa-miR-1226-3p	MIMAT0005577	0.787648	0.877855	0.0392152	1.02755	22.9487	6.43342	7.955	23.581	3.50664	4.3775	19.96	25.73	31.6	17.09	23.59	17.31	22.96	26.63	27.26	20.76	24.66	27.44
hsa-miR-661	MIMAT0003324	0.787649	0.877855	0.0372864	1.02618	22.562	4.71596	5.945	23.1527	3.64995	5.8225	27.64	25.73	21.32	17.09	26.31	17.31	22.96	20.62	27.26	20.76	24.66	27.44
hsa-miR-518f-3p	MIMAT0002842	0.795218	0.884675	-0.0369474	-1.02594	25.5774	3.20013	2.89	24.9307	2.78651	4.745	28.8	25.73	21.32	27.09	21.18	21.24	22.96	26.63	27.26	27.32	26.55	27.44
hsa-miR-1234-3p	MIMAT0005589	0.795986	0.884675	-0.0291992	-1.02045	27.9333	3.03199	4.43	27.3737	1.59804	1.0725	25.34	25.73	31.6	29.55	25.41	28.32	27.19	27.69	27.26	30.47	25.53	27.44
hsa-miR-451a	MIMAT0001631	0.799443	0.887161	0.17945	1.13245	3130.56	5586.09	5327.15	3545.21	5513.98	5173.47	13144	4866.72	1878.81	799.17	6763.58	910.97	9100.79	17163.8	2749.66	2781.45	2435.17	1392.13
hsa-miR-423-5p	MIMAT0004748	0.801415	0.887161	-0.0840436	-1.05998	62.1917	30.9033	22.225	58.6723	40.8482	37.8875	64.5	35.54	59.55	109.59	137.01	126.26	56.18	61.77	41.08	36.78	35.74	43.32
hsa-miR-654-5p	MIMAT0003330	0.801558	0.887161	0.030085	1.02107	25.5216	4.15603	4.245	26.0594	2.632	1.4075	19.96	25.73	29.17	28.32	27.22	24.78	26.28	20.62	27.26	26.27	29.61	27.44
hsa-miR-520g-3p	MIMAT0002858	0.803806	0.887619	-0.046519	-1.03277	25.3097	11.7376	9.9775	24.5066	5.21158	6.23	43.77	25.73	21.32	17.09	21.18	17.31	27.19	34.08	27.26	20.76	24.66	27.44
hsa-miR-181b-5p+hsa-miR-181d-5p	MIMAT0000257	0.804197	0.887619	0.0338863	1.02377	22.0103	4.62142	6.74	22.5334	3.51689	4.585	19.96	25.73	26.74	17.09	21.18	17.31	22.96	20.62	27.26	20.76	24.66	27.44
hsa-miR-146b-5p	MIMAT0002809	0.805938	0.888312	-0.0267532	-1.01872	24.148	2.34624	3.04	23.7043	2.86671	5.21	26.49	25.73	21.32	23.4	21.18	25.96	22.96	20.62	27.26	20.76	24.66	27.44
hsa-miR-503-3p	MIMAT0022925	0.810561	0.892176	0.0335303	1.02351	23.449	6.4794	7.0975	24.0004	2.53245	3.215	32.25	25.73	21.32	17.09	21.18	23.6	22.96	20.62	27.26	25.22	24.66	27.44
hsa-miR-517a-3p	MIMAT0002852	0.814048	0.89478	0.0357659	1.0251	25.0326	7.42034	4.83	25.6609	2.11766	3.07	25.34	25.73	35.24	17.09	27.22	22.42	22.96	27.69	27.26	26.27	24.66	27.44
hsa-miR-664a-3p	MIMAT0005949	0.822725	0.903074	0.0343401	1.02409	25.2087	3.6807	2.255	25.8159	3.58872	5.2025	19.96	27.93	26.74	27.09	29.94	23.6	22.96	30.89	27.26	20.76	24.66	28.21
hsa-miR-520f-3p	MIMAT0002830	0.825276	0.903419	-0.116255	-1.08392	215.46	129.42	76.2875	198.779	142.149	222.528	194.67	131.17	198.09	426.06	285.82	368.16	136.83	33.02	107.12	323.64	426.79	346.52
hsa-miR-539-3p	MIMAT0022705	0.825304	0.903419	0.0295081	1.02066	22.0772	4.04522	5.175	22.5334	3.51689	4.585	25.34	25.73	21.32	17.09	21.18	17.31	22.96	20.62	27.26	20.76	24.66	27.44
hsa-miR-485-3p	MIMAT0002176	0.826824	0.903843	-0.0358932	-1.02519	28.6933	3.58817	4.4775	27.9882	2.59485	1.3675	24.19	31.31	27.95	32.02	33.57	24.78	28.09	26.63	27.26	27.32	29.61	27.44
hsa-miR-552-3p	MIMAT0003215	0.829438	0.905461	0.0269206	1.01884	22.1942	2.46443	2.0725	22.6122	3.48429	4.585	19.96	25.73	21.32	22.16	21.78	17.31	22.96	20.62	27.26	20.76	24.66	27.44
hsa-miR-1976	MIMAT0009451	0.834574	0.909823	0.0848859	1.0606	9326.37	6409.09	4220.78	9891.58	6134.1	10025.2	8275.07	6355.25	7194.4	19996.4	8906.8	14782	5970.84	4588.38	5623.35	11704.8	20011.3	19290.4
hsa-miR-876-3p	MIMAT0004925	0.839042	0.913446	-0.0307227	-1.02152	26.8892	4.75253	5.5975	26.3227	3.8668	2.8175	32.25	25.73	21.32	29.55	21.18	34.22	22.96	26.63	27.26	25.22	27.57	27.44
hsa-miR-889-3p	MIMAT0004921	0.841177	0.914522	-0.0299359	-1.02097	24.1209	5.52655	3.615	23.6256	3.5819	4.82	25.34	25.73	30.38	17.09	27.22	17.31	22.96	23.43	27.26	20.76	24.66	27.44
hsa-miR-198	MIMAT0000228	0.842533	0.91475	-0.0245889	-1.01719	24.3844	3.36777	2.8225	23.9723	3.43362	6.08	19.96	25.73	27.95	24.63	21.18	21.24	22.96	20.62	27.26	23.12	29.61	27.44
hsa-miR-199a-5p	MIMAT0000231	0.844712	0.91587	0.0598441	1.04235	53.9476	15.6791	8.45	56.2325	32.853	26.3225	48.38	45.7	48.61	78.81	132.48	83.78	58.9	57.51	57.99	35.73	39.82	32.23
hsa-miR-4516	MIMAT0019053	0.848709	0.917069	0.0216622	1.01513	22.4984	2.51958	3.0025	22.8387	3.42153	4.27	19.96	25.73	21.32	23.4	21.18	17.31	22.96	20.62	27.26	23.12	24.66	27.44
hsa-miR-556-5p	MIMAT0003220	0.849393	0.917069	0.0259764	1.01817	22.3012	2.69847	2.1975	22.7064	3.43937	4.27	19.96	26.23	21.32	22.16	21.18	17.31	22.96	20.62	27.26	22.07	24.66	27.44
hsa-let-7b-5p	MIMAT0000063	0.849496	0.917069	-0.0374202	-1.02628	98.9619	18.3917	13.3775	96.4281	31.1449	20.7675	102.52	77.01	99.65	121.91	146.99	153.4	82.46	83.08	81.35	88.27	79.64	84.62
hsa-miR-891a-5p	MIMAT0004902	0.850981	0.917069	0.0256307	1.01792	25.2726	6.46306	8.7225	25.7256	3.92928	3.0725	19.96	33.85	21.32	28.32	21.18	33.04	25.37	20.62	27.38	27.32	25.53	27.44
hsa-miR-549a	MIMAT0003333	0.851564	0.917069	0.0238377	1.01666	23.2867	1.99223	2.625	23.6747	3.84292	5.78	24.19	25.73	21.32	22.16	21.78	17.31	22.96	26.63	27.26	20.76	27.57	27.44
hsa-miR-4536-5p	MIMAT0019078	0.852724	0.917081	-0.0310118	-1.02173	31.3351	9.73547	9.9275	30.6687	5.62463	8.3925	25.34	25.73	46.18	32.02	27.22	36.58	32.62	30.89	28.19	20.76	36.76	36.26
hsa-miR-16-5p	MIMAT0000069	0.859379	0.91802	-0.0961879	-1.06895	142.483	70.7674	49.4425	133.293	146.336	101.51	255.72	124.4	94.79	136.68	505.41	140.42	167.64	223.67	47.52	83.01	132.73	71.52
hsa-miR-1303	MIMAT0005891	0.861329	0.91802	0.0218829	1.01528	22.1942	2.46443	2.0725	22.5334	3.51689	4.585	19.96	25.73	21.32	22.16	21.18	17.31	22.96	20.62	27.26	20.76	24.66	27.44
hsa-miR-205-5p	MIMAT0000266	0.861329	0.91802	0.0218829	1.01528	22.1942	2.46443	2.0725	22.5334	3.51689	4.585	19.96	25.73	21.32	22.16	21.18	17.31	22.96	20.62	27.26	20.76	24.66	27.44
hsa-miR-6511a-5p	MIMAT0025478	0.861329	0.91802	0.0218829	1.01528	22.1942	2.46443	2.0725	22.5334	3.51689	4.585	19.96	25.73	21.32	22.16	21.18	17.31	22.96	20.62	27.26	20.76	24.66	27.44
hsa-miR-944	MIMAT0004987	0.861329	0.91802	0.0218829	1.01528	22.1942	2.46443	2.0725	22.5334	3.51689	4.585	19.96	25.73	21.32	22.16	21.18	17.31	22.96	20.62	27.26	20.76	24.66	27.44
hsa-miR-599	MIMAT0003267	0.861524	0.91802	0.0218829	1.01528	22.1942	2.46443	2.0725	22.5334	3.51689	4.585	19.96	25.73	21.32	22.16	21.18	17.31	22.96	20.62	27.26	20.76	24.66	27.44
hsa-miR-30e-3p	MIMAT0000693	0.86165	0.91802	0.0218829	1.01528	22.1942	2.46443	2.0725	22.5334	3.51689	4.585	19.96	25.73	21.32	22.16	21.18	17.31	22.96	20.62	27.26	20.76	24.66	27.44
hsa-miR-376a-2-5p	MIMAT0022928	0.867499	0.921956	-0.021654	-1.01512	23.8499	4.36734	5.705	23.4946	3.41399	3.4975	19.96	25.73	21.32	29.55	25.41	17.31	22.96	20.62	27.26	24.17	24.66	27.44
hsa-miR-130a-3p	MIMAT0000425	0.870193	0.921956	-0.0867006	-1.06194	146.177	196.533	148.42	137.651	138.456	106.052	146.29	72.78	87.5	490.09	343.9	436.6	89.71	144.85	136.92	85.11	53.09	106.78
hsa-miR-495-3p	MIMAT0002817	0.870193	0.921956	-0.0294021	-1.02059	47.1829	4.62544	3.5675	46.2311	8.50727	10.545	49.53	48.24	51.04	40.64	55.35	62.54	42.59	40.47	49.94	37.83	40.84	45.33
hsa-miR-1305	MIMAT0005893	0.870442	0.921956	0.0274244	1.01919	24.3569	5.82278	6.1625	24.8244	4.88905	5.335	24.19	30.46	27.95	17.09	32.67	17.31	29	20.62	27.26	23.12	24.66	27.44
hsa-miR-1293	MIMAT0005883	0.871121	0.921956	0.0218829	1.01528	22.1942	2.46443	2.0725	22.5334	3.51689	4.585	19.96	25.73	21.32	22.16	21.18	17.31	22.96	20.62	27.26	20.76	24.66	27.44
hsa-miR-302b-3p	MIMAT0000715	0.873675	0.923434	0.023992	1.01677	28.6815	8.97056	6.62	29.1624	4.02702	5.7125	26.49	42.31	21.32	28.32	24.5	25.96	27.19	28.76	27.26	32.57	32.67	36.26
hsa-miR-4787-5p	MIMAT0019956	0.878345	0.927142	0.0244441	1.01709	26.5991	4.12129	2.645	27.0536	4.30093	7.22	25.34	25.73	32.81	23.4	21.18	24.78	22.96	31.95	31.41	32.57	26.55	27.44
hsa-miR-499b-3p	MIMAT0019898	0.879618	0.927259	0.0223557	1.01562	22.6069	2.73007	3.1275	22.9599	3.51794	4.615	19.96	26.23	21.32	23.4	24.5	17.31	22.96	20.62	27.38	20.76	24.66	27.44
hsa-miR-25-3p	MIMAT0000081	0.881154	0.927653	0.0734624	1.05224	97.0064	51.9429	38.3625	102.074	91.8504	104.917	180.84	81.24	64.41	93.58	290.36	162.84	80.65	235.38	82.15	93.52	62.28	27.44
hsa-miR-186-5p	MIMAT0000456	0.886349	0.931551	0.0271542	1.019	28.1547	4.00781	4.115	28.6896	7.28238	4.8275	25.34	25.73	34.03	28.32	46.28	23.6	27.19	29.82	30.61	24.17	25.53	27.44
hsa-miR-98-5p	MIMAT0000096	0.887191	0.931551	0.0206323	1.0144	24.772	2.4827	1.735	25.1288	4.76038	4.895	25.34	25.73	21.32	27.09	35.39	24.78	22.96	20.62	27.26	20.76	24.66	27.44
hsa-miR-212-3p	MIMAT0000269	0.893048	0.936469	-0.0198216	-1.01383	41.6908	5.60573	7.24	41.1219	7.98494	11.0125	36.86	49.08	43.75	38.17	32.67	34.22	45.31	51.12	54.77	39.93	39.82	36.26
hsa-miR-378i	MIMAT0019074	0.897029	0.938838	0.0179241	1.0125	22.2552	5.024	7.0425	22.5334	3.51689	4.585	19.96	25.73	27.95	17.09	21.18	17.31	22.96	20.62	27.26	20.76	24.66	27.44
hsa-miR-506-5p	MIMAT0022701	0.897661	0.938838	0.0152543	1.01063	23.9101	1.88008	1.4325	24.1643	3.67353	4.0925	24.19	25.73	21.32	24.63	21.18	17.31	26.28	25.56	27.26	23.12	26.55	28.21
hsa-miR-493-3p	MIMAT0003161	0.900409	0.940479	-0.0181066	-1.01263	26.2841	5.50247	4.9875	25.9563	3.91096	5.085	19.96	25.73	27.95	33.25	21.18	23.6	22.96	26.63	28.99	28.37	24.66	33.24
hsa-miR-371a-5p	MIMAT0004687	0.902821	0.941735	0.0164005	1.01143	23.1789	3.17318	4.9725	23.4439	4.05465	4.69	19.96	26.23	21.32	25.86	21.18	17.31	23.56	20.62	27.26	25.22	24.66	30.22
hsa-miR-21-5p	MIMAT0000076	0.903971	0.941735	-0.0413036	-1.02904	100.701	27.8908	44.065	97.8591	62.0358	55.57	125.55	74.47	85.07	129.29	239.55	153.4	118.71	76.69	95.04	97.72	57.18	47.34
hsa-miR-338-5p	MIMAT0004701	0.906665	0.942241	-0.016655	-1.01161	22.795	5.11933	6.235	22.5334	3.51689	4.585	28.8	25.73	21.32	17.09	21.18	17.31	22.96	20.62	27.26	20.76	24.66	27.44
hsa-miR-432-5p	MIMAT0002814	0.90694	0.942241	-0.0168116	-1.01172	24.772	2.4827	1.735	24.485	2.71626	4.655	25.34	25.73	21.32	27.09	21.18	27.14	22.96	25.56	27.26	20.76	24.66	27.44
hsa-miR-1296-3p	MIMAT0026637	0.907999	0.942241	-0.016655	-1.01161	22.795	5.11933	6.235	22.5334	3.51689	4.585	28.8	25.73	21.32	17.09	21.18	17.31	22.96	20.62	27.26	20.76	24.66	27.44
hsa-miR-769-3p	MIMAT0003887	0.915253	0.948383	0.0132803	1.00925	22.4984	2.51958	3.0025	22.7064	3.43937	4.27	19.96	25.73	21.32	23.4	21.18	17.31	22.96	20.62	27.26	22.07	24.66	27.44
hsa-miR-19a-3p	MIMAT0000073	0.916295	0.948383	-0.0319937	-1.02242	35.2156	6.93935	5.5625	34.4432	17.4336	11.68	39.16	25.73	41.32	36.94	78.03	38.94	27.19	39.41	30.61	28.37	25.53	27.44
hsa-miR-649	MIMAT0003319	0.927044	0.958266	-0.0110922	-1.00772	24.486	2.47671	2.5975	24.2985	2.42961	3.7225	24.19	25.73	21.32	27.09	26.31	22.42	22.96	23.43	27.26	20.76	24.66	27.44
hsa-miR-1268b	MIMAT0018925	0.930611	0.960708	0.0126474	1.00881	25.6924	4.57943	3.5575	25.9187	4.43562	5.44	32.25	25.73	21.32	24.63	21.18	29.5	22.96	20.62	27.26	27.32	33.69	27.44
hsa-miR-3202	MIMAT0015089	0.932304	0.961212	-0.0121443	-1.00845	22.7239	5.93719	7.65	22.5334	3.51689	4.585	19.96	25.73	30.38	17.09	21.18	17.31	22.96	20.62	27.26	20.76	24.66	27.44
hsa-miR-411-5p	MIMAT0003329	0.933622	0.96133	-0.015347	-1.01069	27.6394	6.58743	6.2075	27.347	6.76255	4.135	28.8	25.73	21.32	36.94	27.22	30.68	22.96	24.5	27.26	20.76	42.88	27.44
hsa-miR-363-3p	MIMAT0000707	0.936355	0.962901	-0.0139721	-1.00973	72.3793	11.5071	8.9025	71.6817	18.416	21.9575	72.57	86.32	58.33	75.11	79.85	56.64	109.65	55.38	77.32	77.76	77.6	54.4
hsa-miR-1285-3p	MIMAT0005876	0.937647	0.962989	-0.0118563	-1.00825	25.7511	4.94273	3.7725	25.5403	5.00274	4.64	19.96	25.73	26.74	32.02	21.78	36.58	22.96	20.62	27.26	24.17	26.55	27.44
hsa-miR-515-3p	MIMAT0002827	0.939533	0.963686	-0.0113426	-1.00789	23.0193	5.55019	6.5225	22.839	3.46368	4.585	29.95	25.73	21.32	17.09	23.59	17.31	22.96	20.62	27.26	20.76	24.66	27.44
hsa-miR-301b-5p	MIMAT0032026	0.943655	0.966235	0.00893397	1.00621	23.6059	1.83567	1.695	23.7525	3.077	6.23	24.19	25.73	21.32	23.4	21.18	23.6	22.96	20.62	27.26	20.76	27.57	27.44
hsa-miR-421	MIMAT0003339	0.94444	0.966235	-0.0110714	-1.0077	26.0376	5.03019	4.68	25.8385	3.79929	4.365	19.96	25.73	27.95	32.02	26.31	31.86	22.96	20.62	30.61	24.17	24.66	27.44
hsa-miR-579-5p	MIMAT0026616	0.945914	0.966503	0.00881491	1.00613	25.5913	4.58579	3.9625	25.7481	3.23092	4.74	24.19	32.16	21.32	25.86	21.18	29.5	22.96	26.63	27.26	23.12	26.55	30.22
hsa-miR-206	MIMAT0000462	0.948944	0.968359	-0.0105182	-1.00732	23.9792	9.11008	9.4725	23.805	3.64174	4.1725	19.96	25.73	37.67	17.09	26.31	17.31	22.96	20.62	27.26	25.22	24.66	28.21
hsa-miR-200c-3p	MIMAT0000617	0.952396	0.970641	0.0105955	1.00737	27.2049	6.5537	4.905	27.4055	5.88182	5.125	36.86	25.73	21.32	27.09	21.18	22.42	27.19	27.69	33.83	38.88	24.66	27.44
hsa-miR-564	MIMAT0003228	0.956211	0.973287	0.00722097	1.00502	23.2371	6.00525	6.81	23.3537	2.68782	4.085	31.1	25.73	21.32	17.09	21.18	21.24	22.96	22.37	27.26	20.76	24.66	27.44
hsa-miR-514a-5p	MIMAT0022702	0.959	0.974881	0.0075525	1.00525	22.4942	5.46781	7.3475	22.6122	3.48429	4.585	19.96	25.73	29.17	17.09	21.78	17.31	22.96	20.62	27.26	20.76	24.66	27.44
hsa-miR-216b-5p	MIMAT0004959	0.965604	0.980346	0.00623503	1.00433	23.2371	6.00525	6.81	23.3378	3.49831	3.3425	31.1	25.73	21.32	17.09	23.59	17.31	24.47	22.37	27.26	20.76	24.66	28.21
hsa-miR-95-3p	MIMAT0000094	0.974681	0.988304	0.00605611	1.00421	26.9045	8.62787	10.9575	27.0177	6.05206	8.2275	19.96	30.46	38.89	22.16	21.18	17.31	34.43	31.95	32.22	28.37	24.66	31.23
hsa-miR-1298-5p	MIMAT0005800	0.98144	0.992633	-0.0041641	-1.00289	28.5104	8.8578	6.57	28.4282	3.96034	4.1975	31.1	33	37.67	17.09	21.18	29.5	29	26.63	33.83	32.57	26.55	30.22
hsa-miR-4707-3p	MIMAT0019808	0.984908	0.992633	0.00224529	1.00156	22.4984	2.51958	3.0025	22.5334	3.51689	4.585	19.96	25.73	21.32	23.4	21.18	17.31	22.96	20.62	27.26	20.76	24.66	27.44
hsa-miR-3161	MIMAT0015035	0.985723	0.992633	0.00224529	1.00156	22.4984	2.51958	3.0025	22.5334	3.51689	4.585	19.96	25.73	21.32	23.4	21.18	17.31	22.96	20.62	27.26	20.76	24.66	27.44
hsa-miR-4425	MIMAT0018940	0.985723	0.992633	0.00224529	1.00156	22.4984	2.51958	3.0025	22.5334	3.51689	4.585	19.96	25.73	21.32	23.4	21.18	17.31	22.96	20.62	27.26	20.76	24.66	27.44
hsa-miR-210-3p	MIMAT0000267	0.985771	0.992633	0.00224529	1.00156	22.4984	2.51958	3.0025	22.5334	3.51689	4.585	19.96	25.73	21.32	23.4	21.18	17.31	22.96	20.62	27.26	20.76	24.66	27.44
hsa-miR-570-3p	MIMAT0003235	0.986413	0.992633	0.00224529	1.00156	22.4984	2.51958	3.0025	22.5334	3.51689	4.585	19.96	25.73	21.32	23.4	21.18	17.31	22.96	20.62	27.26	20.76	24.66	27.44
hsa-miR-551a	MIMAT0003214	0.988732	0.993713	-0.00182715	-1.00127	22.562	4.71596	5.945	22.5334	3.51689	4.585	27.64	25.73	21.32	17.09	21.18	17.31	22.96	20.62	27.26	20.76	24.66	27.44
hsa-miR-612	MIMAT0003280	0.991397	0.995138	-0.00139365	-1.00097	181.421	19.2584	15.6925	181.246	27.2073	34.005	180.84	209.02	175	163.77	147.9	168.74	154.96	231.12	202.96	180.74	198.08	179.31
hsa-miR-34b-3p	MIMAT0004676	0.99392	0.995874	0.000900791	1.00062	23.8215	2.56505	3.97	23.8364	3.01691	6.095	26.49	25.73	21.32	22.16	21.18	27.14	22.96	20.62	27.26	20.76	24.66	27.44
hsa-miR-19b-3p	MIMAT0000074	0.994626	0.995874	-0.00250037	-1.00173	43.7969	11.9237	14.1975	43.721	41.0013	24.3425	49.53	39.77	31.6	59.11	146.99	71.98	37.15	45.8	28.19	38.88	24.66	27.44
hsa-miR-585-3p	MIMAT0003250	0.996399	0.996399	-0.000817482	-1.00057	40.7426	10.4111	7.12	40.7195	9.02123	11.88	38.01	35.54	57.12	35.71	37.2	44.84	37.15	26.63	35.44	50.44	47.99	53.39

## Sheet: SCCvsSCLC_Analysis
Filt. miRNAs (Pvalue<.05)													SCC : D1	SCC : E2	SCC : D6	SCC : D8	SCLC : D3	SCLC : D7	SCLC : D9	SCLC : D4	SCLC : E5	SCLC : F6	SCLC : F2	SCLC : F4
	miRNA	Accession	P.Value	adj.P.Val	logFC	LinearFC	Geom. Ave. SCC	SD SCC	IQR SCC	Geom. Ave. SCLC	SD SCLC	IQR SCLC	4_04	20_08	29_05	30_06	7_07	8_08	9_09	17_05	21_09	24_12	35_11	36_12
	hsa-miR-1285-5p	MIMAT0022719	0.00201876	0.587581	0.58922	1.50443	24.421	4.32228	6.545	36.7397	11.8003	19.3525	19.96	28.77	27.95	22.16	33.57	53.1	25.37	28.76	27.26	36.78	45.95	55.4
	hsa-miR-592	MIMAT0003260	0.00626227	0.587581	0.45598	1.37171	20.7985	3.59826	3.18	28.5296	9.36252	4.5325	19.96	25.73	21.32	17.09	23.59	51.92	22.96	28.76	27.26	29.42	24.66	27.44
	hsa-miR-299-5p	MIMAT0002890	0.00303782	0.587581	0.448609	1.36472	20.7985	3.59826	3.18	28.3842	3.87474	5.085	19.96	25.73	21.32	17.09	27.22	31.86	22.96	31.95	27.26	34.68	25.53	27.44
	hsa-miR-106b-5p	MIMAT0000680	0.028873	0.587581	0.427568	1.34496	20.7985	3.59826	3.18	27.9733	7.78365	3.9325	19.96	25.73	21.32	17.09	46.28	31.86	24.47	20.62	27.26	27.32	24.66	27.44
	hsa-miR-514b-5p	MIMAT0015087	0.0403707	0.587581	0.358135	1.28177	21.3874	4.97929	3.94	27.4137	2.91429	3.875	19.96	28.77	21.32	17.09	22.68	27.14	25.37	29.82	27.26	26.27	31.65	30.22
	hsa-miR-183-5p	MIMAT0000261	0.0253545	0.587581	0.355104	1.27908	27.3913	1.15398	0.88	35.0357	6.48405	3.48	27.64	25.73	27.95	28.32	32.67	33.04	29.9	35.15	30.61	50.44	36.76	35.26
	hsa-miR-770-5p	MIMAT0003948	0.0280843	0.587581	0.329418	1.25651	20.7985	3.59826	3.18	26.1335	3.66755	3.845	19.96	25.73	21.32	17.09	25.41	24.78	22.96	27.69	32.22	20.76	29.61	27.44
	hsa-miR-516a-3p+hsa-miR-516b-3p	MIMAT0006778	0.0431599	0.587581	0.309684	1.23944	20.7985	3.59826	3.18	25.7784	3.06313	3.7	19.96	25.73	21.32	17.09	21.18	24.78	22.96	29.82	27.26	29.42	24.66	27.44
	hsa-miR-190a-5p	MIMAT0000458	0.0490679	0.587581	0.289663	1.22235	21.3874	4.97929	3.94	26.143	3.22644	4.225	19.96	28.77	21.32	17.09	23.59	30.68	22.96	25.56	31.41	24.17	24.66	27.44
	hsa-miR-423-3p	MIMAT0001340	0.0457336	0.587581	0.285509	1.21884	21.5582	3.62385	3.45	26.276	3.52334	4.0675	23.04	25.73	21.32	17.09	31.76	24.78	22.96	30.89	27.26	22.07	24.66	27.44
	hsa-miR-374a-3p	MIMAT0004688	0.0403975	0.587581	0.266238	1.20267	20.7985	3.59826	3.18	25.0137	3.12973	3.8725	19.96	25.73	21.32	17.09	23.59	24.78	22.96	20.62	27.26	24.17	30.63	27.44
	hsa-miR-520d-3p	MIMAT0002856	0.0373708	0.587581	0.263811	1.20065	21.5582	3.62385	3.45	25.8838	3.28692	5.8375	23.04	25.73	21.32	17.09	22.68	22.42	22.96	24.5	29.8	28.37	27.57	30.22
													SCC : D1	SCC : E2	SCC : D6	SCC : D8	SCLC : D3	SCLC : D7	SCLC : D9	SCLC : D4	SCLC : E5	SCLC : F6	SCLC : F2	SCLC : F4
Filt2 miRs (Expr>30, Linear FC>1.25)	miRNA	Accession	P.Value	adj.P.Val	logFC	LinearFC	Geom. Ave. SCC	SD SCC	IQR SCC	Geom. Ave. SCLC	SD SCLC	IQR SCLC	4_04	20_08	29_05	30_06	7_07	8_08	9_09	17_05	21_09	24_12	35_11	36_12
	hsa-miR-1285-5p	MIMAT0022719	0.00201876	0.587581	0.58922	1.50443	24.421	4.32228	6.545	36.7397	11.8003	19.3525	19.96	28.77	27.95	22.16	33.57	53.1	25.37	28.76	27.26	36.78	45.95	55.4
	hsa-miR-183-5p	MIMAT0000261	0.0253545	0.587581	0.355104	1.27908	27.3913	1.15398	0.88	35.0357	6.48405	3.48	27.64	25.73	27.95	28.32	32.67	33.04	29.9	35.15	30.61	50.44	36.76	35.26

## Sheet: ADENOvsSCLC_All miRNAs
												ADE : E3	ADE : E9	ADE : E4	ADE : E6	SCLC : D3	SCLC : D7	SCLC : D9	SCLC : D4	SCLC : E5	SCLC : F6	SCLC : F2	SCLC : F4
miRNA	Accession	P.Value	adj.P.Val	logFC	LinearFC	Geom. Ave. ADE	SD ADE	IQR ADE	Geom. Ave. SCLC	SD SCLC	IQR SCLC	10_10	22_10	31_07	32_08	7_07	8_08	9_09	17_05	21_09	24_12	35_11	36_12
hsa-miR-1285-5p	MIMAT0022719	0.00466115	0.970418	0.531983	1.44592	25.4093	3.54645	5.03	36.7397	11.8003	19.3525	27.01	22.67	29.95	22.73	33.57	53.1	25.37	28.76	27.26	36.78	45.95	55.4
hsa-miR-4755-5p	MIMAT0019895	0.0113953	0.970418	0.411144	1.32974	24.218	1.9134	1.7375	32.2036	7.21509	3.2675	27.01	24.12	23.23	22.73	28.13	29.5	30.81	29.82	27.26	30.47	49.01	37.27
hsa-miR-525-5p	MIMAT0002838	0.013883	0.970418	-0.412424	-1.33092	31.0156	3.61174	3.7975	23.3039	3.4433	2.84	27.01	32.16	29.95	35.57	21.18	17.31	22.96	23.43	28.19	23.12	24.66	27.44
hsa-miR-141-3p	MIMAT0000432	0.0214439	0.970418	-0.454522	-1.37033	33.626	2.11941	2.405	24.5387	4.11879	4.7125	32.3	33.95	31.89	36.56	27.22	17.31	23.56	20.62	28.19	27.32	25.53	29.21
hsa-miR-28-5p	MIMAT0000085	0.0233309	0.970418	-0.453112	-1.36899	53.9376	13.0727	20.2075	39.3995	11.5056	15.3625	64.6	67.9	41.55	46.44	52.63	38.94	47.12	34.08	60.41	33.63	31.65	27.44
hsa-miR-939-5p	MIMAT0004982	0.0386227	0.970418	-0.274591	-1.20965	29.4397	4.27161	6.4075	24.3374	2.39821	2.9175	27.01	33.95	25.12	32.61	23.59	21.24	22.96	22.37	27.26	25.22	24.66	28.21
hsa-miR-181a-3p	MIMAT0000270	0.0529292	0.970418	-0.259556	-1.19711	28.1821	6.15607	4.3825	23.5418	2.75029	4.19	27.01	24.12	37.69	25.69	24.5	21.24	22.96	20.62	27.26	20.76	24.66	27.44
hsa-miR-548ah-5p	MIMAT0018972	0.0586094	0.970418	-0.334948	-1.26133	33.203	2.33897	1.8325	26.3238	4.57575	4.0225	29.82	34.84	33.82	34.59	22.68	23.6	24.47	27.69	27.26	23.12	36.76	27.44
hsa-miR-584-3p	MIMAT0022708	0.0603469	0.970418	-0.261454	-1.19869	31.5104	2.27445	2.105	26.2875	4.41901	6.475	31.47	30.38	34.79	29.64	21.18	22.42	22.96	25.56	27.26	32.57	32.67	28.21
hsa-miR-656-3p	MIMAT0003332	0.0778699	0.970418	-0.245617	-1.1856	28.0316	4.36927	5.7625	23.6434	3.40711	3.0425	27.01	22.67	31.89	31.62	25.41	17.31	23.56	24.5	27.38	20.76	24.66	27.44
hsa-miR-107	MIMAT0000104	0.105582	0.970418	-0.384977	-1.30584	63.4592	7.009	5.0775	48.5965	23.5907	21.0425	69.57	53.61	66.67	65.22	103.44	47.2	61.62	40.47	43.49	59.9	35.74	27.44
hsa-miR-149-5p	MIMAT0000450	0.10767	0.970418	-0.213274	-1.15932	43.0114	2.27462	1.41	37.1006	6.4932	10.2725	42.24	41.99	41.55	46.44	30.85	34.22	36.25	44.73	43.49	44.13	39.82	27.44
hsa-miR-339-5p	MIMAT0000764	0.115417	0.970418	-0.214709	-1.16047	26.5607	3.53117	4.0125	22.8879	3.48195	4.27	27.01	24.12	24.16	31.62	21.18	17.31	24.47	20.62	27.26	22.07	24.66	27.44
hsa-miR-587	MIMAT0003253	0.118236	0.970418	-0.231235	-1.17384	34.5003	3.59422	3.02	29.391	4.20728	4.8675	29.82	38.42	35.75	34.59	30.85	31.86	33.53	22.37	28.19	27.32	35.74	27.44
hsa-miR-15a-5p	MIMAT0000068	0.125258	0.970418	-0.61254	-1.52895	86.8082	33.5093	44.0225	56.7764	40.6086	47.655	130.86	106.32	72.47	56.32	140.64	109.74	64.34	38.34	75.71	45.18	26.55	31.23
hsa-miR-515-3p	MIMAT0002827	0.125554	0.970418	-0.234139	-1.1762	26.8633	3.15298	3.215	22.839	3.46368	4.585	27.01	29.48	28.99	22.56	23.59	17.31	22.96	20.62	27.26	20.76	24.66	27.44
hsa-miR-4451	MIMAT0018973	0.130965	0.970418	-0.250949	-1.18999	33.7632	2.504	2.85	28.3727	5.14395	6.26	35.61	30.38	35.75	33.6	27.22	31.86	25.37	26.63	36.24	20.76	34.72	27.44
hsa-miR-33b-5p	MIMAT0003301	0.131602	0.970418	-0.226053	-1.16963	28.082	6.85617	10.275	24.0093	3.23225	5.45	32.3	22.67	23.23	36.56	21.18	23.6	26.28	20.62	27.26	20.76	24.66	29.21
hsa-miR-888-5p	MIMAT0004916	0.139686	0.970418	-0.284217	-1.21775	33.153	10.3787	13.6125	27.2248	6.39111	6.1975	27.01	25.02	37.69	47.43	21.18	25.96	22.96	23.43	27.26	38.88	26.55	36.26
hsa-miR-379-5p	MIMAT0000733	0.142353	0.970418	-0.204905	-1.15261	36.4638	2.58201	4.0525	31.6358	6.48965	10.035	38.93	34.84	33.82	38.54	37.2	42.48	24.47	25.56	27.26	34.68	36.76	29.21
hsa-miR-3613-3p	MIMAT0017991	0.146183	0.970418	-0.205307	-1.15293	27.7238	2.25109	2.5525	24.0463	2.66908	4.4075	27.01	30.38	25.12	28.66	21.18	22.42	23.56	20.62	27.26	26.27	24.66	27.44
hsa-miR-15b-5p	MIMAT0000417	0.146199	0.970418	-0.710694	-1.63659	117.569	38.4672	38.18	71.8377	72.8181	93.765	171.44	128.66	108.22	80.04	223.21	177	116.9	40.47	83.76	54.64	26.55	31.23
hsa-miR-4454+hsa-miR-7975	MIMAT0018976	0.149744	0.970418	-0.429585	-1.34685	59.1663	22.7904	30.4075	43.9295	18.4806	32.9175	89.45	39.31	48.31	72.14	75.31	66.08	44.4	28.76	28.99	45.18	27.57	60.44
hsa-miR-190a-5p	MIMAT0000458	0.163727	0.970418	-0.201258	-1.1497	30.0566	2.80329	3.935	26.143	3.22644	4.225	27.01	33.06	31.89	28.66	23.59	30.68	22.96	25.56	31.41	24.17	24.66	27.44
hsa-miR-3168	MIMAT0015043	0.168627	0.970418	-0.192167	-1.14248	27.7902	4.53545	4.2175	24.3244	4.20242	4.8325	27.01	22.67	28.99	33.6	21.78	17.31	22.96	30.89	27.26	24.17	24.66	28.21
hsa-miR-495-3p	MIMAT0002817	0.169734	0.970418	0.251384	1.19035	38.8383	5.28114	7.385	46.2311	8.50727	10.545	36.44	33.06	44.45	42.49	55.35	62.54	42.59	40.47	49.94	37.83	40.84	45.33
hsa-miR-642a-3p	MIMAT0020924	0.172682	0.970418	-0.178843	-1.13198	26.6703	5.95397	6.06	23.5608	2.67899	4.085	27.01	22.67	23.23	35.57	21.18	21.24	22.96	20.62	27.26	24.17	24.66	27.44
hsa-miR-142-3p	MIMAT0000434	0.17603	0.970418	-0.678012	-1.59993	670.738	196.212	216.413	419.228	468.666	645.353	933.38	747.82	612.62	473.33	1458.15	947.55	828.25	180	489.69	269	157.24	223.63
hsa-miR-338-5p	MIMAT0004701	0.178272	0.970418	-0.194459	-1.1443	25.7849	2.22318	1.94	22.5334	3.51689	4.585	27.01	22.67	26.09	27.67	21.18	17.31	22.96	20.62	27.26	20.76	24.66	27.44
hsa-miR-629-5p	MIMAT0004810	0.178486	0.970418	0.183937	1.13598	27.2753	1.80039	1.585	30.9842	2.68965	4.8675	27.01	29.48	25.12	27.67	33.57	28.32	29	34.08	28.19	34.68	29.61	31.23
hsa-miR-1236-3p	MIMAT0005591	0.18681	0.970418	0.19235	1.14262	27.8453	6.90897	9.2	31.8167	3.79485	3.1325	37.27	22.67	23.23	30.63	27.22	38.94	31.72	30.89	34.63	32.57	32.67	27.44
hsa-miR-548n	MIMAT0005916	0.192642	0.970418	-0.177388	-1.13083	25.4816	3.2917	4.5775	22.5334	3.51689	4.585	27.01	22.67	23.23	29.64	21.18	17.31	22.96	20.62	27.26	20.76	24.66	27.44
hsa-miR-543	MIMAT0004954	0.197029	0.970418	0.269299	1.20522	24.9706	1.6756	2.1225	30.0951	8.19551	9.785	27.01	24.12	23.23	25.69	21.18	46.02	37.15	26.63	33.02	24.17	25.53	34.25
hsa-miR-502-3p	MIMAT0004775	0.197473	0.970418	-0.191202	-1.14171	26.4846	5.49265	5.815	23.1972	3.026	4.235	27.01	22.67	23.23	34.59	21.18	21.24	22.96	20.62	27.26	20.76	24.66	28.21
hsa-miR-1293	MIMAT0005883	0.204548	0.970418	-0.173682	-1.12793	25.4162	3.26075	4.565	22.5334	3.51689	4.585	27.01	29.48	23.23	22.56	21.18	17.31	22.96	20.62	27.26	20.76	24.66	27.44
hsa-miR-187-3p	MIMAT0000262	0.208633	0.970418	-0.207096	-1.15436	30.1709	3.79576	3.15	26.1364	5.97995	5.2025	27.01	35.74	29.95	28.66	28.13	17.31	26.28	20.62	27.26	33.63	25.53	35.26
hsa-miR-555	MIMAT0003219	0.210508	0.970418	-0.187219	-1.13857	28.4996	5.10559	6.5075	25.0312	4.27349	5.7375	27.01	33.95	31.89	22.56	21.18	23.6	22.96	20.62	27.26	24.17	31.65	31.23
hsa-miR-374b-5p	MIMAT0004955	0.218779	0.970418	-0.196162	-1.14565	29.5701	5.36771	3.4525	25.8108	2.78018	3.04	35.61	22.67	30.92	30.63	24.5	28.32	25.37	20.62	27.26	29.42	24.66	27.44
hsa-miR-933	MIMAT0004976	0.21958	0.970418	-0.166035	-1.12197	26.1264	2.28128	2.1825	23.2862	4.07295	6.5525	27.01	25.91	23.23	28.66	21.18	17.31	22.96	22.37	28.19	20.76	28.59	27.44
hsa-miR-450a-2-3p	MIMAT0031074	0.223051	0.970418	-0.178417	-1.13164	26.2509	2.57023	1.535	23.1972	3.026	4.235	27.01	22.67	27.06	28.66	21.18	21.24	22.96	20.62	27.26	20.76	24.66	28.21
hsa-miR-181a-2-3p	MIMAT0004558	0.223387	0.970418	-0.150443	-1.10991	25.6906	1.35515	1.9575	23.1465	3.51839	4.91	27.01	25.02	24.16	26.68	21.18	17.31	22.96	25.56	27.26	20.76	24.66	27.44
hsa-miR-93-5p	MIMAT0000093	0.225151	0.970418	-0.503433	-1.41758	96.0251	41.3214	30.695	67.7386	60.5937	47.745	161.5	92.92	83.1	68.18	216.86	89.68	70.68	108.64	60.41	51.49	29.61	32.23
hsa-miR-27b-3p	MIMAT0000419	0.225672	0.970418	-0.365731	-1.28853	39.4848	18.8203	11.3825	30.6432	23.856	0.9825	69.57	36.63	35.75	26.68	93.46	27.14	27.19	27.69	27.26	22.07	24.66	27.44
hsa-miR-410-3p	MIMAT0002171	0.226902	0.970418	-0.144988	-1.10572	26.0125	2.52629	2.1875	23.5253	2.80409	4.8875	27.01	22.67	26.09	28.66	21.18	23.6	22.96	20.62	27.26	20.76	25.53	27.44
hsa-miR-885-3p	MIMAT0004948	0.22722	0.970418	-0.161466	-1.11842	25.7628	4.4208	5.5875	23.0349	3.34345	3.145	27.01	22.67	31.89	22.56	22.68	17.31	22.96	20.62	27.26	23.12	24.66	27.44
hsa-miR-495-5p	MIMAT0022924	0.229502	0.970418	0.165915	1.12188	23.8008	2.11544	1.5325	26.7015	2.81401	3.17	27.01	22.67	23.23	22.56	30.85	30.68	22.96	25.56	27.26	25.22	24.66	27.44
hsa-miR-592	MIMAT0003260	0.232855	0.970418	0.187814	1.13904	25.0472	2.55908	4.085	28.5296	9.36252	4.5325	27.01	22.67	23.23	27.67	23.59	51.92	22.96	28.76	27.26	29.42	24.66	27.44
hsa-miR-197-3p	MIMAT0000227	0.23485	0.970418	-0.174541	-1.12861	30.7614	5.52868	3.4875	27.2562	4.85419	3.27	38.93	25.91	29.95	29.64	37.2	24.78	30.81	20.62	27.26	25.22	27.57	27.44
hsa-miR-497-5p	MIMAT0002820	0.237692	0.970418	-0.158816	-1.11637	25.4965	1.7029	1.19	22.8387	3.42153	4.27	27.33	25.91	23.23	25.69	21.18	17.31	22.96	20.62	27.26	23.12	24.66	27.44
hsa-miR-373-3p	MIMAT0000726	0.239364	0.970418	-0.162647	-1.11934	25.4162	3.26075	4.565	22.7064	3.43937	4.27	27.01	29.48	23.23	22.56	21.18	17.31	22.96	20.62	27.26	22.07	24.66	27.44
hsa-miR-758-3p+hsa-miR-411-3p	MIMAT0003879	0.240048	0.970418	-0.13628	-1.09907	26.0125	2.52629	2.1875	23.6678	3.17638	2.42	27.01	22.67	26.09	28.66	22.68	17.31	22.96	24.5	27.26	24.17	24.66	27.44
hsa-miR-520h	MIMAT0002867	0.24323	0.970418	-0.217791	-1.16295	26.8114	4.26909	3.535	23.0546	4.25429	6.58	27.01	22.67	32.85	25.69	21.18	17.31	22.96	20.62	27.26	20.76	29.61	27.44
hsa-miR-576-3p	MIMAT0004796	0.243704	0.970418	-0.150343	-1.10983	25.2003	1.57309	1.4475	22.7064	3.43937	4.27	27.01	25.02	23.23	25.69	21.18	17.31	22.96	20.62	27.26	22.07	24.66	27.44
hsa-miR-203a-5p	MIMAT0031890	0.244177	0.970418	-0.158879	-1.11642	26.2604	2.8543	4.3575	23.522	2.93021	4.28	28.99	28.59	23.23	24.7	21.18	23.6	22.96	20.62	28.19	20.76	24.66	27.44
hsa-miR-640	MIMAT0003310	0.249161	0.970418	0.18131	1.13391	24.5018	2.30315	3.6775	27.7829	5.58886	2.7925	27.01	22.67	26.09	22.56	29.04	17.31	27.19	33.02	27.26	36.78	28.59	27.44
hsa-miR-1972	MIMAT0009447	0.252562	0.970418	0.205203	1.15285	25.706	1.20577	1.0225	29.6352	11.0402	7.57	27.01	24.12	26.09	25.69	21.78	37.76	22.96	29.82	27.26	28.37	24.66	55.4
hsa-miR-1278	MIMAT0005936	0.252798	0.970418	-0.166189	-1.12209	27.3766	3.62176	4.195	24.3979	4.48325	6.135	27.01	22.67	29.95	30.63	21.18	17.31	29.9	23.43	27.26	22.07	29.61	27.44
hsa-miR-650	MIMAT0003320	0.253313	0.970418	-0.152754	-1.11169	26.1991	3.35704	3.4075	23.5669	2.77171	4.325	27.01	22.67	25.12	30.63	21.18	24.78	22.96	20.62	27.26	20.76	24.66	27.44
hsa-miR-509-3-5p	MIMAT0004975	0.254384	0.970418	-0.170379	-1.12535	26.6345	2.63978	1.64	23.6677	4.24596	5.14	27.01	23.23	27.06	29.64	22.68	17.31	22.96	20.62	27.26	23.12	30.63	27.44
hsa-miR-19b-3p	MIMAT0000074	0.257688	0.970418	-0.42523	-1.34279	58.708	23.4503	18.34	43.721	41.0013	24.3425	96.07	45.57	56.04	48.42	146.99	71.98	37.15	45.8	28.19	38.88	24.66	27.44
hsa-miR-181a-5p	MIMAT0000256	0.257883	0.970418	-0.301823	-1.2327	41.6722	15.589	18.6125	33.8056	13.0187	20.8575	50.52	61.65	37.69	25.69	56.26	46.02	40.78	20.62	45.91	25.22	24.66	27.44
hsa-miR-644a	MIMAT0003314	0.260453	0.970418	0.20183	1.15016	24.7264	2.55236	4.38	28.4392	7.3269	12.1825	27.01	22.67	27.06	22.56	23.59	35.4	22.96	26.63	27.26	20.76	40.84	36.26
hsa-miR-1234-3p	MIMAT0005589	0.262414	0.970418	-0.127982	-1.09276	29.913	5.68966	4.965	27.3737	1.59804	1.0725	27.01	29.48	26.09	38.54	25.41	28.32	27.19	27.69	27.26	30.47	25.53	27.44
hsa-miR-34a-5p	MIMAT0000255	0.264358	0.970418	-0.146957	-1.10723	25.9428	3.12913	3.5525	23.4304	2.67791	4.085	27.01	22.67	29.95	24.7	21.18	21.24	22.96	20.62	27.26	23.12	24.66	27.44
hsa-miR-374a-5p	MIMAT0000727	0.264837	0.970418	-0.459761	-1.37531	122.402	66.305	72.1375	88.9997	71.0519	116.79	226.1	135.8	84.07	86.96	216.86	193.52	155.86	48.99	103.9	60.95	46.97	41.3
hsa-miR-223-3p	MIMAT0000280	0.268505	0.970418	-0.639017	-1.55727	2026.67	1213	1055.81	1301.43	1586.95	1613.91	3948.86	2188.95	1719.02	1135.39	5229.2	2391.89	1893.92	2399.64	1588.26	908.94	255.26	392.86
hsa-let-7a-5p	MIMAT0000062	0.270362	0.970418	-0.479552	-1.39431	264.024	141.455	234.287	189.358	169.965	243.915	429.84	395.8	171.03	167	541.7	388.22	289.98	77.75	311.69	154.47	81.68	88.65
hsa-miR-891a-5p	MIMAT0004902	0.273211	0.970418	-0.151122	-1.11043	28.5665	2.24492	1.64	25.7256	3.92928	3.0725	28.16	26.8	31.89	27.67	21.18	33.04	25.37	20.62	27.38	27.32	25.53	27.44
hsa-miR-513a-5p	MIMAT0002877	0.275082	0.970418	-0.15299	-1.11187	30.5022	6.80125	7.2975	27.4332	4.25397	4.43	27.33	40.21	31.89	24.7	22.68	33.04	29	20.62	27.26	31.52	27.57	30.22
hsa-miR-191-5p	MIMAT0000440	0.276502	0.970418	-0.484144	-1.39876	198.924	80.8171	107.15	142.215	114.271	146.438	303.12	250.17	167.17	123.52	382	271.4	175.8	227.93	150.61	106.13	51.05	49.36
hsa-let-7g-5p	MIMAT0000414	0.281037	0.970418	-0.453252	-1.36912	111.721	45.9132	70.575	81.6001	77.0999	89.3675	149.08	166.18	86	73.12	260.42	113.28	143.18	51.12	135.31	66.2	26.55	38.28
hsa-miR-331-3p	MIMAT0000760	0.287013	0.970418	-0.139441	-1.10148	24.8201	2.26438	3.6725	22.5334	3.51689	4.585	27.01	22.67	23.23	26.68	21.18	17.31	22.96	20.62	27.26	20.76	24.66	27.44
hsa-miR-20a-5p+hsa-miR-20b-5p	MIMAT0000075	0.287681	0.970418	-0.300379	-1.23147	44.5527	15.6792	10.81	36.1785	20.0384	13.8025	69.57	41.1	37.69	36.56	85.29	38.94	48.03	30.89	32.22	27.32	24.66	27.44
hsa-miR-190b	MIMAT0004929	0.288541	0.970418	-0.139841	-1.10178	24.8269	1.78053	1.4	22.5334	3.51689	4.585	27.01	22.67	25.12	24.7	21.18	17.31	22.96	20.62	27.26	20.76	24.66	27.44
hsa-miR-378e	MIMAT0018927	0.292677	0.970418	-0.252337	-1.19114	38.455	10.1785	16.8475	32.2843	9.75973	8.3775	48.04	29.48	31.89	48.42	32.67	49.56	22.96	24.5	28.99	30.47	46.97	31.23
hsa-miR-598-3p	MIMAT0003266	0.293125	0.970418	-0.190673	-1.1413	65.6994	17.1837	23.0425	57.5656	14.2064	17.335	83.65	60.75	46.38	79.05	70.78	46.02	79.74	36.21	69.26	54.64	62.28	54.4
hsa-miR-1973	MIMAT0009448	0.299681	0.970418	-0.134313	-1.09757	25.608	3.63056	4.79	23.3315	3.06005	5.6525	27.01	30.38	23.23	22.56	21.18	21.24	22.96	20.62	27.26	20.76	26.55	27.44
hsa-miR-137	MIMAT0000429	0.301476	0.970418	-0.130051	-1.09433	24.659	2.17372	3.01	22.5334	3.51689	4.585	27.33	22.67	23.23	25.69	21.18	17.31	22.96	20.62	27.26	20.76	24.66	27.44
hsa-miR-23c	MIMAT0018000	0.304865	0.970418	-0.167469	-1.12309	27.1347	2.12789	1.48	24.1609	3.77548	4.8525	28.99	24.12	28.02	27.67	21.18	17.31	22.96	27.69	27.26	26.27	24.66	28.21
hsa-miR-4707-5p	MIMAT0019807	0.307369	0.970418	-0.137892	-1.1003	25.0472	2.55908	4.085	22.764	3.41679	4.235	27.01	22.67	23.23	27.67	21.18	17.31	22.96	22.37	27.26	20.76	24.66	27.44
hsa-miR-199a-5p	MIMAT0000231	0.310611	0.970418	-0.312666	-1.242	69.8408	19.2058	15.1475	56.2325	32.853	26.3225	95.24	74.16	69.57	48.42	132.48	83.78	58.9	57.51	57.99	35.73	39.82	32.23
hsa-let-7e-5p	MIMAT0000066	0.311745	0.970418	-0.12863	-1.09326	25.608	3.63056	4.79	23.4236	2.73767	4.235	27.01	30.38	23.23	22.56	21.18	23.6	22.96	20.62	27.26	20.76	24.66	27.44
hsa-miR-579-5p	MIMAT0026616	0.312891	0.970418	-0.132378	-1.0961	28.2225	3.01309	1.7	25.7481	3.23092	4.74	27.01	26.8	32.85	26.68	21.18	29.5	22.96	26.63	27.26	23.12	26.55	30.22
hsa-miR-628-5p	MIMAT0004809	0.315359	0.970418	-0.133987	-1.09732	24.7264	2.55236	4.38	22.5334	3.51689	4.585	27.01	22.67	27.06	22.56	21.18	17.31	22.96	20.62	27.26	20.76	24.66	27.44
hsa-miR-378c	MIMAT0016847	0.315949	0.970418	-0.125803	-1.09112	24.5865	2.04841	2.93	22.5334	3.51689	4.585	27.01	22.67	23.23	25.69	21.18	17.31	22.96	20.62	27.26	20.76	24.66	27.44
hsa-miR-411-5p	MIMAT0003329	0.31671	0.970418	0.186215	1.13777	24.0355	2.0727	2.23	27.347	6.76255	4.135	27.01	22.67	24.16	22.56	27.22	30.68	22.96	24.5	27.26	20.76	42.88	27.44
hsa-miR-125a-5p	MIMAT0000443	0.323163	0.970418	0.231241	1.17384	24.5865	2.04841	2.93	28.8608	11.2033	9.11	27.01	22.67	23.23	25.69	45.37	50.74	22.96	22.37	27.26	22.07	24.66	27.44
hsa-miR-214-3p	MIMAT0000271	0.324404	0.970418	-0.132847	-1.09646	25.3102	1.97975	2.255	23.0836	3.75757	6.23	27.01	22.67	25.12	26.68	21.18	17.31	22.96	22.37	27.26	20.76	27.57	27.44
hsa-miR-127-3p	MIMAT0000446	0.32527	0.970418	-0.164287	-1.12061	27.1721	4.30994	2.6625	24.2476	3.98515	4.67	27.01	33.06	27.06	22.56	21.18	17.31	29.9	25.56	27.26	23.12	24.66	27.44
hsa-miR-1296-3p	MIMAT0026637	0.326101	0.970418	-0.142788	-1.10404	24.8777	2.40592	3.96	22.5334	3.51689	4.585	27.01	23.23	27.06	22.56	21.18	17.31	22.96	20.62	27.26	20.76	24.66	27.44
hsa-miR-126-3p	MIMAT0000445	0.32739	0.970418	-0.470585	-1.38567	486.73	251.733	244.785	351.259	393.312	459.255	887	505.69	348.83	358.7	1193.2	922.77	554.58	204.5	420.42	256.39	126.61	135.99
hsa-miR-1206	MIMAT0005870	0.329729	0.970418	-0.153106	-1.11196	26.2208	2.77069	3.26	23.5807	3.46655	4.2725	27.33	23.23	25.12	29.64	21.18	17.31	22.96	26.63	27.26	23.12	24.66	27.44
hsa-miR-448	MIMAT0001532	0.329865	0.970418	-0.124828	-1.09038	25.6371	1.73454	1.7775	23.5121	2.5772	3.2375	27.01	26.8	23.23	25.69	21.18	22.42	22.96	22.37	27.26	20.76	24.66	27.44
hsa-miR-28-3p	MIMAT0004502	0.331276	0.970418	0.142898	1.10412	23.8455	2.08186	1.46	26.3283	3.55673	4.475	27.01	22.67	23.23	22.73	21.18	30.68	25.37	23.43	27.26	31.52	24.66	28.21
hsa-miR-96-5p	MIMAT0000095	0.335161	0.970418	-0.157404	-1.11528	30.1284	6.5523	9.0175	27.0142	6.16136	5.52	27.33	37.52	23.23	34.59	24.5	25.96	22.96	20.62	27.26	25.22	36.76	37.27
hsa-miR-1193	MIMAT0015049	0.338949	0.970418	-0.151759	-1.11092	25.5418	2.24255	2.6675	22.9915	3.54553	4.8025	27.01	22.67	25.12	27.67	21.18	17.31	25.37	20.62	27.26	22.07	24.66	27.44
hsa-miR-224-5p	MIMAT0000281	0.341189	0.970418	-0.151139	-1.11045	25.2221	2.91729	4.3425	22.7135	3.56845	4.585	27.01	28.59	23.23	22.56	21.18	17.31	24.47	20.62	27.26	20.76	24.66	27.44
hsa-miR-576-5p	MIMAT0003241	0.345261	0.970418	-0.129883	-1.0942	25.2683	2.90868	4.3325	23.0928	3.32777	3.11	27.01	22.67	23.23	28.66	22.68	17.31	22.96	23.43	27.26	20.76	24.66	27.44
hsa-miR-221-3p	MIMAT0000278	0.355313	0.970418	-0.312347	-1.24173	42.4089	27.7846	25.18	34.1532	18.3449	13.0375	87.79	28.59	43.48	29.64	78.03	37.76	45.31	36.21	27.26	20.76	24.66	27.44
hsa-miR-769-3p	MIMAT0003887	0.35603	0.970418	-0.11609	-1.08379	24.6091	2.12436	3.1225	22.7064	3.43937	4.27	27.01	25.91	23.23	22.56	21.18	17.31	22.96	20.62	27.26	22.07	24.66	27.44
hsa-miR-198	MIMAT0000228	0.357932	0.970418	-0.114648	-1.08271	25.9551	4.4242	4.995	23.9723	3.43362	6.08	32.3	22.67	23.23	26.68	21.18	21.24	22.96	20.62	27.26	23.12	29.61	27.44
hsa-miR-3613-5p	MIMAT0017990	0.358156	0.970418	-0.1743	-1.12842	26.8618	7.11354	7.0375	23.8049	4.92431	6.7475	27.01	22.67	37.69	22.56	21.18	17.31	31.72	20.62	27.38	20.76	27.57	27.44
hsa-miR-642a-5p	MIMAT0003312	0.360354	0.970418	-0.125803	-1.09112	24.5865	2.04841	2.93	22.5334	3.51689	4.585	27.01	22.67	23.23	25.69	21.18	17.31	22.96	20.62	27.26	20.76	24.66	27.44
hsa-miR-504-5p	MIMAT0002875	0.361745	0.970418	-0.120614	-1.0872	25.2942	2.36174	3.3875	23.2655	3.63114	5.7125	27.01	22.67	24.16	27.67	21.18	17.31	22.96	26.63	27.26	20.76	24.66	27.44
hsa-miR-147b	MIMAT0004928	0.362134	0.970418	-0.117772	-1.08506	25.2683	2.90868	4.3325	23.2875	3.55626	5.0275	27.01	22.67	23.23	28.66	21.78	17.31	22.96	20.62	27.26	26.27	24.66	27.44
hsa-miR-3605-5p	MIMAT0017981	0.362221	0.970418	-0.12082	-1.08735	24.5018	2.30315	3.6775	22.5334	3.51689	4.585	27.01	22.67	26.09	22.56	21.18	17.31	22.96	20.62	27.26	20.76	24.66	27.44
hsa-miR-193a-3p	MIMAT0000459	0.365418	0.970418	-0.110948	-1.07994	24.7264	2.55236	4.38	22.8961	3.40974	4.235	27.01	22.67	27.06	22.56	21.18	17.31	22.96	23.43	27.26	20.76	24.66	27.44
hsa-miR-320e	MIMAT0015072	0.366673	0.970418	0.453348	1.36921	34.0709	17.2832	24.4025	46.6504	100.319	52.3925	43.89	22.67	23.23	58.3	27.22	300.9	22.96	20.62	27.26	26.27	52.07	155.13
hsa-miR-23b-3p	MIMAT0000418	0.370096	0.970418	-0.135139	-1.0982	26.6594	3.37087	2.31	24.2756	3.4159	6.4925	27.01	22.67	30.92	26.68	28.13	21.24	22.96	20.62	28.19	20.76	26.55	27.44
hsa-miR-548j-5p	MIMAT0005875	0.375127	0.970418	-0.12082	-1.08735	24.5018	2.30315	3.6775	22.5334	3.51689	4.585	27.01	22.67	26.09	22.56	21.18	17.31	22.96	20.62	27.26	20.76	24.66	27.44
hsa-miR-1290	MIMAT0005880	0.377117	0.970418	-0.114486	-1.08259	25.924	2.07114	2.1875	23.9463	2.48809	2.885	27.01	23.23	28.02	25.69	21.18	24.78	22.96	23.43	27.26	20.76	24.66	27.44
hsa-miR-548j-3p	MIMAT0026737	0.379058	0.970418	-0.117054	-1.08452	25.7849	2.22318	1.94	23.7754	4.41657	6.56	27.01	22.67	26.09	27.67	21.18	17.31	22.96	28.76	27.26	20.76	24.66	30.22
hsa-miR-216a-5p	MIMAT0000273	0.384348	0.970418	0.12797	1.09276	23.8008	2.11544	1.5325	26.0084	3.19354	4.7225	27.01	22.67	23.23	22.56	24.5	22.42	23.56	23.43	27.26	28.37	31.65	28.21
hsa-miR-302a-3p	MIMAT0000684	0.384464	0.970418	-0.119551	-1.0864	24.5865	2.04841	2.93	22.6313	3.5961	5.2375	27.01	22.67	23.23	25.69	21.18	17.31	22.96	20.62	27.26	20.76	25.53	27.44
hsa-miR-148a-3p	MIMAT0000243	0.38479	0.970418	-0.348747	-1.27345	64.7417	60.9015	41.3925	50.8395	45.1209	35.3925	168.12	51.82	61.84	32.61	107.07	153.4	48.03	53.25	32.22	42.03	28.59	27.44
hsa-miR-4531	MIMAT0019070	0.385661	0.970418	-0.133987	-1.09732	24.7264	2.55236	4.38	22.5334	3.51689	4.585	27.01	22.67	27.06	22.56	21.18	17.31	22.96	20.62	27.26	20.76	24.66	27.44
hsa-miR-551b-3p	MIMAT0003233	0.389275	0.970418	-0.118773	-1.08581	26.8866	0.650865	0.5525	24.7618	3.48313	4.895	27.01	26.8	26.09	27.67	25.41	30.68	22.96	20.62	27.26	20.76	24.66	27.44
hsa-miR-499a-5p	MIMAT0002870	0.389634	0.970418	-0.144708	-1.10551	28.5753	4.98493	6.9625	25.8481	4.37779	3.515	27.01	33.06	32.85	22.73	21.18	27.14	26.28	20.62	27.26	34.68	24.66	27.44
hsa-miR-206	MIMAT0000462	0.39274	0.970418	-0.141342	-1.10293	26.2553	2.60784	2.5525	23.805	3.64174	4.1725	27.01	29.48	23.23	25.69	26.31	17.31	22.96	20.62	27.26	25.22	24.66	28.21
hsa-miR-10a-5p	MIMAT0000253	0.394018	0.970418	-0.111629	-1.08045	24.3462	1.93769	2.1875	22.5334	3.51689	4.585	27.01	22.67	23.23	24.7	21.18	17.31	22.96	20.62	27.26	20.76	24.66	27.44
hsa-let-7b-5p	MIMAT0000063	0.402764	0.970418	-0.166019	-1.12196	108.188	18.5616	26.9275	96.4281	31.1449	20.7675	129.2	120.62	89.86	97.83	146.99	153.4	82.46	83.08	81.35	88.27	79.64	84.62
hsa-miR-556-5p	MIMAT0003220	0.406654	0.970418	-0.114205	-1.08238	24.5769	1.87743	2.135	22.7064	3.43937	4.27	27.01	22.67	25.12	23.72	21.18	17.31	22.96	20.62	27.26	22.07	24.66	27.44
hsa-miR-183-5p	MIMAT0000261	0.407409	0.970418	0.126307	1.0915	32.0987	4.78798	3.315	35.0357	6.48405	3.48	27.01	32.16	38.65	31.62	32.67	33.04	29.9	35.15	30.61	50.44	36.76	35.26
hsa-miR-5010-3p	MIMAT0021044	0.410212	0.970418	-0.111629	-1.08045	24.3462	1.93769	2.1875	22.5334	3.51689	4.585	27.01	22.67	23.23	24.7	21.18	17.31	22.96	20.62	27.26	20.76	24.66	27.44
hsa-miR-591	MIMAT0003259	0.411614	0.970418	-0.115843	-1.08361	27.5648	2.24123	1.5	25.4379	2.53324	3.635	27.01	25.91	30.92	26.68	28.13	21.24	22.96	27.69	27.26	24.17	25.53	27.44
hsa-miR-1976	MIMAT0009451	0.412839	0.970418	-0.334811	-1.26121	12475.4	4283.54	2581.3	9891.58	6134.1	10025.2	14336.2	6941.21	16795	14493.3	8906.8	14782	5970.84	4588.38	5623.35	11704.8	20011.3	19290.4
hsa-miR-4707-3p	MIMAT0019808	0.416541	0.970418	-0.0970277	-1.06957	24.101	1.94945	1.4525	22.5334	3.51689	4.585	27.01	22.67	23.23	23.72	21.18	17.31	22.96	20.62	27.26	20.76	24.66	27.44
hsa-miR-517c-3p+hsa-miR-519a-3p	MIMAT0002866	0.416848	0.970418	-0.107155	-1.0771	24.2708	2.13655	2.95	22.5334	3.51689	4.585	27.01	22.67	25.12	22.56	21.18	17.31	22.96	20.62	27.26	20.76	24.66	27.44
hsa-miR-151a-3p	MIMAT0000757	0.418809	0.970418	-0.129064	-1.09358	26.4397	4.46461	7.12	24.1771	6.09538	6.58	29.82	31.27	23.23	22.56	37.2	17.31	22.96	20.62	27.26	20.76	24.66	27.44
hsa-miR-513a-3p	MIMAT0004777	0.420045	0.970418	-0.0976197	-1.07001	25.7202	2.59529	2.925	24.0374	3.15539	6.08	27.01	28.59	25.12	22.56	21.18	21.24	22.96	20.62	27.26	28.37	24.66	27.44
hsa-miR-190a-3p	MIMAT0026482	0.422678	0.970418	-0.107155	-1.0771	24.2708	2.13655	2.95	22.5334	3.51689	4.585	27.01	22.67	25.12	22.56	21.18	17.31	22.96	20.62	27.26	20.76	24.66	27.44
hsa-miR-21-5p	MIMAT0000076	0.424249	0.970418	-0.27516	-1.21013	118.422	89.7371	68.2775	97.8591	62.0358	55.57	268.34	111.68	84.07	78.06	239.55	153.4	118.71	76.69	95.04	97.72	57.18	47.34
hsa-let-7d-5p	MIMAT0000065	0.425286	0.970418	-0.230653	-1.17337	51.04	27.9547	35.6975	43.4988	16.7737	25.705	92.76	62.54	33.82	34.59	67.15	69.62	56.18	34.08	49.13	34.68	30.63	27.44
hsa-miR-1277-3p	MIMAT0005933	0.425369	0.970418	-0.107155	-1.0771	24.2708	2.13655	2.95	22.5334	3.51689	4.585	27.01	22.67	25.12	22.56	21.18	17.31	22.96	20.62	27.26	20.76	24.66	27.44
hsa-miR-766-3p	MIMAT0003888	0.426181	0.970418	-0.126942	-1.09198	25.9967	2.36925	1.3225	23.807	5.44344	6.58	27.01	27.7	27.06	22.56	21.18	17.31	34.43	20.62	27.26	20.76	25.53	27.44
hsa-miR-6721-5p	MIMAT0025852	0.432205	0.970418	-0.15195	-1.11107	128.931	21.1224	26.05	116.042	28.3131	46.0125	144.94	148.31	102.43	125.5	109.79	80.24	155.86	97.99	144.97	133.45	140.9	89.65
hsa-miR-195-5p	MIMAT0000461	0.432943	0.970418	-0.105377	-1.07578	24.3462	1.93769	2.1875	22.6313	3.5961	5.2375	27.01	22.67	23.23	24.7	21.18	17.31	22.96	20.62	27.26	20.76	25.53	27.44
hsa-miR-548m	MIMAT0005917	0.434969	0.970418	0.112122	1.08082	24.3535	2.51354	1.74	26.3217	3.04554	2.1375	28.16	22.67	23.23	23.72	21.18	30.68	29	26.63	27.26	23.12	26.55	27.44
hsa-miR-499b-5p	MIMAT0019897	0.436094	0.970418	-0.115722	-1.08352	26.3295	5.74199	6.3125	24.3	3.43746	6.3975	27.01	22.67	34.79	22.56	21.18	28.32	22.96	20.62	27.26	20.76	27.57	27.44
hsa-miR-526a+hsa-miR-518c-5p+hsa-miR-518d-5p	MIMAT0002845	0.43816	0.970418	0.101112	1.0726	24.0355	2.0727	2.23	25.7805	2.60353	2.6925	27.01	22.67	24.16	22.56	21.18	27.14	24.47	29.82	27.26	25.22	24.66	27.44
hsa-miR-378g	MIMAT0018937	0.438692	0.970418	-0.125561	-1.09093	25.9526	4.45864	5.1125	23.7894	3.23663	6.08	32.3	26.8	23.23	22.56	21.18	21.24	22.96	22.37	27.26	20.76	28.59	27.44
hsa-miR-1253	MIMAT0005904	0.440702	0.970418	-0.197709	-1.14688	39.6399	10.3332	12.1475	34.5634	12.6099	18.98	31.47	33.95	42.52	54.35	34.48	44.84	27.19	20.62	27.26	30.47	56.16	50.37
hsa-miR-548o-3p+hsa-miR-548ah-3p+hsa-miR-548av-3p	MIMAT0005919	0.440932	0.970418	-0.101305	-1.07274	24.1726	1.96039	1.78	22.5334	3.51689	4.585	27.01	24.12	23.23	22.56	21.18	17.31	22.96	20.62	27.26	20.76	24.66	27.44
hsa-miR-199a-3p+hsa-miR-199b-3p	MIMAT0000232	0.447239	0.970418	-0.435984	-1.35283	374.032	327.266	386.71	276.48	250.761	342.517	888.66	538.75	268.63	152.18	732.25	427.16	460.34	667.81	365.65	201.75	73.51	65.48
hsa-miR-499b-3p	MIMAT0019898	0.448748	0.970418	-0.112389	-1.08102	24.8201	2.26438	3.6725	22.9599	3.51794	4.615	27.01	22.67	23.23	26.68	24.5	17.31	22.96	20.62	27.38	20.76	24.66	27.44
hsa-miR-639	MIMAT0003309	0.450646	0.970418	0.11328	1.08168	25.2301	3.27266	5.1025	27.2911	5.81661	6.59	27.33	22.67	28.99	22.56	22.68	17.31	34.43	25.56	33.83	30.47	30.63	28.21
hsa-miR-30b-5p	MIMAT0000420	0.455826	0.970418	-0.153074	-1.11194	32.0841	6.68649	4.6975	28.8542	8.2881	4.47	36.44	34.84	36.72	22.73	48.09	29.5	33.53	24.5	27.26	20.76	26.55	27.44
hsa-miR-325	MIMAT0000771	0.457888	0.970418	-0.133113	-1.09666	26.6413	1.07633	1.4075	24.2932	4.87191	5.505	27.01	25.91	28.02	25.69	26.31	17.31	22.96	22.37	33.02	20.76	27.57	27.44
hsa-miR-514a-5p	MIMAT0022702	0.458435	0.970418	-0.10948	-1.07884	24.395	1.9949	2.455	22.6122	3.48429	4.585	27.01	25.02	23.23	22.56	21.78	17.31	22.96	20.62	27.26	20.76	24.66	27.44
hsa-miR-590-5p	MIMAT0003258	0.460466	0.970418	-0.108388	-1.07802	45.7472	5.2706	6.9825	42.4362	8.12892	8.4625	52.18	42.89	48.31	40.51	41.74	51.92	49.84	44.73	48.32	35.73	45.95	27.44
hsa-miR-6724-5p	MIMAT0025856	0.461017	0.970418	-0.114518	-1.08261	24.395	1.9949	2.455	22.5334	3.51689	4.585	27.01	25.02	23.23	22.56	21.18	17.31	22.96	20.62	27.26	20.76	24.66	27.44
hsa-miR-197-5p	MIMAT0022691	0.462285	0.970418	0.108757	1.0783	28.5206	6.45858	9.4675	30.7537	5.00551	6.45	32.3	24.12	23.23	36.56	33.57	24.78	34.43	27.69	33.02	26.27	39.82	29.21
hsa-miR-1305	MIMAT0005893	0.462611	0.970418	-0.124105	-1.08983	27.0544	1.79817	1.59	24.8244	4.88905	5.335	27.01	27.7	28.99	24.7	32.67	17.31	29	20.62	27.26	23.12	24.66	27.44
hsa-miR-181b-2-3p	MIMAT0031893	0.465702	0.970418	-0.0778398	-1.05544	25.8489	3.54966	4.685	24.4912	2.1155	2.56	27.01	23.23	23.23	30.63	25.41	21.24	22.96	23.43	27.26	24.17	24.66	27.44
hsa-miR-372-3p	MIMAT0000724	0.466382	0.970418	0.128499	1.09316	24.8669	2.57522	3.41	27.1834	4.9426	5.855	28.16	25.91	23.23	22.56	32.67	22.42	35.34	20.62	27.26	25.22	29.61	27.44
hsa-miR-488-3p	MIMAT0004763	0.46832	0.970418	0.088022	1.06291	24.101	1.94945	1.4525	25.6172	3.37013	3.8825	27.01	22.67	23.23	23.72	21.18	27.14	29.9	20.62	27.26	28.37	24.66	27.44
hsa-miR-1297	MIMAT0005886	0.469702	0.970418	0.0915567	1.06552	24.3164	2.09054	2.8775	25.9096	2.92405	2.65	27.01	22.67	25.12	22.73	21.18	27.14	22.96	26.63	27.26	25.22	30.63	27.44
hsa-miR-627-3p	MIMAT0026623	0.469923	0.970418	-0.0947113	-1.06785	24.5865	2.04841	2.93	23.0243	3.44423	4.235	27.01	22.67	23.23	25.69	21.18	17.31	22.96	24.5	27.26	20.76	24.66	27.44
hsa-miR-885-5p	MIMAT0004947	0.471133	0.970418	-0.0970277	-1.06957	24.101	1.94945	1.4525	22.5334	3.51689	4.585	27.01	22.67	23.23	23.72	21.18	17.31	22.96	20.62	27.26	20.76	24.66	27.44
hsa-miR-874-3p	MIMAT0004911	0.472487	0.970418	-0.0939819	-1.06731	24.0502	2.68607	1.82	22.5334	3.51689	4.585	28.16	22.67	23.23	22.56	21.18	17.31	22.96	20.62	27.26	20.76	24.66	27.44
hsa-miR-873-3p	MIMAT0022717	0.473202	0.970418	0.111523	1.08037	72.6538	21.0435	31.5825	78.4928	13.67	14.6025	97.73	87.56	59.91	54.35	85.29	62.54	95.15	76.69	83.76	78.81	95.98	58.43
hsa-miR-2117	MIMAT0011162	0.473571	0.970418	-0.0931013	-1.06666	24.0355	2.0727	2.23	22.5334	3.51689	4.585	27.01	22.67	24.16	22.56	21.18	17.31	22.96	20.62	27.26	20.76	24.66	27.44
hsa-miR-3614-5p	MIMAT0017992	0.47466	0.970418	-0.0836179	-1.05967	25.706	1.20577	1.0225	24.2585	2.20697	1.8775	27.01	24.12	26.09	25.69	23.59	23.6	22.96	24.5	27.26	20.76	24.66	27.44
hsa-miR-378b	MIMAT0014999	0.474766	0.970418	-0.0882893	-1.06311	25.4816	3.2917	4.5775	23.9689	2.69715	4.4075	27.01	22.67	23.23	29.64	21.18	22.42	22.96	20.62	27.26	26.27	24.66	27.44
hsa-miR-371a-5p	MIMAT0004687	0.475196	0.970418	-0.0963562	-1.06907	25.0632	1.88784	2.1275	23.4439	4.05465	4.69	27.01	22.67	26.09	24.7	21.18	17.31	23.56	20.62	27.26	25.22	24.66	30.22
hsa-miR-548ar-3p	MIMAT0022266	0.47563	0.970418	-0.112914	-1.08141	26.8944	0.874624	0.775	24.8697	3.51363	4.895	27.01	25.91	28.02	26.68	26.31	30.68	22.96	20.62	27.26	20.76	24.66	27.44
hsa-miR-575	MIMAT0003240	0.477577	0.970418	0.10786	1.07763	26.7789	2.54515	1.715	28.8577	4.64794	7.2125	27.01	26.8	29.95	23.72	26.31	23.6	23.56	35.15	32.22	30.47	34.72	27.44
hsa-miR-769-5p	MIMAT0003886	0.480148	0.970418	-0.0852327	-1.06086	34.5356	3.23542	3.8625	32.5544	6.20681	8.2725	33.96	30.38	36.72	37.55	29.94	41.3	42.59	36.21	29.8	30.47	26.55	27.44
hsa-miR-548z+hsa-miR-548h-3p	MIMAT0018446	0.490911	0.970418	-0.080062	-1.05706	35.7754	6.93308	8.435	33.8442	3.56353	5.5025	31.47	30.38	37.69	45.46	30.85	30.68	36.25	30.89	34.63	36.78	31.65	40.29
hsa-miR-423-3p	MIMAT0001340	0.493959	0.970418	0.0945572	1.06774	24.6091	2.12436	3.1225	26.276	3.52334	4.0675	27.01	25.91	23.23	22.56	31.76	24.78	22.96	30.89	27.26	22.07	24.66	27.44
hsa-miR-887-5p	MIMAT0026720	0.498621	0.970418	-0.0888431	-1.06352	26.7543	4.32923	4.19	25.1564	3.44199	2.1125	27.01	33.06	23.23	24.7	27.22	17.31	25.37	27.69	27.26	26.27	24.66	27.44
hsa-miR-100-5p	MIMAT0000098	0.50018	0.970418	-0.0975483	-1.06995	26.1264	2.28128	2.1825	24.4182	2.47464	4.8675	27.01	25.91	23.23	28.66	21.78	22.42	22.96	22.37	27.26	27.32	24.66	27.44
hsa-miR-651-5p	MIMAT0003321	0.502182	0.970418	0.110899	1.0799	28.1989	2.6467	2.0925	30.452	3.53312	3.9975	31.47	25.02	28.02	28.66	29.04	33.04	23.56	33.02	28.99	32.57	34.72	30.22
hsa-miR-376a-3p	MIMAT0000729	0.502761	0.970418	0.144062	1.10501	34.6609	5.58917	5.8075	38.3007	9.68435	4.825	35.61	32.16	42.52	29.64	47.18	60.18	32.62	36.21	34.63	32.57	34.72	35.26
hsa-miR-1249-5p	MIMAT0032029	0.504328	0.970418	-0.0877447	-1.06271	23.9464	2.02643	1.1125	22.5334	3.51689	4.585	27.01	23.23	23.23	22.56	21.18	17.31	22.96	20.62	27.26	20.76	24.66	27.44
hsa-miR-155-5p	MIMAT0000646	0.506181	0.970418	0.107107	1.07707	23.8008	2.11544	1.5325	25.635	2.82971	3.2175	27.01	22.67	23.23	22.56	26.31	30.68	25.37	22.37	27.26	22.07	24.66	27.44
hsa-miR-663a	MIMAT0003326	0.507012	0.970418	-0.0899225	-1.06431	24.8201	2.26438	3.6725	23.3203	3.73809	6.235	27.01	22.67	23.23	26.68	21.18	17.31	22.96	20.62	27.26	27.32	24.66	27.44
hsa-miR-1269a	MIMAT0005923	0.507273	0.970418	-0.141682	-1.10319	31.1506	7.06655	7.9625	28.2368	7.39522	10.2675	39.75	29.48	23.23	34.59	22.68	17.31	38.97	36.21	27.26	35.73	26.55	28.21
hsa-miR-345-3p	MIMAT0022698	0.508922	0.970418	-0.108452	-1.07807	28.7694	5.19964	4.74	26.686	4.24202	3.8725	29.82	35.74	23.23	27.67	21.18	27.14	30.81	22.37	27.26	25.22	27.57	34.25
hsa-miR-1304-5p	MIMAT0005892	0.509549	0.970418	-0.0932081	-1.06674	25.095	1.89263	1.705	23.525	3.4434	3.5525	27.01	25.91	25.12	22.56	25.41	17.31	22.96	23.43	27.26	20.76	25.53	27.44
hsa-miR-520f-3p	MIMAT0002830	0.514227	0.970418	-0.344697	-1.26988	252.426	105.88	123.053	198.779	142.149	222.528	260.06	126.87	348.83	352.77	285.82	368.16	136.83	33.02	107.12	323.64	426.79	346.52
hsa-miR-320a	MIMAT0000510	0.515448	0.970418	-0.087854	-1.06279	24.3387	1.85514	1.415	22.9008	4.38371	4.585	27.01	22.67	24.16	23.72	21.18	17.31	22.96	20.62	27.26	20.76	24.66	31.23
hsa-miR-361-3p	MIMAT0004682	0.517496	0.970418	-0.086412	-1.06173	24.2485	1.82303	1.3125	22.8387	3.42153	4.27	27.01	23.23	23.23	23.72	21.18	17.31	22.96	20.62	27.26	23.12	24.66	27.44
hsa-miR-4516	MIMAT0019053	0.517897	0.970418	-0.0736844	-1.0524	24.0355	2.0727	2.23	22.8387	3.42153	4.27	27.01	22.67	24.16	22.56	21.18	17.31	22.96	20.62	27.26	23.12	24.66	27.44
hsa-miR-764	MIMAT0010367	0.519182	0.970418	-0.107181	-1.07712	26.7043	2.9805	2.5	24.7922	4.82833	7.8425	27.01	22.67	28.02	29.64	21.18	17.31	29.9	26.63	27.26	20.76	28.59	30.22
hsa-miR-506-5p	MIMAT0022701	0.520043	0.970418	-0.0765773	-1.05451	25.4816	3.2917	4.5775	24.1643	3.67353	4.0925	27.01	22.67	23.23	29.64	21.18	17.31	26.28	25.56	27.26	23.12	26.55	28.21
hsa-miR-1307-5p	MIMAT0022727	0.521121	0.970418	-0.101331	-1.07276	31.9484	4.35287	3.82	29.7814	3.7562	5.9625	27.01	31.27	32.85	37.55	25.41	35.4	34.43	26.63	29.8	27.32	32.67	28.21
hsa-miR-128-3p	MIMAT0000424	0.522678	0.970418	-0.0789435	-1.05624	23.8008	2.11544	1.5325	22.5334	3.51689	4.585	27.01	22.67	23.23	22.56	21.18	17.31	22.96	20.62	27.26	20.76	24.66	27.44
hsa-miR-875-3p	MIMAT0004923	0.523446	0.970418	-0.0789435	-1.05624	23.8008	2.11544	1.5325	22.5334	3.51689	4.585	27.01	22.67	23.23	22.56	21.18	17.31	22.96	20.62	27.26	20.76	24.66	27.44
hsa-miR-1908-5p	MIMAT0007881	0.523586	0.970418	-0.0789435	-1.05624	23.8008	2.11544	1.5325	22.5334	3.51689	4.585	27.01	22.67	23.23	22.56	21.18	17.31	22.96	20.62	27.26	20.76	24.66	27.44
hsa-miR-3158-3p	MIMAT0015032	0.523586	0.970418	-0.0789435	-1.05624	23.8008	2.11544	1.5325	22.5334	3.51689	4.585	27.01	22.67	23.23	22.56	21.18	17.31	22.96	20.62	27.26	20.76	24.66	27.44
hsa-miR-370-5p	MIMAT0026483	0.523586	0.970418	-0.0789435	-1.05624	23.8008	2.11544	1.5325	22.5334	3.51689	4.585	27.01	22.67	23.23	22.56	21.18	17.31	22.96	20.62	27.26	20.76	24.66	27.44
hsa-miR-4435	MIMAT0018951	0.523586	0.970418	-0.0789435	-1.05624	23.8008	2.11544	1.5325	22.5334	3.51689	4.585	27.01	22.67	23.23	22.56	21.18	17.31	22.96	20.62	27.26	20.76	24.66	27.44
hsa-miR-524-3p	MIMAT0002850	0.523586	0.970418	-0.0789435	-1.05624	23.8008	2.11544	1.5325	22.5334	3.51689	4.585	27.01	22.67	23.23	22.56	21.18	17.31	22.96	20.62	27.26	20.76	24.66	27.44
hsa-miR-760	MIMAT0004957	0.523586	0.970418	-0.0789435	-1.05624	23.8008	2.11544	1.5325	22.5334	3.51689	4.585	27.01	22.67	23.23	22.56	21.18	17.31	22.96	20.62	27.26	20.76	24.66	27.44
hsa-miR-1254	MIMAT0005905	0.52375	0.970418	-0.0816511	-1.05823	23.8455	2.08186	1.46	22.5334	3.51689	4.585	27.01	22.67	23.23	22.73	21.18	17.31	22.96	20.62	27.26	20.76	24.66	27.44
hsa-miR-125b-5p	MIMAT0000423	0.526573	0.970418	0.0778075	1.05541	25.3099	3.06842	4.4425	26.7124	2.80845	1.495	27.01	23.23	28.99	22.56	28.13	29.5	28.09	20.62	27.26	25.22	28.59	27.44
hsa-miR-211-5p	MIMAT0000268	0.526666	0.970418	-0.0789435	-1.05624	23.8008	2.11544	1.5325	22.5334	3.51689	4.585	27.01	22.67	23.23	22.56	21.18	17.31	22.96	20.62	27.26	20.76	24.66	27.44
hsa-miR-638	MIMAT0003308	0.528215	0.970418	-0.0789435	-1.05624	23.8008	2.11544	1.5325	22.5334	3.51689	4.585	27.01	22.67	23.23	22.56	21.18	17.31	22.96	20.62	27.26	20.76	24.66	27.44
hsa-miR-450b-5p	MIMAT0004909	0.528217	0.970418	-0.0789435	-1.05624	23.8008	2.11544	1.5325	22.5334	3.51689	4.585	27.01	22.67	23.23	22.56	21.18	17.31	22.96	20.62	27.26	20.76	24.66	27.44
hsa-miR-604	MIMAT0003272	0.528217	0.970418	-0.0789435	-1.05624	23.8008	2.11544	1.5325	22.5334	3.51689	4.585	27.01	22.67	23.23	22.56	21.18	17.31	22.96	20.62	27.26	20.76	24.66	27.44
hsa-miR-935	MIMAT0004978	0.528217	0.970418	-0.0789435	-1.05624	23.8008	2.11544	1.5325	22.5334	3.51689	4.585	27.01	22.67	23.23	22.56	21.18	17.31	22.96	20.62	27.26	20.76	24.66	27.44
hsa-miR-184	MIMAT0000454	0.529858	0.970418	0.0845215	1.06034	24.4109	1.85455	1.1425	25.8838	2.63323	2.59	27.01	24.12	24.16	22.56	26.31	28.32	25.37	20.62	27.26	24.17	28.59	27.44
hsa-miR-1303	MIMAT0005891	0.529976	0.970418	-0.0789435	-1.05624	23.8008	2.11544	1.5325	22.5334	3.51689	4.585	27.01	22.67	23.23	22.56	21.18	17.31	22.96	20.62	27.26	20.76	24.66	27.44
hsa-miR-205-5p	MIMAT0000266	0.529976	0.970418	-0.0789435	-1.05624	23.8008	2.11544	1.5325	22.5334	3.51689	4.585	27.01	22.67	23.23	22.56	21.18	17.31	22.96	20.62	27.26	20.76	24.66	27.44
hsa-miR-6511a-5p	MIMAT0025478	0.529976	0.970418	-0.0789435	-1.05624	23.8008	2.11544	1.5325	22.5334	3.51689	4.585	27.01	22.67	23.23	22.56	21.18	17.31	22.96	20.62	27.26	20.76	24.66	27.44
hsa-miR-944	MIMAT0004987	0.529976	0.970418	-0.0789435	-1.05624	23.8008	2.11544	1.5325	22.5334	3.51689	4.585	27.01	22.67	23.23	22.56	21.18	17.31	22.96	20.62	27.26	20.76	24.66	27.44
hsa-miR-454-3p	MIMAT0003885	0.530553	0.970418	-0.0737282	-1.05243	27.7874	4.3048	4.5175	26.403	2.62945	2.265	27.01	22.67	32.85	29.64	26.31	31.86	22.96	24.5	27.26	25.22	26.55	27.44
hsa-miR-599	MIMAT0003267	0.530558	0.970418	-0.0789435	-1.05624	23.8008	2.11544	1.5325	22.5334	3.51689	4.585	27.01	22.67	23.23	22.56	21.18	17.31	22.96	20.62	27.26	20.76	24.66	27.44
hsa-miR-324-5p	MIMAT0000761	0.530668	0.970418	-0.0789435	-1.05624	23.8008	2.11544	1.5325	22.5334	3.51689	4.585	27.01	22.67	23.23	22.56	21.18	17.31	22.96	20.62	27.26	20.76	24.66	27.44
hsa-miR-3161	MIMAT0015035	0.530754	0.970418	-0.0789435	-1.05624	23.8008	2.11544	1.5325	22.5334	3.51689	4.585	27.01	22.67	23.23	22.56	21.18	17.31	22.96	20.62	27.26	20.76	24.66	27.44
hsa-miR-4425	MIMAT0018940	0.530754	0.970418	-0.0789435	-1.05624	23.8008	2.11544	1.5325	22.5334	3.51689	4.585	27.01	22.67	23.23	22.56	21.18	17.31	22.96	20.62	27.26	20.76	24.66	27.44
hsa-miR-30e-3p	MIMAT0000693	0.530935	0.970418	-0.0789435	-1.05624	23.8008	2.11544	1.5325	22.5334	3.51689	4.585	27.01	22.67	23.23	22.56	21.18	17.31	22.96	20.62	27.26	20.76	24.66	27.44
hsa-miR-210-3p	MIMAT0000267	0.532115	0.970418	-0.0789435	-1.05624	23.8008	2.11544	1.5325	22.5334	3.51689	4.585	27.01	22.67	23.23	22.56	21.18	17.31	22.96	20.62	27.26	20.76	24.66	27.44
hsa-miR-519e-3p	MIMAT0002829	0.534561	0.970418	-0.0816511	-1.05823	23.8455	2.08186	1.46	22.5334	3.51689	4.585	27.01	22.67	23.23	22.73	21.18	17.31	22.96	20.62	27.26	20.76	24.66	27.44
hsa-miR-490-3p	MIMAT0002806	0.537806	0.970418	-0.0924415	-1.06617	24.7265	1.61416	1.38	23.1918	2.85601	4.235	27.01	24.12	23.23	24.7	21.18	21.24	23.56	20.62	27.26	20.76	24.66	27.44
hsa-miR-483-5p	MIMAT0004761	0.539704	0.970418	-0.0816511	-1.05823	23.8455	2.08186	1.46	22.5334	3.51689	4.585	27.01	22.67	23.23	22.73	21.18	17.31	22.96	20.62	27.26	20.76	24.66	27.44
hsa-miR-450a-5p	MIMAT0001545	0.540514	0.970418	-0.0705445	-1.05011	25.0472	2.55908	4.085	23.8519	2.76955	4.6775	27.01	22.67	23.23	27.67	21.18	22.42	26.28	20.62	27.26	22.07	24.66	27.44
hsa-miR-18a-5p	MIMAT0000072	0.540579	0.970418	-0.0922792	-1.06605	25.4394	3.37179	4.4925	23.8632	4.19203	6.265	29.82	26.8	23.23	22.56	21.18	17.31	29.9	20.62	27.26	25.22	24.66	27.44
hsa-miR-127-5p	MIMAT0004604	0.541033	0.970418	-0.0789435	-1.05624	23.8008	2.11544	1.5325	22.5334	3.51689	4.585	27.01	22.67	23.23	22.56	21.18	17.31	22.96	20.62	27.26	20.76	24.66	27.44
hsa-miR-1269b	MIMAT0019059	0.541725	0.970418	-0.0789435	-1.05624	23.8008	2.11544	1.5325	22.5334	3.51689	4.585	27.01	22.67	23.23	22.56	21.18	17.31	22.96	20.62	27.26	20.76	24.66	27.44
hsa-miR-516a-3p+hsa-miR-516b-3p	MIMAT0006778	0.542362	0.970418	0.0900871	1.06443	24.218	1.9134	1.7375	25.7784	3.06313	3.7	27.01	24.12	23.23	22.73	21.18	24.78	22.96	29.82	27.26	29.42	24.66	27.44
hsa-miR-504-3p	MIMAT0026612	0.542408	0.970418	-0.0789435	-1.05624	23.8008	2.11544	1.5325	22.5334	3.51689	4.585	27.01	22.67	23.23	22.56	21.18	17.31	22.96	20.62	27.26	20.76	24.66	27.44
hsa-miR-128-1-5p	MIMAT0026477	0.542693	0.970418	-0.0789435	-1.05624	23.8008	2.11544	1.5325	22.5334	3.51689	4.585	27.01	22.67	23.23	22.56	21.18	17.31	22.96	20.62	27.26	20.76	24.66	27.44
hsa-miR-365b-5p	MIMAT0022833	0.542693	0.970418	-0.0789435	-1.05624	23.8008	2.11544	1.5325	22.5334	3.51689	4.585	27.01	22.67	23.23	22.56	21.18	17.31	22.96	20.62	27.26	20.76	24.66	27.44
hsa-miR-491-5p	MIMAT0002807	0.542693	0.970418	-0.0789435	-1.05624	23.8008	2.11544	1.5325	22.5334	3.51689	4.585	27.01	22.67	23.23	22.56	21.18	17.31	22.96	20.62	27.26	20.76	24.66	27.44
hsa-miR-551a	MIMAT0003214	0.543137	0.970418	-0.0789435	-1.05624	23.8008	2.11544	1.5325	22.5334	3.51689	4.585	27.01	22.67	23.23	22.56	21.18	17.31	22.96	20.62	27.26	20.76	24.66	27.44
hsa-miR-3180-3p	MIMAT0015058	0.543204	0.970418	-0.0816511	-1.05823	23.8455	2.08186	1.46	22.5334	3.51689	4.585	27.01	22.67	23.23	22.73	21.18	17.31	22.96	20.62	27.26	20.76	24.66	27.44
hsa-miR-3690	MIMAT0018119	0.544492	0.970418	-0.0789435	-1.05624	23.8008	2.11544	1.5325	22.5334	3.51689	4.585	27.01	22.67	23.23	22.56	21.18	17.31	22.96	20.62	27.26	20.76	24.66	27.44
hsa-miR-489-3p	MIMAT0002805	0.5446	0.970418	-0.0793971	-1.05658	24.8518	1.95746	2.425	23.521	3.48534	4.1425	27.01	25.91	24.16	22.56	23.59	17.31	22.96	20.62	27.26	26.27	24.66	27.44
hsa-miR-484	MIMAT0002174	0.546664	0.970418	0.0833076	1.05944	24.5018	2.30315	3.6775	25.9582	2.60543	3.425	27.01	22.67	26.09	22.56	21.78	28.32	22.96	28.76	27.38	27.32	24.66	27.44
hsa-miR-330-3p	MIMAT0000751	0.546795	0.970418	-0.0789435	-1.05624	23.8008	2.11544	1.5325	22.5334	3.51689	4.585	27.01	22.67	23.23	22.56	21.18	17.31	22.96	20.62	27.26	20.76	24.66	27.44
hsa-miR-520e	MIMAT0002825	0.547457	0.970418	-0.0789435	-1.05624	23.8008	2.11544	1.5325	22.5334	3.51689	4.585	27.01	22.67	23.23	22.56	21.18	17.31	22.96	20.62	27.26	20.76	24.66	27.44
hsa-miR-744-5p	MIMAT0004945	0.547457	0.970418	-0.0789435	-1.05624	23.8008	2.11544	1.5325	22.5334	3.51689	4.585	27.01	22.67	23.23	22.56	21.18	17.31	22.96	20.62	27.26	20.76	24.66	27.44
hsa-let-7i-5p	MIMAT0000415	0.548361	0.970418	-0.0789435	-1.05624	23.8008	2.11544	1.5325	22.5334	3.51689	4.585	27.01	22.67	23.23	22.56	21.18	17.31	22.96	20.62	27.26	20.76	24.66	27.44
hsa-miR-1-3p	MIMAT0000416	0.548361	0.970418	-0.0789435	-1.05624	23.8008	2.11544	1.5325	22.5334	3.51689	4.585	27.01	22.67	23.23	22.56	21.18	17.31	22.96	20.62	27.26	20.76	24.66	27.44
hsa-miR-1-5p	MIMAT0031892	0.548361	0.970418	-0.0789435	-1.05624	23.8008	2.11544	1.5325	22.5334	3.51689	4.585	27.01	22.67	23.23	22.56	21.18	17.31	22.96	20.62	27.26	20.76	24.66	27.44
hsa-miR-1178-3p	MIMAT0005823	0.548361	0.970418	-0.0789435	-1.05624	23.8008	2.11544	1.5325	22.5334	3.51689	4.585	27.01	22.67	23.23	22.56	21.18	17.31	22.96	20.62	27.26	20.76	24.66	27.44
hsa-miR-1180-3p	MIMAT0005825	0.548361	0.970418	-0.0789435	-1.05624	23.8008	2.11544	1.5325	22.5334	3.51689	4.585	27.01	22.67	23.23	22.56	21.18	17.31	22.96	20.62	27.26	20.76	24.66	27.44
hsa-miR-1185-1-3p	MIMAT0022838	0.548361	0.970418	-0.0789435	-1.05624	23.8008	2.11544	1.5325	22.5334	3.51689	4.585	27.01	22.67	23.23	22.56	21.18	17.31	22.96	20.62	27.26	20.76	24.66	27.44
hsa-miR-1202	MIMAT0005865	0.548361	0.970418	-0.0789435	-1.05624	23.8008	2.11544	1.5325	22.5334	3.51689	4.585	27.01	22.67	23.23	22.56	21.18	17.31	22.96	20.62	27.26	20.76	24.66	27.44
hsa-miR-1224-3p	MIMAT0005459	0.548361	0.970418	-0.0789435	-1.05624	23.8008	2.11544	1.5325	22.5334	3.51689	4.585	27.01	22.67	23.23	22.56	21.18	17.31	22.96	20.62	27.26	20.76	24.66	27.44
hsa-miR-1224-5p	MIMAT0005458	0.548361	0.970418	-0.0789435	-1.05624	23.8008	2.11544	1.5325	22.5334	3.51689	4.585	27.01	22.67	23.23	22.56	21.18	17.31	22.96	20.62	27.26	20.76	24.66	27.44
hsa-miR-1233-3p	MIMAT0005588	0.548361	0.970418	-0.0789435	-1.05624	23.8008	2.11544	1.5325	22.5334	3.51689	4.585	27.01	22.67	23.23	22.56	21.18	17.31	22.96	20.62	27.26	20.76	24.66	27.44
hsa-miR-124-3p	MIMAT0000422	0.548361	0.970418	-0.0789435	-1.05624	23.8008	2.11544	1.5325	22.5334	3.51689	4.585	27.01	22.67	23.23	22.56	21.18	17.31	22.96	20.62	27.26	20.76	24.66	27.44
hsa-miR-1245a	MIMAT0005897	0.548361	0.970418	-0.0789435	-1.05624	23.8008	2.11544	1.5325	22.5334	3.51689	4.585	27.01	22.67	23.23	22.56	21.18	17.31	22.96	20.62	27.26	20.76	24.66	27.44
hsa-miR-1245b-3p	MIMAT0019951	0.548361	0.970418	-0.0789435	-1.05624	23.8008	2.11544	1.5325	22.5334	3.51689	4.585	27.01	22.67	23.23	22.56	21.18	17.31	22.96	20.62	27.26	20.76	24.66	27.44
hsa-miR-1247-5p	MIMAT0005899	0.548361	0.970418	-0.0789435	-1.05624	23.8008	2.11544	1.5325	22.5334	3.51689	4.585	27.01	22.67	23.23	22.56	21.18	17.31	22.96	20.62	27.26	20.76	24.66	27.44
hsa-miR-1249-3p	MIMAT0005901	0.548361	0.970418	-0.0789435	-1.05624	23.8008	2.11544	1.5325	22.5334	3.51689	4.585	27.01	22.67	23.23	22.56	21.18	17.31	22.96	20.62	27.26	20.76	24.66	27.44
hsa-miR-1250-5p	MIMAT0005902	0.548361	0.970418	-0.0789435	-1.05624	23.8008	2.11544	1.5325	22.5334	3.51689	4.585	27.01	22.67	23.23	22.56	21.18	17.31	22.96	20.62	27.26	20.76	24.66	27.44
hsa-miR-1252-5p	MIMAT0005944	0.548361	0.970418	-0.0789435	-1.05624	23.8008	2.11544	1.5325	22.5334	3.51689	4.585	27.01	22.67	23.23	22.56	21.18	17.31	22.96	20.62	27.26	20.76	24.66	27.44
hsa-miR-1260a	MIMAT0005911	0.548361	0.970418	-0.0789435	-1.05624	23.8008	2.11544	1.5325	22.5334	3.51689	4.585	27.01	22.67	23.23	22.56	21.18	17.31	22.96	20.62	27.26	20.76	24.66	27.44
hsa-miR-1271-5p	MIMAT0005796	0.548361	0.970418	-0.0789435	-1.05624	23.8008	2.11544	1.5325	22.5334	3.51689	4.585	27.01	22.67	23.23	22.56	21.18	17.31	22.96	20.62	27.26	20.76	24.66	27.44
hsa-miR-1275	MIMAT0005929	0.548361	0.970418	-0.0789435	-1.05624	23.8008	2.11544	1.5325	22.5334	3.51689	4.585	27.01	22.67	23.23	22.56	21.18	17.31	22.96	20.62	27.26	20.76	24.66	27.44
hsa-miR-1276	MIMAT0005930	0.548361	0.970418	-0.0789435	-1.05624	23.8008	2.11544	1.5325	22.5334	3.51689	4.585	27.01	22.67	23.23	22.56	21.18	17.31	22.96	20.62	27.26	20.76	24.66	27.44
hsa-miR-1283	MIMAT0005799	0.548361	0.970418	-0.0789435	-1.05624	23.8008	2.11544	1.5325	22.5334	3.51689	4.585	27.01	22.67	23.23	22.56	21.18	17.31	22.96	20.62	27.26	20.76	24.66	27.44
hsa-miR-1288-3p	MIMAT0005942	0.548361	0.970418	-0.0789435	-1.05624	23.8008	2.11544	1.5325	22.5334	3.51689	4.585	27.01	22.67	23.23	22.56	21.18	17.31	22.96	20.62	27.26	20.76	24.66	27.44
hsa-miR-129-5p	MIMAT0000242	0.548361	0.970418	-0.0789435	-1.05624	23.8008	2.11544	1.5325	22.5334	3.51689	4.585	27.01	22.67	23.23	22.56	21.18	17.31	22.96	20.62	27.26	20.76	24.66	27.44
hsa-miR-1291	MIMAT0005881	0.548361	0.970418	-0.0789435	-1.05624	23.8008	2.11544	1.5325	22.5334	3.51689	4.585	27.01	22.67	23.23	22.56	21.18	17.31	22.96	20.62	27.26	20.76	24.66	27.44
hsa-miR-1296-5p	MIMAT0005794	0.548361	0.970418	-0.0789435	-1.05624	23.8008	2.11544	1.5325	22.5334	3.51689	4.585	27.01	22.67	23.23	22.56	21.18	17.31	22.96	20.62	27.26	20.76	24.66	27.44
hsa-miR-1301-3p	MIMAT0005797	0.548361	0.970418	-0.0789435	-1.05624	23.8008	2.11544	1.5325	22.5334	3.51689	4.585	27.01	22.67	23.23	22.56	21.18	17.31	22.96	20.62	27.26	20.76	24.66	27.44
hsa-miR-130b-3p	MIMAT0000691	0.548361	0.970418	-0.0789435	-1.05624	23.8008	2.11544	1.5325	22.5334	3.51689	4.585	27.01	22.67	23.23	22.56	21.18	17.31	22.96	20.62	27.26	20.76	24.66	27.44
hsa-miR-133b	MIMAT0000770	0.548361	0.970418	-0.0789435	-1.05624	23.8008	2.11544	1.5325	22.5334	3.51689	4.585	27.01	22.67	23.23	22.56	21.18	17.31	22.96	20.62	27.26	20.76	24.66	27.44
hsa-miR-134-5p+hsa-miR-6728-5p	MIMAT0000447	0.548361	0.970418	-0.0789435	-1.05624	23.8008	2.11544	1.5325	22.5334	3.51689	4.585	27.01	22.67	23.23	22.56	21.18	17.31	22.96	20.62	27.26	20.76	24.66	27.44
hsa-miR-142-5p	MIMAT0000433	0.548361	0.970418	-0.0789435	-1.05624	23.8008	2.11544	1.5325	22.5334	3.51689	4.585	27.01	22.67	23.23	22.56	21.18	17.31	22.96	20.62	27.26	20.76	24.66	27.44
hsa-miR-1469	MIMAT0007347	0.548361	0.970418	-0.0789435	-1.05624	23.8008	2.11544	1.5325	22.5334	3.51689	4.585	27.01	22.67	23.23	22.56	21.18	17.31	22.96	20.62	27.26	20.76	24.66	27.44
hsa-miR-146b-3p	MIMAT0004766	0.548361	0.970418	-0.0789435	-1.05624	23.8008	2.11544	1.5325	22.5334	3.51689	4.585	27.01	22.67	23.23	22.56	21.18	17.31	22.96	20.62	27.26	20.76	24.66	27.44
hsa-miR-151a-5p	MIMAT0004697	0.548361	0.970418	-0.0789435	-1.05624	23.8008	2.11544	1.5325	22.5334	3.51689	4.585	27.01	22.67	23.23	22.56	21.18	17.31	22.96	20.62	27.26	20.76	24.66	27.44
hsa-miR-151b	MIMAT0010214	0.548361	0.970418	-0.0789435	-1.05624	23.8008	2.11544	1.5325	22.5334	3.51689	4.585	27.01	22.67	23.23	22.56	21.18	17.31	22.96	20.62	27.26	20.76	24.66	27.44
hsa-miR-152-5p	MIMAT0026479	0.548361	0.970418	-0.0789435	-1.05624	23.8008	2.11544	1.5325	22.5334	3.51689	4.585	27.01	22.67	23.23	22.56	21.18	17.31	22.96	20.62	27.26	20.76	24.66	27.44
hsa-miR-153-3p	MIMAT0000439	0.548361	0.970418	-0.0789435	-1.05624	23.8008	2.11544	1.5325	22.5334	3.51689	4.585	27.01	22.67	23.23	22.56	21.18	17.31	22.96	20.62	27.26	20.76	24.66	27.44
hsa-miR-182-5p	MIMAT0000259	0.548361	0.970418	-0.0789435	-1.05624	23.8008	2.11544	1.5325	22.5334	3.51689	4.585	27.01	22.67	23.23	22.56	21.18	17.31	22.96	20.62	27.26	20.76	24.66	27.44
hsa-miR-188-3p	MIMAT0004613	0.548361	0.970418	-0.0789435	-1.05624	23.8008	2.11544	1.5325	22.5334	3.51689	4.585	27.01	22.67	23.23	22.56	21.18	17.31	22.96	20.62	27.26	20.76	24.66	27.44
hsa-miR-1910-3p	MIMAT0026917	0.548361	0.970418	-0.0789435	-1.05624	23.8008	2.11544	1.5325	22.5334	3.51689	4.585	27.01	22.67	23.23	22.56	21.18	17.31	22.96	20.62	27.26	20.76	24.66	27.44
hsa-miR-1915-3p	MIMAT0007892	0.548361	0.970418	-0.0789435	-1.05624	23.8008	2.11544	1.5325	22.5334	3.51689	4.585	27.01	22.67	23.23	22.56	21.18	17.31	22.96	20.62	27.26	20.76	24.66	27.44
hsa-miR-193a-5p+hsa-miR-193b-5p	MIMAT0004614	0.548361	0.970418	-0.0789435	-1.05624	23.8008	2.11544	1.5325	22.5334	3.51689	4.585	27.01	22.67	23.23	22.56	21.18	17.31	22.96	20.62	27.26	20.76	24.66	27.44
hsa-miR-193b-3p	MIMAT0002819	0.548361	0.970418	-0.0789435	-1.05624	23.8008	2.11544	1.5325	22.5334	3.51689	4.585	27.01	22.67	23.23	22.56	21.18	17.31	22.96	20.62	27.26	20.76	24.66	27.44
hsa-miR-194-5p	MIMAT0000460	0.548361	0.970418	-0.0789435	-1.05624	23.8008	2.11544	1.5325	22.5334	3.51689	4.585	27.01	22.67	23.23	22.56	21.18	17.31	22.96	20.62	27.26	20.76	24.66	27.44
hsa-miR-202-3p	MIMAT0002811	0.548361	0.970418	-0.0789435	-1.05624	23.8008	2.11544	1.5325	22.5334	3.51689	4.585	27.01	22.67	23.23	22.56	21.18	17.31	22.96	20.62	27.26	20.76	24.66	27.44
hsa-miR-204-5p	MIMAT0000265	0.548361	0.970418	-0.0789435	-1.05624	23.8008	2.11544	1.5325	22.5334	3.51689	4.585	27.01	22.67	23.23	22.56	21.18	17.31	22.96	20.62	27.26	20.76	24.66	27.44
hsa-miR-208b-5p	MIMAT0026722	0.548361	0.970418	-0.0789435	-1.05624	23.8008	2.11544	1.5325	22.5334	3.51689	4.585	27.01	22.67	23.23	22.56	21.18	17.31	22.96	20.62	27.26	20.76	24.66	27.44
hsa-miR-211-3p	MIMAT0022694	0.548361	0.970418	-0.0789435	-1.05624	23.8008	2.11544	1.5325	22.5334	3.51689	4.585	27.01	22.67	23.23	22.56	21.18	17.31	22.96	20.62	27.26	20.76	24.66	27.44
hsa-miR-2110	MIMAT0010133	0.548361	0.970418	-0.0789435	-1.05624	23.8008	2.11544	1.5325	22.5334	3.51689	4.585	27.01	22.67	23.23	22.56	21.18	17.31	22.96	20.62	27.26	20.76	24.66	27.44
hsa-miR-2113	MIMAT0009206	0.548361	0.970418	-0.0789435	-1.05624	23.8008	2.11544	1.5325	22.5334	3.51689	4.585	27.01	22.67	23.23	22.56	21.18	17.31	22.96	20.62	27.26	20.76	24.66	27.44
hsa-miR-218-5p	MIMAT0000275	0.548361	0.970418	-0.0789435	-1.05624	23.8008	2.11544	1.5325	22.5334	3.51689	4.585	27.01	22.67	23.23	22.56	21.18	17.31	22.96	20.62	27.26	20.76	24.66	27.44
hsa-miR-219a-2-3p	MIMAT0004675	0.548361	0.970418	-0.0789435	-1.05624	23.8008	2.11544	1.5325	22.5334	3.51689	4.585	27.01	22.67	23.23	22.56	21.18	17.31	22.96	20.62	27.26	20.76	24.66	27.44
hsa-miR-221-5p	MIMAT0004568	0.548361	0.970418	-0.0789435	-1.05624	23.8008	2.11544	1.5325	22.5334	3.51689	4.585	27.01	22.67	23.23	22.56	21.18	17.31	22.96	20.62	27.26	20.76	24.66	27.44
hsa-miR-2278	MIMAT0011778	0.548361	0.970418	-0.0789435	-1.05624	23.8008	2.11544	1.5325	22.5334	3.51689	4.585	27.01	22.67	23.23	22.56	21.18	17.31	22.96	20.62	27.26	20.76	24.66	27.44
hsa-miR-27a-3p	MIMAT0000084	0.548361	0.970418	-0.0789435	-1.05624	23.8008	2.11544	1.5325	22.5334	3.51689	4.585	27.01	22.67	23.23	22.56	21.18	17.31	22.96	20.62	27.26	20.76	24.66	27.44
hsa-miR-296-5p	MIMAT0000690	0.548361	0.970418	-0.0789435	-1.05624	23.8008	2.11544	1.5325	22.5334	3.51689	4.585	27.01	22.67	23.23	22.56	21.18	17.31	22.96	20.62	27.26	20.76	24.66	27.44
hsa-miR-297	MIMAT0004450	0.548361	0.970418	-0.0789435	-1.05624	23.8008	2.11544	1.5325	22.5334	3.51689	4.585	27.01	22.67	23.23	22.56	21.18	17.31	22.96	20.62	27.26	20.76	24.66	27.44
hsa-miR-300	MIMAT0004903	0.548361	0.970418	-0.0789435	-1.05624	23.8008	2.11544	1.5325	22.5334	3.51689	4.585	27.01	22.67	23.23	22.56	21.18	17.31	22.96	20.62	27.26	20.76	24.66	27.44
hsa-miR-3065-5p	MIMAT0015066	0.548361	0.970418	-0.0789435	-1.05624	23.8008	2.11544	1.5325	22.5334	3.51689	4.585	27.01	22.67	23.23	22.56	21.18	17.31	22.96	20.62	27.26	20.76	24.66	27.44
hsa-miR-31-5p	MIMAT0000089	0.548361	0.970418	-0.0789435	-1.05624	23.8008	2.11544	1.5325	22.5334	3.51689	4.585	27.01	22.67	23.23	22.56	21.18	17.31	22.96	20.62	27.26	20.76	24.66	27.44
hsa-miR-3127-5p	MIMAT0014990	0.548361	0.970418	-0.0789435	-1.05624	23.8008	2.11544	1.5325	22.5334	3.51689	4.585	27.01	22.67	23.23	22.56	21.18	17.31	22.96	20.62	27.26	20.76	24.66	27.44
hsa-miR-3136-5p	MIMAT0015003	0.548361	0.970418	-0.0789435	-1.05624	23.8008	2.11544	1.5325	22.5334	3.51689	4.585	27.01	22.67	23.23	22.56	21.18	17.31	22.96	20.62	27.26	20.76	24.66	27.44
hsa-miR-3140-3p	MIMAT0015008	0.548361	0.970418	-0.0789435	-1.05624	23.8008	2.11544	1.5325	22.5334	3.51689	4.585	27.01	22.67	23.23	22.56	21.18	17.31	22.96	20.62	27.26	20.76	24.66	27.44
hsa-miR-3140-5p	MIMAT0019204	0.548361	0.970418	-0.0789435	-1.05624	23.8008	2.11544	1.5325	22.5334	3.51689	4.585	27.01	22.67	23.23	22.56	21.18	17.31	22.96	20.62	27.26	20.76	24.66	27.44
hsa-miR-3150b-3p	MIMAT0018194	0.548361	0.970418	-0.0789435	-1.05624	23.8008	2.11544	1.5325	22.5334	3.51689	4.585	27.01	22.67	23.23	22.56	21.18	17.31	22.96	20.62	27.26	20.76	24.66	27.44
hsa-miR-3179	MIMAT0015056	0.548361	0.970418	-0.0789435	-1.05624	23.8008	2.11544	1.5325	22.5334	3.51689	4.585	27.01	22.67	23.23	22.56	21.18	17.31	22.96	20.62	27.26	20.76	24.66	27.44
hsa-miR-3180-5p	MIMAT0015057	0.548361	0.970418	-0.0789435	-1.05624	23.8008	2.11544	1.5325	22.5334	3.51689	4.585	27.01	22.67	23.23	22.56	21.18	17.31	22.96	20.62	27.26	20.76	24.66	27.44
hsa-miR-3190-3p	MIMAT0022839	0.548361	0.970418	-0.0789435	-1.05624	23.8008	2.11544	1.5325	22.5334	3.51689	4.585	27.01	22.67	23.23	22.56	21.18	17.31	22.96	20.62	27.26	20.76	24.66	27.44
hsa-miR-3192-5p	MIMAT0015076	0.548361	0.970418	-0.0789435	-1.05624	23.8008	2.11544	1.5325	22.5334	3.51689	4.585	27.01	22.67	23.23	22.56	21.18	17.31	22.96	20.62	27.26	20.76	24.66	27.44
hsa-miR-3195	MIMAT0015079	0.548361	0.970418	-0.0789435	-1.05624	23.8008	2.11544	1.5325	22.5334	3.51689	4.585	27.01	22.67	23.23	22.56	21.18	17.31	22.96	20.62	27.26	20.76	24.66	27.44
hsa-miR-3196	MIMAT0015080	0.548361	0.970418	-0.0789435	-1.05624	23.8008	2.11544	1.5325	22.5334	3.51689	4.585	27.01	22.67	23.23	22.56	21.18	17.31	22.96	20.62	27.26	20.76	24.66	27.44
hsa-miR-320b	MIMAT0005792	0.548361	0.970418	-0.0789435	-1.05624	23.8008	2.11544	1.5325	22.5334	3.51689	4.585	27.01	22.67	23.23	22.56	21.18	17.31	22.96	20.62	27.26	20.76	24.66	27.44
hsa-miR-320d	MIMAT0006764	0.548361	0.970418	-0.0789435	-1.05624	23.8008	2.11544	1.5325	22.5334	3.51689	4.585	27.01	22.67	23.23	22.56	21.18	17.31	22.96	20.62	27.26	20.76	24.66	27.44
hsa-miR-323a-5p	MIMAT0004696	0.548361	0.970418	-0.0789435	-1.05624	23.8008	2.11544	1.5325	22.5334	3.51689	4.585	27.01	22.67	23.23	22.56	21.18	17.31	22.96	20.62	27.26	20.76	24.66	27.44
hsa-miR-323b-5p	MIMAT0001630	0.548361	0.970418	-0.0789435	-1.05624	23.8008	2.11544	1.5325	22.5334	3.51689	4.585	27.01	22.67	23.23	22.56	21.18	17.31	22.96	20.62	27.26	20.76	24.66	27.44
hsa-miR-326	MIMAT0000756	0.548361	0.970418	-0.0789435	-1.05624	23.8008	2.11544	1.5325	22.5334	3.51689	4.585	27.01	22.67	23.23	22.56	21.18	17.31	22.96	20.62	27.26	20.76	24.66	27.44
hsa-miR-328-3p	MIMAT0000752	0.548361	0.970418	-0.0789435	-1.05624	23.8008	2.11544	1.5325	22.5334	3.51689	4.585	27.01	22.67	23.23	22.56	21.18	17.31	22.96	20.62	27.26	20.76	24.66	27.44
hsa-miR-329-3p	MIMAT0001629	0.548361	0.970418	-0.0789435	-1.05624	23.8008	2.11544	1.5325	22.5334	3.51689	4.585	27.01	22.67	23.23	22.56	21.18	17.31	22.96	20.62	27.26	20.76	24.66	27.44
hsa-miR-331-5p	MIMAT0004700	0.548361	0.970418	-0.0789435	-1.05624	23.8008	2.11544	1.5325	22.5334	3.51689	4.585	27.01	22.67	23.23	22.56	21.18	17.31	22.96	20.62	27.26	20.76	24.66	27.44
hsa-miR-34c-5p	MIMAT0000686	0.548361	0.970418	-0.0789435	-1.05624	23.8008	2.11544	1.5325	22.5334	3.51689	4.585	27.01	22.67	23.23	22.56	21.18	17.31	22.96	20.62	27.26	20.76	24.66	27.44
hsa-miR-3605-3p	MIMAT0017982	0.548361	0.970418	-0.0789435	-1.05624	23.8008	2.11544	1.5325	22.5334	3.51689	4.585	27.01	22.67	23.23	22.56	21.18	17.31	22.96	20.62	27.26	20.76	24.66	27.44
hsa-miR-3614-3p	MIMAT0017993	0.548361	0.970418	-0.0789435	-1.05624	23.8008	2.11544	1.5325	22.5334	3.51689	4.585	27.01	22.67	23.23	22.56	21.18	17.31	22.96	20.62	27.26	20.76	24.66	27.44
hsa-miR-369-5p	MIMAT0001621	0.548361	0.970418	-0.0789435	-1.05624	23.8008	2.11544	1.5325	22.5334	3.51689	4.585	27.01	22.67	23.23	22.56	21.18	17.31	22.96	20.62	27.26	20.76	24.66	27.44
hsa-miR-371b-5p	MIMAT0019892	0.548361	0.970418	-0.0789435	-1.05624	23.8008	2.11544	1.5325	22.5334	3.51689	4.585	27.01	22.67	23.23	22.56	21.18	17.31	22.96	20.62	27.26	20.76	24.66	27.44
hsa-miR-382-3p	MIMAT0022697	0.548361	0.970418	-0.0789435	-1.05624	23.8008	2.11544	1.5325	22.5334	3.51689	4.585	27.01	22.67	23.23	22.56	21.18	17.31	22.96	20.62	27.26	20.76	24.66	27.44
hsa-miR-383-5p	MIMAT0000738	0.548361	0.970418	-0.0789435	-1.05624	23.8008	2.11544	1.5325	22.5334	3.51689	4.585	27.01	22.67	23.23	22.56	21.18	17.31	22.96	20.62	27.26	20.76	24.66	27.44
hsa-miR-409-3p	MIMAT0001639	0.548361	0.970418	-0.0789435	-1.05624	23.8008	2.11544	1.5325	22.5334	3.51689	4.585	27.01	22.67	23.23	22.56	21.18	17.31	22.96	20.62	27.26	20.76	24.66	27.44
hsa-miR-409-5p	MIMAT0001638	0.548361	0.970418	-0.0789435	-1.05624	23.8008	2.11544	1.5325	22.5334	3.51689	4.585	27.01	22.67	23.23	22.56	21.18	17.31	22.96	20.62	27.26	20.76	24.66	27.44
hsa-miR-422a	MIMAT0001339	0.548361	0.970418	-0.0789435	-1.05624	23.8008	2.11544	1.5325	22.5334	3.51689	4.585	27.01	22.67	23.23	22.56	21.18	17.31	22.96	20.62	27.26	20.76	24.66	27.44
hsa-miR-429	MIMAT0001536	0.548361	0.970418	-0.0789435	-1.05624	23.8008	2.11544	1.5325	22.5334	3.51689	4.585	27.01	22.67	23.23	22.56	21.18	17.31	22.96	20.62	27.26	20.76	24.66	27.44
hsa-miR-431-5p	MIMAT0001625	0.548361	0.970418	-0.0789435	-1.05624	23.8008	2.11544	1.5325	22.5334	3.51689	4.585	27.01	22.67	23.23	22.56	21.18	17.31	22.96	20.62	27.26	20.76	24.66	27.44
hsa-miR-4421	MIMAT0018934	0.548361	0.970418	-0.0789435	-1.05624	23.8008	2.11544	1.5325	22.5334	3.51689	4.585	27.01	22.67	23.23	22.56	21.18	17.31	22.96	20.62	27.26	20.76	24.66	27.44
hsa-miR-4458	MIMAT0018980	0.548361	0.970418	-0.0789435	-1.05624	23.8008	2.11544	1.5325	22.5334	3.51689	4.585	27.01	22.67	23.23	22.56	21.18	17.31	22.96	20.62	27.26	20.76	24.66	27.44
hsa-miR-4485-3p	MIMAT0019019	0.548361	0.970418	-0.0789435	-1.05624	23.8008	2.11544	1.5325	22.5334	3.51689	4.585	27.01	22.67	23.23	22.56	21.18	17.31	22.96	20.62	27.26	20.76	24.66	27.44
hsa-miR-449a	MIMAT0001541	0.548361	0.970418	-0.0789435	-1.05624	23.8008	2.11544	1.5325	22.5334	3.51689	4.585	27.01	22.67	23.23	22.56	21.18	17.31	22.96	20.62	27.26	20.76	24.66	27.44
hsa-miR-452-5p	MIMAT0001635	0.548361	0.970418	-0.0789435	-1.05624	23.8008	2.11544	1.5325	22.5334	3.51689	4.585	27.01	22.67	23.23	22.56	21.18	17.31	22.96	20.62	27.26	20.76	24.66	27.44
hsa-miR-4521	MIMAT0019058	0.548361	0.970418	-0.0789435	-1.05624	23.8008	2.11544	1.5325	22.5334	3.51689	4.585	27.01	22.67	23.23	22.56	21.18	17.31	22.96	20.62	27.26	20.76	24.66	27.44
hsa-miR-4524a-5p	MIMAT0019062	0.548361	0.970418	-0.0789435	-1.05624	23.8008	2.11544	1.5325	22.5334	3.51689	4.585	27.01	22.67	23.23	22.56	21.18	17.31	22.96	20.62	27.26	20.76	24.66	27.44
hsa-miR-4532	MIMAT0019071	0.548361	0.970418	-0.0789435	-1.05624	23.8008	2.11544	1.5325	22.5334	3.51689	4.585	27.01	22.67	23.23	22.56	21.18	17.31	22.96	20.62	27.26	20.76	24.66	27.44
hsa-miR-455-3p	MIMAT0004784	0.548361	0.970418	-0.0789435	-1.05624	23.8008	2.11544	1.5325	22.5334	3.51689	4.585	27.01	22.67	23.23	22.56	21.18	17.31	22.96	20.62	27.26	20.76	24.66	27.44
hsa-miR-455-5p	MIMAT0003150	0.548361	0.970418	-0.0789435	-1.05624	23.8008	2.11544	1.5325	22.5334	3.51689	4.585	27.01	22.67	23.23	22.56	21.18	17.31	22.96	20.62	27.26	20.76	24.66	27.44
hsa-miR-4792	MIMAT0019964	0.548361	0.970418	-0.0789435	-1.05624	23.8008	2.11544	1.5325	22.5334	3.51689	4.585	27.01	22.67	23.23	22.56	21.18	17.31	22.96	20.62	27.26	20.76	24.66	27.44
hsa-miR-485-5p	MIMAT0002175	0.548361	0.970418	-0.0789435	-1.05624	23.8008	2.11544	1.5325	22.5334	3.51689	4.585	27.01	22.67	23.23	22.56	21.18	17.31	22.96	20.62	27.26	20.76	24.66	27.44
hsa-miR-490-5p	MIMAT0004764	0.548361	0.970418	-0.0789435	-1.05624	23.8008	2.11544	1.5325	22.5334	3.51689	4.585	27.01	22.67	23.23	22.56	21.18	17.31	22.96	20.62	27.26	20.76	24.66	27.44
hsa-miR-494-5p	MIMAT0026607	0.548361	0.970418	-0.0789435	-1.05624	23.8008	2.11544	1.5325	22.5334	3.51689	4.585	27.01	22.67	23.23	22.56	21.18	17.31	22.96	20.62	27.26	20.76	24.66	27.44
hsa-miR-5001-3p	MIMAT0021022	0.548361	0.970418	-0.0789435	-1.05624	23.8008	2.11544	1.5325	22.5334	3.51689	4.585	27.01	22.67	23.23	22.56	21.18	17.31	22.96	20.62	27.26	20.76	24.66	27.44
hsa-miR-501-3p	MIMAT0004774	0.548361	0.970418	-0.0789435	-1.05624	23.8008	2.11544	1.5325	22.5334	3.51689	4.585	27.01	22.67	23.23	22.56	21.18	17.31	22.96	20.62	27.26	20.76	24.66	27.44
hsa-miR-508-3p	MIMAT0002880	0.548361	0.970418	-0.0789435	-1.05624	23.8008	2.11544	1.5325	22.5334	3.51689	4.585	27.01	22.67	23.23	22.56	21.18	17.31	22.96	20.62	27.26	20.76	24.66	27.44
hsa-miR-510-5p	MIMAT0002882	0.548361	0.970418	-0.0789435	-1.05624	23.8008	2.11544	1.5325	22.5334	3.51689	4.585	27.01	22.67	23.23	22.56	21.18	17.31	22.96	20.62	27.26	20.76	24.66	27.44
hsa-miR-512-3p	MIMAT0002823	0.548361	0.970418	-0.0789435	-1.05624	23.8008	2.11544	1.5325	22.5334	3.51689	4.585	27.01	22.67	23.23	22.56	21.18	17.31	22.96	20.62	27.26	20.76	24.66	27.44
hsa-miR-513c-3p	MIMAT0022728	0.548361	0.970418	-0.0789435	-1.05624	23.8008	2.11544	1.5325	22.5334	3.51689	4.585	27.01	22.67	23.23	22.56	21.18	17.31	22.96	20.62	27.26	20.76	24.66	27.44
hsa-miR-513c-5p	MIMAT0005789	0.548361	0.970418	-0.0789435	-1.05624	23.8008	2.11544	1.5325	22.5334	3.51689	4.585	27.01	22.67	23.23	22.56	21.18	17.31	22.96	20.62	27.26	20.76	24.66	27.44
hsa-miR-514b-3p	MIMAT0015088	0.548361	0.970418	-0.0789435	-1.05624	23.8008	2.11544	1.5325	22.5334	3.51689	4.585	27.01	22.67	23.23	22.56	21.18	17.31	22.96	20.62	27.26	20.76	24.66	27.44
hsa-miR-517b-3p	MIMAT0002857	0.548361	0.970418	-0.0789435	-1.05624	23.8008	2.11544	1.5325	22.5334	3.51689	4.585	27.01	22.67	23.23	22.56	21.18	17.31	22.96	20.62	27.26	20.76	24.66	27.44
hsa-miR-518e-3p	MIMAT0002861	0.548361	0.970418	-0.0789435	-1.05624	23.8008	2.11544	1.5325	22.5334	3.51689	4.585	27.01	22.67	23.23	22.56	21.18	17.31	22.96	20.62	27.26	20.76	24.66	27.44
hsa-miR-519b-5p+hsa-miR-519c-5p+hsa-miR-523-5p+hsa-miR-518e-5p+hsa-miR-522-5p+hsa-miR-519a-5p	MIMAT0005454	0.548361	0.970418	-0.0789435	-1.05624	23.8008	2.11544	1.5325	22.5334	3.51689	4.585	27.01	22.67	23.23	22.56	21.18	17.31	22.96	20.62	27.26	20.76	24.66	27.44
hsa-miR-520a-3p	MIMAT0002834	0.548361	0.970418	-0.0789435	-1.05624	23.8008	2.11544	1.5325	22.5334	3.51689	4.585	27.01	22.67	23.23	22.56	21.18	17.31	22.96	20.62	27.26	20.76	24.66	27.44
hsa-miR-520b	MIMAT0002843	0.548361	0.970418	-0.0789435	-1.05624	23.8008	2.11544	1.5325	22.5334	3.51689	4.585	27.01	22.67	23.23	22.56	21.18	17.31	22.96	20.62	27.26	20.76	24.66	27.44
hsa-miR-520d-5p+hsa-miR-527+hsa-miR-518a-5p	MIMAT0002855	0.548361	0.970418	-0.0789435	-1.05624	23.8008	2.11544	1.5325	22.5334	3.51689	4.585	27.01	22.67	23.23	22.56	21.18	17.31	22.96	20.62	27.26	20.76	24.66	27.44
hsa-miR-521	MIMAT0002854	0.548361	0.970418	-0.0789435	-1.05624	23.8008	2.11544	1.5325	22.5334	3.51689	4.585	27.01	22.67	23.23	22.56	21.18	17.31	22.96	20.62	27.26	20.76	24.66	27.44
hsa-miR-522-3p	MIMAT0002868	0.548361	0.970418	-0.0789435	-1.05624	23.8008	2.11544	1.5325	22.5334	3.51689	4.585	27.01	22.67	23.23	22.56	21.18	17.31	22.96	20.62	27.26	20.76	24.66	27.44
hsa-miR-523-3p	MIMAT0002840	0.548361	0.970418	-0.0789435	-1.05624	23.8008	2.11544	1.5325	22.5334	3.51689	4.585	27.01	22.67	23.23	22.56	21.18	17.31	22.96	20.62	27.26	20.76	24.66	27.44
hsa-miR-525-3p	MIMAT0002839	0.548361	0.970418	-0.0789435	-1.05624	23.8008	2.11544	1.5325	22.5334	3.51689	4.585	27.01	22.67	23.23	22.56	21.18	17.31	22.96	20.62	27.26	20.76	24.66	27.44
hsa-miR-532-5p	MIMAT0002888	0.548361	0.970418	-0.0789435	-1.05624	23.8008	2.11544	1.5325	22.5334	3.51689	4.585	27.01	22.67	23.23	22.56	21.18	17.31	22.96	20.62	27.26	20.76	24.66	27.44
hsa-miR-539-5p	MIMAT0003163	0.548361	0.970418	-0.0789435	-1.05624	23.8008	2.11544	1.5325	22.5334	3.51689	4.585	27.01	22.67	23.23	22.56	21.18	17.31	22.96	20.62	27.26	20.76	24.66	27.44
hsa-miR-541-3p	MIMAT0004920	0.548361	0.970418	-0.0789435	-1.05624	23.8008	2.11544	1.5325	22.5334	3.51689	4.585	27.01	22.67	23.23	22.56	21.18	17.31	22.96	20.62	27.26	20.76	24.66	27.44
hsa-miR-545-3p	MIMAT0003165	0.548361	0.970418	-0.0789435	-1.05624	23.8008	2.11544	1.5325	22.5334	3.51689	4.585	27.01	22.67	23.23	22.56	21.18	17.31	22.96	20.62	27.26	20.76	24.66	27.44
hsa-miR-548a-3p	MIMAT0003251	0.548361	0.970418	-0.0789435	-1.05624	23.8008	2.11544	1.5325	22.5334	3.51689	4.585	27.01	22.67	23.23	22.56	21.18	17.31	22.96	20.62	27.26	20.76	24.66	27.44
hsa-miR-548b-3p	MIMAT0003254	0.548361	0.970418	-0.0789435	-1.05624	23.8008	2.11544	1.5325	22.5334	3.51689	4.585	27.01	22.67	23.23	22.56	21.18	17.31	22.96	20.62	27.26	20.76	24.66	27.44
hsa-miR-548e-3p	MIMAT0005874	0.548361	0.970418	-0.0789435	-1.05624	23.8008	2.11544	1.5325	22.5334	3.51689	4.585	27.01	22.67	23.23	22.56	21.18	17.31	22.96	20.62	27.26	20.76	24.66	27.44
hsa-miR-548l	MIMAT0005889	0.548361	0.970418	-0.0789435	-1.05624	23.8008	2.11544	1.5325	22.5334	3.51689	4.585	27.01	22.67	23.23	22.56	21.18	17.31	22.96	20.62	27.26	20.76	24.66	27.44
hsa-miR-550a-5p	MIMAT0004800	0.548361	0.970418	-0.0789435	-1.05624	23.8008	2.11544	1.5325	22.5334	3.51689	4.585	27.01	22.67	23.23	22.56	21.18	17.31	22.96	20.62	27.26	20.76	24.66	27.44
hsa-miR-553	MIMAT0003216	0.548361	0.970418	-0.0789435	-1.05624	23.8008	2.11544	1.5325	22.5334	3.51689	4.585	27.01	22.67	23.23	22.56	21.18	17.31	22.96	20.62	27.26	20.76	24.66	27.44
hsa-miR-554	MIMAT0003217	0.548361	0.970418	-0.0789435	-1.05624	23.8008	2.11544	1.5325	22.5334	3.51689	4.585	27.01	22.67	23.23	22.56	21.18	17.31	22.96	20.62	27.26	20.76	24.66	27.44
hsa-miR-561-3p	MIMAT0003225	0.548361	0.970418	-0.0789435	-1.05624	23.8008	2.11544	1.5325	22.5334	3.51689	4.585	27.01	22.67	23.23	22.56	21.18	17.31	22.96	20.62	27.26	20.76	24.66	27.44
hsa-miR-568	MIMAT0003232	0.548361	0.970418	-0.0789435	-1.05624	23.8008	2.11544	1.5325	22.5334	3.51689	4.585	27.01	22.67	23.23	22.56	21.18	17.31	22.96	20.62	27.26	20.76	24.66	27.44
hsa-miR-571	MIMAT0003236	0.548361	0.970418	-0.0789435	-1.05624	23.8008	2.11544	1.5325	22.5334	3.51689	4.585	27.01	22.67	23.23	22.56	21.18	17.31	22.96	20.62	27.26	20.76	24.66	27.44
hsa-miR-573	MIMAT0003238	0.548361	0.970418	-0.0789435	-1.05624	23.8008	2.11544	1.5325	22.5334	3.51689	4.585	27.01	22.67	23.23	22.56	21.18	17.31	22.96	20.62	27.26	20.76	24.66	27.44
hsa-miR-579-3p	MIMAT0003244	0.548361	0.970418	-0.0789435	-1.05624	23.8008	2.11544	1.5325	22.5334	3.51689	4.585	27.01	22.67	23.23	22.56	21.18	17.31	22.96	20.62	27.26	20.76	24.66	27.44
hsa-miR-580-3p	MIMAT0003245	0.548361	0.970418	-0.0789435	-1.05624	23.8008	2.11544	1.5325	22.5334	3.51689	4.585	27.01	22.67	23.23	22.56	21.18	17.31	22.96	20.62	27.26	20.76	24.66	27.44
hsa-miR-582-3p	MIMAT0004797	0.548361	0.970418	-0.0789435	-1.05624	23.8008	2.11544	1.5325	22.5334	3.51689	4.585	27.01	22.67	23.23	22.56	21.18	17.31	22.96	20.62	27.26	20.76	24.66	27.44
hsa-miR-601	MIMAT0003269	0.548361	0.970418	-0.0789435	-1.05624	23.8008	2.11544	1.5325	22.5334	3.51689	4.585	27.01	22.67	23.23	22.56	21.18	17.31	22.96	20.62	27.26	20.76	24.66	27.44
hsa-miR-613	MIMAT0003281	0.548361	0.970418	-0.0789435	-1.05624	23.8008	2.11544	1.5325	22.5334	3.51689	4.585	27.01	22.67	23.23	22.56	21.18	17.31	22.96	20.62	27.26	20.76	24.66	27.44
hsa-miR-615-5p	MIMAT0004804	0.548361	0.970418	-0.0789435	-1.05624	23.8008	2.11544	1.5325	22.5334	3.51689	4.585	27.01	22.67	23.23	22.56	21.18	17.31	22.96	20.62	27.26	20.76	24.66	27.44
hsa-miR-617	MIMAT0003286	0.548361	0.970418	-0.0789435	-1.05624	23.8008	2.11544	1.5325	22.5334	3.51689	4.585	27.01	22.67	23.23	22.56	21.18	17.31	22.96	20.62	27.26	20.76	24.66	27.44
hsa-miR-637	MIMAT0003307	0.548361	0.970418	-0.0789435	-1.05624	23.8008	2.11544	1.5325	22.5334	3.51689	4.585	27.01	22.67	23.23	22.56	21.18	17.31	22.96	20.62	27.26	20.76	24.66	27.44
hsa-miR-641	MIMAT0003311	0.548361	0.970418	-0.0789435	-1.05624	23.8008	2.11544	1.5325	22.5334	3.51689	4.585	27.01	22.67	23.23	22.56	21.18	17.31	22.96	20.62	27.26	20.76	24.66	27.44
hsa-miR-643	MIMAT0003313	0.548361	0.970418	-0.0789435	-1.05624	23.8008	2.11544	1.5325	22.5334	3.51689	4.585	27.01	22.67	23.23	22.56	21.18	17.31	22.96	20.62	27.26	20.76	24.66	27.44
hsa-miR-6503-3p	MIMAT0025463	0.548361	0.970418	-0.0789435	-1.05624	23.8008	2.11544	1.5325	22.5334	3.51689	4.585	27.01	22.67	23.23	22.56	21.18	17.31	22.96	20.62	27.26	20.76	24.66	27.44
hsa-miR-651-3p	MIMAT0026624	0.548361	0.970418	-0.0789435	-1.05624	23.8008	2.11544	1.5325	22.5334	3.51689	4.585	27.01	22.67	23.23	22.56	21.18	17.31	22.96	20.62	27.26	20.76	24.66	27.44
hsa-miR-652-3p	MIMAT0003322	0.548361	0.970418	-0.0789435	-1.05624	23.8008	2.11544	1.5325	22.5334	3.51689	4.585	27.01	22.67	23.23	22.56	21.18	17.31	22.96	20.62	27.26	20.76	24.66	27.44
hsa-miR-652-5p	MIMAT0022709	0.548361	0.970418	-0.0789435	-1.05624	23.8008	2.11544	1.5325	22.5334	3.51689	4.585	27.01	22.67	23.23	22.56	21.18	17.31	22.96	20.62	27.26	20.76	24.66	27.44
hsa-miR-654-3p	MIMAT0004814	0.548361	0.970418	-0.0789435	-1.05624	23.8008	2.11544	1.5325	22.5334	3.51689	4.585	27.01	22.67	23.23	22.56	21.18	17.31	22.96	20.62	27.26	20.76	24.66	27.44
hsa-miR-655-3p	MIMAT0003331	0.548361	0.970418	-0.0789435	-1.05624	23.8008	2.11544	1.5325	22.5334	3.51689	4.585	27.01	22.67	23.23	22.56	21.18	17.31	22.96	20.62	27.26	20.76	24.66	27.44
hsa-miR-664b-3p	MIMAT0022272	0.548361	0.970418	-0.0789435	-1.05624	23.8008	2.11544	1.5325	22.5334	3.51689	4.585	27.01	22.67	23.23	22.56	21.18	17.31	22.96	20.62	27.26	20.76	24.66	27.44
hsa-miR-664b-5p	MIMAT0022271	0.548361	0.970418	-0.0789435	-1.05624	23.8008	2.11544	1.5325	22.5334	3.51689	4.585	27.01	22.67	23.23	22.56	21.18	17.31	22.96	20.62	27.26	20.76	24.66	27.44
hsa-miR-671-3p	MIMAT0004819	0.548361	0.970418	-0.0789435	-1.05624	23.8008	2.11544	1.5325	22.5334	3.51689	4.585	27.01	22.67	23.23	22.56	21.18	17.31	22.96	20.62	27.26	20.76	24.66	27.44
hsa-miR-708-5p	MIMAT0004926	0.548361	0.970418	-0.0789435	-1.05624	23.8008	2.11544	1.5325	22.5334	3.51689	4.585	27.01	22.67	23.23	22.56	21.18	17.31	22.96	20.62	27.26	20.76	24.66	27.44
hsa-miR-758-5p	MIMAT0022929	0.548361	0.970418	-0.0789435	-1.05624	23.8008	2.11544	1.5325	22.5334	3.51689	4.585	27.01	22.67	23.23	22.56	21.18	17.31	22.96	20.62	27.26	20.76	24.66	27.44
hsa-miR-766-5p	MIMAT0022714	0.548361	0.970418	-0.0789435	-1.05624	23.8008	2.11544	1.5325	22.5334	3.51689	4.585	27.01	22.67	23.23	22.56	21.18	17.31	22.96	20.62	27.26	20.76	24.66	27.44
hsa-miR-874-5p	MIMAT0026718	0.548361	0.970418	-0.0789435	-1.05624	23.8008	2.11544	1.5325	22.5334	3.51689	4.585	27.01	22.67	23.23	22.56	21.18	17.31	22.96	20.62	27.26	20.76	24.66	27.44
hsa-miR-876-5p	MIMAT0004924	0.548361	0.970418	-0.0789435	-1.05624	23.8008	2.11544	1.5325	22.5334	3.51689	4.585	27.01	22.67	23.23	22.56	21.18	17.31	22.96	20.62	27.26	20.76	24.66	27.44
hsa-miR-887-3p	MIMAT0004951	0.548361	0.970418	-0.0789435	-1.05624	23.8008	2.11544	1.5325	22.5334	3.51689	4.585	27.01	22.67	23.23	22.56	21.18	17.31	22.96	20.62	27.26	20.76	24.66	27.44
hsa-miR-890	MIMAT0004912	0.548361	0.970418	-0.0789435	-1.05624	23.8008	2.11544	1.5325	22.5334	3.51689	4.585	27.01	22.67	23.23	22.56	21.18	17.31	22.96	20.62	27.26	20.76	24.66	27.44
hsa-miR-892a	MIMAT0004907	0.548361	0.970418	-0.0789435	-1.05624	23.8008	2.11544	1.5325	22.5334	3.51689	4.585	27.01	22.67	23.23	22.56	21.18	17.31	22.96	20.62	27.26	20.76	24.66	27.44
hsa-miR-892b	MIMAT0004918	0.548361	0.970418	-0.0789435	-1.05624	23.8008	2.11544	1.5325	22.5334	3.51689	4.585	27.01	22.67	23.23	22.56	21.18	17.31	22.96	20.62	27.26	20.76	24.66	27.44
hsa-miR-9-5p	MIMAT0000441	0.548361	0.970418	-0.0789435	-1.05624	23.8008	2.11544	1.5325	22.5334	3.51689	4.585	27.01	22.67	23.23	22.56	21.18	17.31	22.96	20.62	27.26	20.76	24.66	27.44
hsa-miR-924	MIMAT0004974	0.548361	0.970418	-0.0789435	-1.05624	23.8008	2.11544	1.5325	22.5334	3.51689	4.585	27.01	22.67	23.23	22.56	21.18	17.31	22.96	20.62	27.26	20.76	24.66	27.44
hsa-miR-934	MIMAT0004977	0.548361	0.970418	-0.0789435	-1.05624	23.8008	2.11544	1.5325	22.5334	3.51689	4.585	27.01	22.67	23.23	22.56	21.18	17.31	22.96	20.62	27.26	20.76	24.66	27.44
hsa-miR-940	MIMAT0004983	0.548361	0.970418	-0.0789435	-1.05624	23.8008	2.11544	1.5325	22.5334	3.51689	4.585	27.01	22.67	23.23	22.56	21.18	17.31	22.96	20.62	27.26	20.76	24.66	27.44
hsa-miR-942-3p	MIMAT0026734	0.548361	0.970418	-0.0789435	-1.05624	23.8008	2.11544	1.5325	22.5334	3.51689	4.585	27.01	22.67	23.23	22.56	21.18	17.31	22.96	20.62	27.26	20.76	24.66	27.44
hsa-miR-942-5p	MIMAT0004985	0.548361	0.970418	-0.0789435	-1.05624	23.8008	2.11544	1.5325	22.5334	3.51689	4.585	27.01	22.67	23.23	22.56	21.18	17.31	22.96	20.62	27.26	20.76	24.66	27.44
hsa-miR-98-3p	MIMAT0022842	0.548361	0.970418	-0.0789435	-1.05624	23.8008	2.11544	1.5325	22.5334	3.51689	4.585	27.01	22.67	23.23	22.56	21.18	17.31	22.96	20.62	27.26	20.76	24.66	27.44
hsa-miR-1204	MIMAT0005868	0.54844	0.970418	-0.0789435	-1.05624	23.8008	2.11544	1.5325	22.5334	3.51689	4.585	27.01	22.67	23.23	22.56	21.18	17.31	22.96	20.62	27.26	20.76	24.66	27.44
hsa-miR-384	MIMAT0001075	0.54844	0.970418	-0.0789435	-1.05624	23.8008	2.11544	1.5325	22.5334	3.51689	4.585	27.01	22.67	23.23	22.56	21.18	17.31	22.96	20.62	27.26	20.76	24.66	27.44
hsa-miR-516a-5p	MIMAT0004770	0.54844	0.970418	-0.0789435	-1.05624	23.8008	2.11544	1.5325	22.5334	3.51689	4.585	27.01	22.67	23.23	22.56	21.18	17.31	22.96	20.62	27.26	20.76	24.66	27.44
hsa-miR-548d-5p	MIMAT0004812	0.54844	0.970418	-0.0789435	-1.05624	23.8008	2.11544	1.5325	22.5334	3.51689	4.585	27.01	22.67	23.23	22.56	21.18	17.31	22.96	20.62	27.26	20.76	24.66	27.44
hsa-miR-556-3p	MIMAT0004793	0.54844	0.970418	-0.0789435	-1.05624	23.8008	2.11544	1.5325	22.5334	3.51689	4.585	27.01	22.67	23.23	22.56	21.18	17.31	22.96	20.62	27.26	20.76	24.66	27.44
hsa-miR-610	MIMAT0003278	0.548698	0.970418	-0.0789435	-1.05624	23.8008	2.11544	1.5325	22.5334	3.51689	4.585	27.01	22.67	23.23	22.56	21.18	17.31	22.96	20.62	27.26	20.76	24.66	27.44
hsa-miR-492	MIMAT0002812	0.548877	0.970418	-0.0789435	-1.05624	23.8008	2.11544	1.5325	22.5334	3.51689	4.585	27.01	22.67	23.23	22.56	21.18	17.31	22.96	20.62	27.26	20.76	24.66	27.44
hsa-miR-1909-3p	MIMAT0007883	0.549576	0.970418	-0.0789435	-1.05624	23.8008	2.11544	1.5325	22.5334	3.51689	4.585	27.01	22.67	23.23	22.56	21.18	17.31	22.96	20.62	27.26	20.76	24.66	27.44
hsa-miR-3074-3p	MIMAT0015027	0.549576	0.970418	-0.0789435	-1.05624	23.8008	2.11544	1.5325	22.5334	3.51689	4.585	27.01	22.67	23.23	22.56	21.18	17.31	22.96	20.62	27.26	20.76	24.66	27.44
hsa-miR-328-5p	MIMAT0026486	0.549576	0.970418	-0.0789435	-1.05624	23.8008	2.11544	1.5325	22.5334	3.51689	4.585	27.01	22.67	23.23	22.56	21.18	17.31	22.96	20.62	27.26	20.76	24.66	27.44
hsa-miR-374c-5p	MIMAT0018443	0.549576	0.970418	-0.0789435	-1.05624	23.8008	2.11544	1.5325	22.5334	3.51689	4.585	27.01	22.67	23.23	22.56	21.18	17.31	22.96	20.62	27.26	20.76	24.66	27.44
hsa-miR-590-3p	MIMAT0004801	0.549576	0.970418	-0.0789435	-1.05624	23.8008	2.11544	1.5325	22.5334	3.51689	4.585	27.01	22.67	23.23	22.56	21.18	17.31	22.96	20.62	27.26	20.76	24.66	27.44
hsa-miR-6511a-3p	MIMAT0025479	0.549576	0.970418	-0.0789435	-1.05624	23.8008	2.11544	1.5325	22.5334	3.51689	4.585	27.01	22.67	23.23	22.56	21.18	17.31	22.96	20.62	27.26	20.76	24.66	27.44
hsa-miR-128-2-5p	MIMAT0031095	0.54958	0.970418	-0.0789435	-1.05624	23.8008	2.11544	1.5325	22.5334	3.51689	4.585	27.01	22.67	23.23	22.56	21.18	17.31	22.96	20.62	27.26	20.76	24.66	27.44
hsa-miR-600	MIMAT0003268	0.54958	0.970418	-0.0789435	-1.05624	23.8008	2.11544	1.5325	22.5334	3.51689	4.585	27.01	22.67	23.23	22.56	21.18	17.31	22.96	20.62	27.26	20.76	24.66	27.44
hsa-miR-767-3p	MIMAT0003883	0.54958	0.970418	-0.0789435	-1.05624	23.8008	2.11544	1.5325	22.5334	3.51689	4.585	27.01	22.67	23.23	22.56	21.18	17.31	22.96	20.62	27.26	20.76	24.66	27.44
hsa-miR-26a-5p	MIMAT0000082	0.549843	0.970418	-0.220747	-1.16534	44.9833	10.8502	11.5775	38.6011	35.6001	28.2375	60.46	40.21	47.35	35.57	127.94	54.28	57.09	20.62	31.41	28.37	24.66	27.44
hsa-miR-548ak	MIMAT0019013	0.549897	0.970418	-0.0789435	-1.05624	23.8008	2.11544	1.5325	22.5334	3.51689	4.585	27.01	22.67	23.23	22.56	21.18	17.31	22.96	20.62	27.26	20.76	24.66	27.44
hsa-miR-105-5p	MIMAT0000102	0.5506	0.970418	-0.0789435	-1.05624	23.8008	2.11544	1.5325	22.5334	3.51689	4.585	27.01	22.67	23.23	22.56	21.18	17.31	22.96	20.62	27.26	20.76	24.66	27.44
[truncated: 372 more rows]

## Sheet: ADENOvsSCLC_Analysis
Filt. miRNAs (Pvalue<.05)													ADE : E3	ADE : E9	ADE : E4	ADE : E6	SCLC : D3	SCLC : D7	SCLC : D9	SCLC : D4	SCLC : E5	SCLC : F6	SCLC : F2	SCLC : F4
[truncated: 14 more rows]

## Sheet: NSCLCvsSCLC_All miRNAs
												ADE : E3	ADE : E9	ADE : E4	ADE : E6	SCC : D1	SCC : E2	SCC : D6	SCC : D8	SCLC : D3	SCLC : D7	SCLC : D9	SCLC : D4	SCLC : E5	SCLC : F6	SCLC : F2	SCLC : F4
[truncated: 799 more rows]

[truncated: 1 more sheets: NSCLCvsSCLC_Analysis]
